# Supplementary material for: Synchronous profiling and analysis of mRNAs and ncRNAs in the dermal papilla cells from cashmere goats
Source: BMC Genomics. 2019 Jun 20;20:512. doi: 10.1186/s12864-019-5861-4 (PMC6587304; doi:10.1186/s12864-019-5861-4)
Supplement: Supplementary file 2 — Table S1. Information of lncRNAs transcripts. (XLSX 209 kb) [file 12864_2019_5861_MOESM2_ESM.xlsx]

## Sheet: annotated lncRNAs
Annotated_lncRNA_ID	Annotated_lncRNA_Gene_ID	Annotated_lncRNA_Gene_Name	Annotated_lncRNA_Gene_Description	Gene_Type	Status	Chromosome	Start	End	Strand	Exon_number	Length	ORF
XR_310289.3	102179478	LOC102179478	-	lncRNA	Annotated_lncRNA	NC_030816.1	81853496	81855441	-	3	1725	120
XR_001919514.1	102190065	LOC102190065	-	lncRNA	Annotated_lncRNA	NC_030825.1	53178507	53179813	+	3	367	108
XR_001919439.1	102181078	LOC102181078	-	lncRNA	Annotated_lncRNA	NC_030809.1	65498879	65526123	-	3	1195	102
XR_001917793.1	108635385	LOC108635385	-|sp|Q2KIQ4|COQ2_BOVIN 4-hydroxybenzoate polyprenyltransferase, mitochondrial OS=Bos taurus GN=COQ2 PE=2 SV=1//1.26861e-43	lncRNA	Annotated_lncRNA	NW_017214887.1	12678	14298	-	2	746	115
XR_311251.3	102168615	LOC102168615	-	lncRNA	Annotated_lncRNA	NW_017189516.1	8605947	8802860	-	4	552	71
XR_310275.3	102173003	LOC102173003	-	lncRNA	Annotated_lncRNA	NC_030816.1	47041558	47045211	+	3	984	82
XR_310453.3	102181790	LOC102181790	-	lncRNA	Annotated_lncRNA	NC_030819.1	35802017	35805949	+	3	1095	134
XR_001296265.2	106502619	LOC106502619	-	lncRNA	Annotated_lncRNA	NC_030818.1	37908259	38107469	+	4	633	162
XR_001917652.1	102180659	LOC102180659	-|sp|P68105|EF1A1_RABIT Elongation factor 1-alpha 1 OS=Oryctolagus cuniculus GN=EEF1A1 PE=1 SV=1//1.75564e-20	misc_RNA	Annotated_lncRNA	NW_017189615.1	12700	14274	+	1	1575	422
XR_001917678.1	108634692	LOC108634692	-|sp|A2AF47|DOC11_MOUSE Dedicator of cytokinesis protein 11 OS=Mus musculus GN=Dock11 PE=1 SV=1//4.62519e-07	lncRNA	Annotated_lncRNA	NW_017189820.1	16256	27277	+	3	332	76
XR_001919655.1	108638226	LOC108638226	-	lncRNA	Annotated_lncRNA	NC_030826.1	43452113	43452842	+	2	581	127
XR_001917795.1	108635392	LOC108635392	-|sp|Q64152|BTF3_MOUSE Transcription factor BTF3 OS=Mus musculus GN=Btf3 PE=1 SV=3//6.55774e-111	misc_RNA	Annotated_lncRNA	NC_030810.1	51898146	51898986	-	1	841	173
XR_310526.3	102190616	LOC102190616	-	lncRNA	Annotated_lncRNA	NC_030821.1	65862202	65871462	+	5	643	121
XR_001918281.1	102189670	LOC102189670	-|sp|Q8WYK0|ACO12_HUMAN Acyl-coenzyme A thioesterase 12 OS=Homo sapiens GN=ACOT12 PE=1 SV=1//5.59202e-22	lncRNA	Annotated_lncRNA	NC_030814.1	29246005	29258646	-	7	2369	134
XR_001918953.1	108637305	LOC108637305	-	lncRNA	Annotated_lncRNA	NC_030819.1	67024544	67085790	+	3	1379	86
XR_001296245.2	102171344	LOC102171344	-	lncRNA	Annotated_lncRNA	NC_030818.1	718502	874942	+	4	1693	165
XR_001919467.1	102178101	LOC102178101	-|sp|Q9H237|PORCN_HUMAN Protein-serine O-palmitoleoyltransferase porcupine OS=Homo sapiens GN=PORCN PE=1 SV=2//0	misc_RNA	Annotated_lncRNA	NC_030825.1	35997593	36004759	+	1	7167	524
XR_001297006.2	106503345	LOC106503345	-	lncRNA	Annotated_lncRNA	NC_030828.1	15937415	15942663	-	3	842	168
XR_311079.3	102171119	LOC102171119	-	lncRNA	Annotated_lncRNA	NC_030832.1	13126881	13136483	+	4	4966	135
XR_001918029.1	108635995	LOC108635995	-	lncRNA	Annotated_lncRNA	NC_030812.1	25761845	25767426	+	3	5103	185
XR_310619.3	102174324	LOC102174324	-	lncRNA	Annotated_lncRNA	NC_030823.1	76367812	76414150	-	3	516	88
XR_001296605.2	106502936	LOC106502936	-	lncRNA	Annotated_lncRNA	NC_030823.1	456571	460106	+	2	484	109
XR_311293.3	102175755	LOC102175755	-	lncRNA	Annotated_lncRNA	NC_030828.1	1128292	1135469	+	3	3933	142
XR_001918979.1	108637375	LOC108637375	-	lncRNA	Annotated_lncRNA	NC_030820.1	77839515	77842199	+	2	372	109
XR_001919062.1	108637416	LOC108637416	-	lncRNA	Annotated_lncRNA	NC_030809.1	14385537	14386273	-	2	605	105
XR_311077.2	102191295	DEXI	-|sp|Q9WUQ7|DEXI_MOUSE Dexamethasone-induced protein OS=Mus musculus GN=Dexi PE=3 SV=2//1.51526e-42	lncRNA	Annotated_lncRNA	NC_030832.1	9489811	9504601	-	2	1636	255
XR_001919783.1	102170267	LOC102170267	-|sp|Q03958|PFD6_MOUSE Prefoldin subunit 6 OS=Mus musculus GN=Pfdn6 PE=2 SV=1//1.27445e-47	misc_RNA	Annotated_lncRNA	NC_030827.1	13922357	13923031	-	2	594	135
XR_001917801.1	108635434	LOC108635434	-|sp|Q5EA25|SRPX2_BOVIN Sushi repeat-containing protein SRPX2 OS=Bos taurus GN=SRPX2 PE=2 SV=1//5.61389e-25	lncRNA	Annotated_lncRNA	NW_017215735.1	11716	18856	-	3	757	124
XR_001917557.1	102169084	LOC102169084	-	lncRNA	Annotated_lncRNA	NW_017189516.1	8835812	8870487	+	6	9862	176
XR_001917749.1	108635095	LOC108635095	-|sp|P23470|PTPRG_HUMAN Receptor-type tyrosine-protein phosphatase gamma OS=Homo sapiens GN=PTPRG PE=1 SV=4//2.55987e-54	lncRNA	Annotated_lncRNA	NW_017203891.1	32	16530	+	3	1101	114
XR_001296495.2	102179299	LOC102179299	-	lncRNA	Annotated_lncRNA	NC_030821.1	46680465	46685529	-	4	373	78
XR_001917761.1	108635176	LOC108635176	-|sp|O15439|MRP4_HUMAN Multidrug resistance-associated protein 4 OS=Homo sapiens GN=ABCC4 PE=1 SV=3//1.70534e-57	lncRNA	Annotated_lncRNA	NW_017211618.1	2709	26904	-	4	510	128
XR_001296334.2	108633260	LOC108633260	-|sp|Q5TBA9|FRY_HUMAN Protein furry homolog OS=Homo sapiens GN=FRY PE=1 SV=1//5.75625e-12	lncRNA	Annotated_lncRNA	NC_030819.1	57938471	57968370	-	7	1278	113
XR_001917388.1	108634138	LOC108634138	-|sp|Q3T160|NPM_BOVIN Nucleophosmin OS=Bos taurus GN=NPM1 PE=2 SV=1//6.78972e-164	misc_RNA	Annotated_lncRNA	NC_030835.1	16371453	16372765	-	1	1313	310
XR_001296703.2	102189609	LOC102189609	-	lncRNA	Annotated_lncRNA	NC_030824.1	30293872	30304184	+	3	225	51
XR_310829.3	102185500	LOC102185500	-	lncRNA	Annotated_lncRNA	NC_030826.1	54579727	54583919	-	5	2579	162
XR_310251.3	102183692	LOC102183692	-|sp|P06684|CO5_MOUSE Complement C5 OS=Mus musculus GN=C5 PE=1 SV=2//1.54914e-09	lncRNA	Annotated_lncRNA	NC_030815.1	110182933	110209573	-	7	3144	140
XR_001918936.1	106502707	LOC106502707	-	lncRNA	Annotated_lncRNA	NC_030819.1	51221132	51242787	+	4	786	67
XR_310506.3	102189880	LOC102189880	-	lncRNA	Annotated_lncRNA	NC_030820.1	76907173	76910019	+	5	730	130
XR_001296739.2	106503063	LOC106503063	-	lncRNA	Annotated_lncRNA	NC_030824.1	71203	72318	+	2	795	161
XR_001295830.1	106502243	LOC106502243	-	lncRNA	Annotated_lncRNA	NC_030813.1	117514355	117514855	+	2	395	70
XR_001919422.1	108637951	LOC108637951	-	lncRNA	Annotated_lncRNA	NC_030825.1	4115826	4129084	+	2	1489	133
XR_001917624.1	108634466	LOC108634466	-	lncRNA	Annotated_lncRNA	NW_017189517.1	28640788	28649689	+	3	4241	121
XR_001918839.1	108637157	LOC108637157	-	lncRNA	Annotated_lncRNA	NC_030818.1	78339006	78349701	-	2	963	139
XR_001918577.1	106502467	LOC106502467	-	lncRNA	Annotated_lncRNA	NC_030816.1	26205193	26259784	-	4	1317	244
XR_001917771.1	102179377	LOC102179377	-|sp|Q96SE7|ZN347_HUMAN Zinc finger protein 347 OS=Homo sapiens GN=ZNF347 PE=1 SV=2//6.67879e-11	lncRNA	Annotated_lncRNA	NW_017212294.1	1404	17366	+	4	1132	73
XR_001917791.1	102175195	LOC102175195	-|sp|O19110|TSPY1_BOVIN Testis-specific Y-encoded protein 1 OS=Bos taurus GN=TSPY1 PE=2 SV=2//1.1695e-19	lncRNA	Annotated_lncRNA	NW_017214431.1	4967	14649	-	3	3057	155
XR_310455.3	102181790	LOC102181790	-	lncRNA	Annotated_lncRNA	NC_030819.1	35802017	35805950	+	3	1121	123
XR_001295872.2	102178619	LOC102178619	-|sp|Q8BVN7|S2541_MOUSE Solute carrier family 25 member 41 OS=Mus musculus GN=Slc25a41 PE=2 SV=1//1.11467e-20	lncRNA	Annotated_lncRNA	NC_030814.1	92458544	92459962	+	3	1113	138
XR_001917610.1	106503791	LOC106503791	-	lncRNA	Annotated_lncRNA	NW_017189517.1	16822043	16839941	-	5	2441	187
XR_001919286.1	102185515	LOC102185515	-	lncRNA	Annotated_lncRNA	NC_030809.1	40090773	40099678	+	3	3154	156
XR_001917545.1	108634328	LOC108634328	-	lncRNA	Annotated_lncRNA	NW_017189516.1	61226291	61239906	-	3	567	119
XR_001918511.1	108636716	LOC108636716	-	lncRNA	Annotated_lncRNA	NC_030816.1	9471525	9545772	-	4	627	139
XR_001295432.2	106502597	LOC106502597	-|sp|Q8NCU8|YB039_HUMAN Uncharacterized protein encoded by LINC00116 OS=Homo sapiens GN=LINC00116 PE=1 SV=1//2.2244e-29	lncRNA	Annotated_lncRNA	NC_030818.1	1616435	1617484	+	2	457	99
XR_001919155.1	102186225	LOC102186225	-	lncRNA	Annotated_lncRNA	NC_030821.1	69395631	69620204	+	6	1728	132
XR_001919481.1	102188967	LOC102188967	-	lncRNA	Annotated_lncRNA	NC_030825.1	45836675	45843903	+	3	6945	407
XR_001917612.1	108634457	LOC108634457	-|sp|Q63610|TPM3_RAT Tropomyosin alpha-3 chain OS=Rattus norvegicus GN=Tpm3 PE=1 SV=2//7.25579e-104	misc_RNA	Annotated_lncRNA	NW_017189517.1	17861111	17863028	-	1	1918	206
XR_310500.3	102191351	LOC102191351	-	lncRNA	Annotated_lncRNA	NC_030820.1	71770887	71775452	+	3	727	106
XR_001919435.1	108637960	LOC108637960	-	lncRNA	Annotated_lncRNA	NC_030825.1	14652313	14654628	+	2	286	67
XR_001919354.1	102169320	LOC102169320	-	lncRNA	Annotated_lncRNA	NC_030824.1	1473577	1486165	-	3	10747	223
XR_001919157.1	102186225	LOC102186225	-	lncRNA	Annotated_lncRNA	NC_030821.1	69395631	69620204	+	6	1627	157
XR_001295997.2	106502415	LOC106502415	-	lncRNA	Annotated_lncRNA	NC_030815.1	63497033	63502643	+	3	2514	134
XR_001295791.2	106502199	LOC106502199	-	lncRNA	Annotated_lncRNA	NC_030813.1	45809483	45820416	-	4	872	80
XR_001919489.1	102171269	B3GNT8	-	lncRNA	Annotated_lncRNA	NC_030825.1	51486610	51488433	-	2	1491	448
XR_001919852.1	106503385	KLC1	-|sp|Q5R581|KLC1_PONAB Kinesin light chain 1 OS=Pongo abelii GN=KLC1 PE=2 SV=3//0	lncRNA	Annotated_lncRNA	NC_030828.1	67516791	67583726	+	16	2306	649
XR_001919475.1	108637979	LOC108637979	-	lncRNA	Annotated_lncRNA	NC_030825.1	39626093	39749814	-	4	469	122
XR_001918946.1	108637302	LOC108637302	-	lncRNA	Annotated_lncRNA	NC_030819.1	63456453	63457287	+	2	793	85
XR_001917243.1	108633882	LOC108633882	-	lncRNA	Annotated_lncRNA	NC_030832.1	36825398	36826917	+	2	1308	72
XR_001917529.1	102174201	LOC102174201	-|sp|P62856|RS26_RAT 40S ribosomal protein S26 OS=Rattus norvegicus GN=Rps26 PE=3 SV=3//5.08173e-56	misc_RNA	Annotated_lncRNA	NW_017189516.1	39582666	39583099	-	1	434	86
XR_311067.3	102186545	LOC102186545	-	lncRNA	Annotated_lncRNA	NC_030832.1	2201108	2202876	+	4	551	81
XR_001918221.1	108636239	LOC108636239	-|sp|Q6QNF4|HGFA_CANFA Hepatocyte growth factor activator OS=Canis familiaris GN=HGFAC PE=2 SV=1//4.75776e-08	lncRNA	Annotated_lncRNA	NC_030813.1	115678179	115691181	-	4	2201	204
XR_001918108.1	108636061	LOC108636061	-	lncRNA	Annotated_lncRNA	NC_030808.1	110006450	110008114	-	3	786	68
XR_310897.2	102177005	LOC102177005	-	lncRNA	Annotated_lncRNA	NC_030828.1	22323434	22327307	+	4	420	50
XR_001297322.2	102175922	LOC102175922	-|sp|P68105|EF1A1_RABIT Elongation factor 1-alpha 1 OS=Oryctolagus cuniculus GN=EEF1A1 PE=1 SV=1//0	misc_RNA	Annotated_lncRNA	NC_030833.1	30347410	30349162	-	1	1753	464
XR_310113.3	102191786	LOC102191786	-	lncRNA	Annotated_lncRNA	NC_030814.1	104233439	104235828	-	3	1018	131
XR_001917422.1	108634151	LOC108634151	-|sp|A6NEH8|ZNAS2_HUMAN Putative uncharacterized protein encoded by ZNF503-AS2 OS=Homo sapiens GN=ZNF503-AS2 PE=5 SV=1//4.75915e-08	lncRNA	Annotated_lncRNA	NC_030835.1	14499365	14504314	-	2	4292	216
XR_310536.3	102188518	LOC102188518	-	lncRNA	Annotated_lncRNA	NC_030821.1	26031382	26155002	-	5	546	107
XR_001296260.2	102173750	LOC102173750	-|sp|Q58DW5|RL5_BOVIN 60S ribosomal protein L5 OS=Bos taurus GN=RPL5 PE=2 SV=3//0	misc_RNA	Annotated_lncRNA	NC_030818.1	29905738	29906756	-	1	1019	317
XR_001917264.1	108633895	LOC108633895	-	lncRNA	Annotated_lncRNA	NC_030832.1	1655733	1657480	-	2	415	112
XR_001919070.1	108637424	LOC108637424	-	lncRNA	Annotated_lncRNA	NC_030820.1	66948897	66954651	-	4	371	91
XR_001296350.2	102188230	LOC102188230	-	lncRNA	Annotated_lncRNA	NC_030819.1	55233424	55244174	-	4	747	134
XR_311059.3	102188912	LOC102188912	-	lncRNA	Annotated_lncRNA	NC_030831.1	47778991	47780489	+	3	585	95
XR_001919499.1	108637986	LOC108637986	-	lncRNA	Annotated_lncRNA	NC_030825.1	51679753	51685249	+	3	1814	130
XR_001297376.2	102185430	LOC102185430	-	lncRNA	Annotated_lncRNA	NC_030834.1	12709439	12719621	-	3	1634	139
XR_001296723.2	106503045	LOC106503045	-	lncRNA	Annotated_lncRNA	NC_030824.1	1456719	1477780	+	2	5431	159
XR_001918559.1	102179478	LOC102179478	-	lncRNA	Annotated_lncRNA	NC_030816.1	81853496	81855441	-	2	1656	120
XR_001917890.1	108635607	LOC108635607	-|sp|Q3MHL7|TCPZ_BOVIN T-complex protein 1 subunit zeta OS=Bos taurus GN=CCT6A PE=1 SV=3//7.00892e-33	misc_RNA	Annotated_lncRNA	NC_030808.1	71325718	71327490	-	1	1773	444
XR_001297297.2	102171119	LOC102171119	-	lncRNA	Annotated_lncRNA	NC_030832.1	13126881	13136483	+	5	4529	135
XR_001297374.2	106503675	LOC106503675	-	lncRNA	Annotated_lncRNA	NC_030834.1	19255412	19274888	-	3	2874	132
XR_001917633.1	108634473	LOC108634473	-	lncRNA	Annotated_lncRNA	NW_017189517.1	2055946	2167767	+	3	385	124
XR_001919687.1	108638262	LOC108638262	-	lncRNA	Annotated_lncRNA	NC_030826.1	22442630	22443603	+	2	718	77
XR_001919451.1	102189982	LOC102189982	-	lncRNA	Annotated_lncRNA	NC_030825.1	26345717	26353329	+	6	1418	119
XR_001296658.2	106502990	LOC106502990	-	lncRNA	Annotated_lncRNA	NC_030823.1	64910700	64913247	+	3	1018	84
XR_001917511.1	102173639	LOC102173639	-	lncRNA	Annotated_lncRNA	NC_030836.1	803889	880165	+	4	344	109
XR_001919141.1	108637527	LOC108637527	-	lncRNA	Annotated_lncRNA	NC_030809.1	16323786	16326854	-	3	1808	146
XR_001296389.2	106502746	LOC106502746	-	lncRNA	Annotated_lncRNA	NC_030820.1	35957508	35971754	-	3	445	87
XR_311049.3	102173519	LOC102173519	-	lncRNA	Annotated_lncRNA	NC_030831.1	41711998	41758844	+	3	654	57
XR_001295527.2	102172959	LOC102172959	-	lncRNA	Annotated_lncRNA	NC_030810.1	21967407	21990575	-	4	1839	157
XR_309827.3	102180089	LOC102180089	-	lncRNA	Annotated_lncRNA	NC_030809.1	11048951	11051265	+	3	740	154
XR_001297326.2	102188110	LOC102188110	-	lncRNA	Annotated_lncRNA	NC_030833.1	27070379	27078199	+	5	552	82
XR_001917509.1	102189583	JAM3	-|sp|Q9BX67|JAM3_HUMAN Junctional adhesion molecule C OS=Homo sapiens GN=JAM3 PE=1 SV=1//3.036e-150	lncRNA	Annotated_lncRNA	NC_030836.1	32281387	32313757	-	8	2354	310
XR_309829.2	102185696	LOC102185696	-	lncRNA	Annotated_lncRNA	NC_030809.1	10162930	10165987	+	3	2051	190
XR_310395.3	102190138	LOC102190138	-	lncRNA	Annotated_lncRNA	NC_030818.1	89425422	89435126	-	3	389	85
XR_001297328.2	106503642	LOC106503642	-	lncRNA	Annotated_lncRNA	NC_030833.1	17478904	17526979	+	3	388	58
XR_001295732.2	102175559	LOC102175559	-	lncRNA	Annotated_lncRNA	NC_030812.1	95750503	95753299	+	3	1884	118
XR_001917081.1	106503482	LOC106503482	-	lncRNA	Annotated_lncRNA	NC_030830.1	39470661	39559617	+	4	485	81
XR_311269.3	102182682	LOC102182682	-|sp|Q5RDV1|YX011_PONAB Putative uncharacterized protein LOC550643 homolog OS=Pongo abelii PE=5 SV=1//4.66029e-26	lncRNA	Annotated_lncRNA	NW_017189516.1	24508219	24568948	-	3	743	77
XR_001918922.1	108637285	LOC108637285	-	lncRNA	Annotated_lncRNA	NC_030819.1	757904	759613	+	2	511	138
XR_001918656.1	106502566	LOC106502566	-	lncRNA	Annotated_lncRNA	NC_030817.1	26444977	26447403	+	2	1159	69
XR_001918840.1	106502642	LOC106502642	-	lncRNA	Annotated_lncRNA	NC_030818.1	82812559	82819303	+	5	1359	204
XR_001919370.1	108637849	LOC108637849	-	lncRNA	Annotated_lncRNA	NC_030824.1	8825649	8828724	-	3	1014	94
XR_001917372.1	108634092	LOC108634092	-	lncRNA	Annotated_lncRNA	NC_030834.1	38401116	38402890	-	3	568	75
XR_001919699.1	108638269	LOC108638269	-	lncRNA	Annotated_lncRNA	NC_030826.1	27504403	27512646	+	3	924	171
XR_001917306.1	108634022	LOC108634022	-|sp|P11369|LORF2_MOUSE LINE-1 retrotransposable element ORF2 protein OS=Mus musculus GN=Pol PE=1 SV=2//2.83089e-11	lncRNA	Annotated_lncRNA	NC_030833.1	6741882	6743640	+	2	1068	135
XR_001295929.2	102191425	LOC102191425	-|sp|P07926|AT5G2_BOVIN ATP synthase F(0) complex subunit C2, mitochondrial OS=Bos taurus GN=ATP5G2 PE=1 SV=1//1.91247e-58	misc_RNA	Annotated_lncRNA	NC_030814.1	27674690	27675413	+	1	724	190
XR_001296859.2	106503235	LOC106503235	-	lncRNA	Annotated_lncRNA	NC_030826.1	50622103	50625943	+	2	1762	155
XR_310887.3	102172201	LOC102172201	-	lncRNA	Annotated_lncRNA	NC_030828.1	9761681	9798803	-	5	1032	83
XR_001296390.2	102180773	LOC102180773	-|sp|Q148C9|HEBP1_BOVIN Heme-binding protein 1 OS=Bos taurus GN=HEBP1 PE=2 SV=1//1.55261e-113	misc_RNA	Annotated_lncRNA	NC_030820.1	17289384	17291145	+	1	1762	229
XR_001918470.1	102188855	LOC102188855	-	lncRNA	Annotated_lncRNA	NC_030815.1	74712045	74742654	+	7	932	148
XR_001917670.1	108634648	LOC108634648	-|sp|Q5JSL3|DOC11_HUMAN Dedicator of cytokinesis protein 11 OS=Homo sapiens GN=DOCK11 PE=1 SV=2//5.68453e-14	lncRNA	Annotated_lncRNA	NW_017189723.1	11489	29743	-	4	697	78
XR_001917408.1	106503694	HNRNPF	-|sp|Q5E9J1|HNRPF_BOVIN Heterogeneous nuclear ribonucleoprotein F OS=Bos taurus GN=HNRNPF PE=2 SV=3//0	lncRNA	Annotated_lncRNA	NC_030835.1	31701160	31719712	+	4	2073	421
XR_001918192.1	102170130	LOC102170130	-|sp|Q9UQF0|SYCY1_HUMAN Syncytin-1 OS=Homo sapiens GN=ERVW-1 PE=1 SV=1//4.08019e-31	lncRNA	Annotated_lncRNA	NC_030813.1	68924922	68936167	+	4	4765	159
XR_001917628.1	102169082	LOC102169082	-|sp|Q1JQ94|F127_BOVIN Protein FAM127 OS=Bos taurus GN=FAM127A PE=3 SV=1//6.67358e-72	lncRNA	Annotated_lncRNA	NW_017189517.1	20131508	20134112	-	2	1517	206
XR_309811.3	102176474	LOC102176474	-|sp|Q6EKJ0|GTD2B_HUMAN General transcription factor II-I repeat domain-containing protein 2B OS=Homo sapiens GN=GTF2IRD2B PE=1 SV=1//3.8623e-98	lncRNA	Annotated_lncRNA	NC_030809.1	16452638	16457796	+	4	1178	125
XR_001918484.1	102180495	LOC102180495	-|sp|P68105|EF1A1_RABIT Elongation factor 1-alpha 1 OS=Oryctolagus cuniculus GN=EEF1A1 PE=1 SV=1//0	misc_RNA	Annotated_lncRNA	NC_030815.1	106584183	106585716	+	1	1534	462
XR_001295543.2	106501985	LOC106501985	-	lncRNA	Annotated_lncRNA	NC_030810.1	13823783	13827798	-	2	497	80
XR_001919681.1	108638258	LOC108638258	-	lncRNA	Annotated_lncRNA	NC_030826.1	19649732	19652180	-	2	421	89
XR_001296559.2	106502883	LOC106502883	-	lncRNA	Annotated_lncRNA	NC_030822.1	54457204	54460073	+	3	724	103
XR_001917241.1	102188463	GNB2	-|sp|P54313|GBB2_RAT Guanine nucleotide-binding protein G(I)/G(S)/G(T) subunit beta-2 OS=Rattus norvegicus GN=Gnb2 PE=1 SV=4//0	lncRNA	Annotated_lncRNA	NC_030832.1	36781993	36787231	-	10	1639	407
XR_001297262.2	106503566	LOC106503566	-	lncRNA	Annotated_lncRNA	NC_030832.1	1432444	1432924	+	2	319	95
XR_001297088.2	106503413	LOC106503413	-	lncRNA	Annotated_lncRNA	NC_030829.1	13198586	13223511	-	4	543	86
XR_001917342.1	102168798	LOC102168798	-	lncRNA	Annotated_lncRNA	NC_030833.1	23192361	23208472	+	6	2387	202
XR_001919737.1	102169699	LOC102169699	-|sp|P09026|HXB3_MOUSE Homeobox protein Hox-B3 OS=Mus musculus GN=Hoxb3 PE=2 SV=4//4.73373e-28	lncRNA	Annotated_lncRNA	NC_030826.1	37574271	37578843	-	5	1983	130
XR_001297370.2	106503672	LOC106503672	-	lncRNA	Annotated_lncRNA	NC_030834.1	20559966	20568508	+	3	431	108
XR_001297441.2	102188382	LOC102188382	-|sp|P00426|COX5A_BOVIN Cytochrome c oxidase subunit 5A, mitochondrial OS=Bos taurus GN=COX5A PE=1 SV=2//2.77799e-85	misc_RNA	Annotated_lncRNA	NC_030836.1	25563708	25564356	+	1	649	160
XR_001918676.1	102176799	LOC102176799	-|sp|P10096|G3P_BOVIN Glyceraldehyde-3-phosphate dehydrogenase OS=Bos taurus GN=GAPDH PE=1 SV=4//0	misc_RNA	Annotated_lncRNA	NC_030817.1	41638358	41639638	-	1	1281	360
XR_001295492.2	102188008	LOC102188008	-	lncRNA	Annotated_lncRNA	NC_030810.1	62744378	62760426	+	5	2398	118
XR_001296626.2	102177078	LOC102177078	-|sp|Q17QI7|S2539_BOVIN Solute carrier family 25 member 39 OS=Bos taurus GN=SLC25A39 PE=2 SV=2//0	misc_RNA	Annotated_lncRNA	NC_030823.1	19415760	19417358	-	1	1599	362
XR_001917326.1	106503633	LOC106503633	-	lncRNA	Annotated_lncRNA	NC_030833.1	40144041	40150614	-	4	1373	189
XR_001919898.1	108638517	LOC108638517	-	lncRNA	Annotated_lncRNA	NC_030828.1	44956792	44964146	-	2	1019	87
XR_001918703.1	108636998	LOC108636998	-|sp|Q95LY3|FSIP1_MACFA Fibrous sheath-interacting protein 1 OS=Macaca fascicularis GN=FSIP1 PE=2 SV=1//7.25049e-16	lncRNA	Annotated_lncRNA	NC_030817.1	67621601	67635946	+	4	665	110
XR_001919054.1	108637410	LOC108637410	-|sp|Q5E995|RS6_BOVIN 40S ribosomal protein S6 OS=Bos taurus GN=RPS6 PE=2 SV=1//1.18936e-145	misc_RNA	Annotated_lncRNA	NC_030820.1	61942764	61943606	-	1	843	261
XR_001296948.2	106503307	LOC106503307	-	lncRNA	Annotated_lncRNA	NC_030827.1	4042300	4046671	-	3	1007	102
XR_310214.3	102183064	LOC102183064	-	lncRNA	Annotated_lncRNA	NC_030815.1	41498975	41502416	-	3	1552	98
XR_001918196.1	102183584	LOC102183584	-|sp|P20155|ISK2_HUMAN Serine protease inhibitor Kazal-type 2 OS=Homo sapiens GN=SPINK2 PE=1 SV=2//5.11653e-19	lncRNA	Annotated_lncRNA	NC_030813.1	72844532	72869123	-	5	772	108
XR_309815.3	102176474	LOC102176474	-|sp|Q6EKJ0|GTD2B_HUMAN General transcription factor II-I repeat domain-containing protein 2B OS=Homo sapiens GN=GTF2IRD2B PE=1 SV=1//3.8623e-98	lncRNA	Annotated_lncRNA	NC_030809.1	16452638	16457796	+	4	1174	125
XR_310423.3	102178635	LOC102178635	-	lncRNA	Annotated_lncRNA	NC_030818.1	106156422	106159461	+	3	853	95
XR_001296636.2	102183112	LOC102183112	-|sp|P84100|RL19_RAT 60S ribosomal protein L19 OS=Rattus norvegicus GN=Rpl19 PE=1 SV=1//6.51052e-97	misc_RNA	Annotated_lncRNA	NC_030809.1	49500121	49500814	-	1	694	220
XR_001917297.1	108633927	LOC108633927	-	lncRNA	Annotated_lncRNA	NC_030832.1	33286955	33295942	-	2	632	108
XR_309817.3	102176474	LOC102176474	-|sp|Q6EKJ0|GTD2B_HUMAN General transcription factor II-I repeat domain-containing protein 2B OS=Homo sapiens GN=GTF2IRD2B PE=1 SV=1//3.8623e-98	lncRNA	Annotated_lncRNA	NC_030809.1	16452638	16459268	+	5	1233	104
XR_311219.3	102171411	LOC102171411	-	lncRNA	Annotated_lncRNA	NC_030836.1	44403216	44406213	-	3	492	87
XR_001919275.1	108637767	LOC108637767	-	lncRNA	Annotated_lncRNA	NC_030823.1	22065014	22065572	+	2	286	45
XR_001918630.1	108636916	LOC108636916	-	lncRNA	Annotated_lncRNA	NC_030817.1	408879	418753	+	3	1352	184
XR_001918386.1	102172703	LOC102172703	-	lncRNA	Annotated_lncRNA	NC_030814.1	107299532	107351092	+	5	813	115
XR_001296178.2	106502547	PIGBOS1	-|sp|O00370|LORF2_HUMAN LINE-1 retrotransposable element ORF2 protein OS=Homo sapiens PE=1 SV=1//2.88767e-07	lncRNA	Annotated_lncRNA	NC_030817.1	48186282	48189646	-	3	1079	96
XR_001919906.1	102177005	LOC102177005	-	lncRNA	Annotated_lncRNA	NC_030828.1	22323434	22327307	+	3	1231	118
XR_001297076.2	102183920	LOC102183920	-|sp|P13620|ATP5H_BOVIN ATP synthase subunit d, mitochondrial OS=Bos taurus GN=ATP5H PE=1 SV=2//2.81224e-90	misc_RNA	Annotated_lncRNA	NC_030829.1	10961676	10962214	+	1	539	179
XR_001918217.1	108636237	LOC108636237	-|sp|P10881|LA_BOVIN Lupus La protein homolog OS=Bos taurus GN=SSB PE=2 SV=2//0	misc_RNA	Annotated_lncRNA	NC_030813.1	108087824	108089419	+	1	1596	409
XR_001919365.1	108637847	LOC108637847	-|sp|Q8N812|CL076_HUMAN Uncharacterized protein C12orf76 OS=Homo sapiens GN=C12orf76 PE=2 SV=1//2.47298e-08	lncRNA	Annotated_lncRNA	NC_030824.1	7863473	7868957	-	2	1596	146
XR_001297268.2	106503588	LOC106503588	-	lncRNA	Annotated_lncRNA	NC_030832.1	36333878	36340500	+	3	1441	168
XR_001296840.2	106503198	LOC106503198	-	lncRNA	Annotated_lncRNA	NC_030808.1	46281011	46384605	+	4	363	82
XR_001917097.1	102182078	LOC102182078	-|sp|Q9HCI6|K1586_HUMAN Uncharacterized protein KIAA1586 OS=Homo sapiens GN=KIAA1586 PE=2 SV=2//0	lncRNA	Annotated_lncRNA	NC_030830.1	45527792	45535870	+	5	2615	131
XR_001917283.1	108633239	LOC108633239	-|sp|Q3T160|NPM_BOVIN Nucleophosmin OS=Bos taurus GN=NPM1 PE=2 SV=1//1.92953e-122	misc_RNA	Annotated_lncRNA	NC_030832.1	25898448	25899495	+	1	1048	242
XR_001296553.2	106502879	LOC106502879	-	lncRNA	Annotated_lncRNA	NC_030822.1	55277142	55290412	+	3	717	135
XR_001918889.1	102168737	LOC102168737	-	lncRNA	Annotated_lncRNA	NC_030818.1	103568995	103574346	-	3	2376	159
XR_001920006.1	108638639	LOC108638639	-	lncRNA	Annotated_lncRNA	NC_030809.1	14797776	14806535	+	3	691	94
XR_309714.3	102171918	LOC102171918	-	lncRNA	Annotated_lncRNA	NC_030808.1	51688542	51694240	+	2	1732	99
XR_001295722.1	102185157	LOC102185157	-	lncRNA	Annotated_lncRNA	NC_030812.1	77365134	77379099	-	4	611	103
XR_001917682.1	102168755	TANGO2	-|sp|Q29RZ5|TNG2_BOVIN Transport and Golgi organization protein 2 homolog OS=Bos taurus GN=TANGO2 PE=2 SV=1//0	lncRNA	Annotated_lncRNA	NW_017189851.1	587519	605289	+	10	1366	301
XR_309712.2	102188976	LOC102188976	-	lncRNA	Annotated_lncRNA	NC_030808.1	34826096	34855603	+	4	635	79
XR_001297535.2	102170214	LOC102170214	-|sp|Q58DW0|RL4_BOVIN 60S ribosomal protein L4 OS=Bos taurus GN=RPL4 PE=2 SV=3//0	misc_RNA	Annotated_lncRNA	NW_017189629.1	404238	405655	-	1	1418	327
XR_001918304.1	108636366	LOC108636366	-|sp|Q15046|SYK_HUMAN Lysine--tRNA ligase OS=Homo sapiens GN=KARS PE=1 SV=3//0	misc_RNA	Annotated_lncRNA	NC_030814.1	64171027	64173034	-	1	2008	600
XR_310056.3	102171315	LOC102171315	-	lncRNA	Annotated_lncRNA	NC_030813.1	7294903	7295954	-	3	635	88
XR_001295577.2	102172689	LOC102172689	-|sp|P52292|IMA1_HUMAN Importin subunit alpha-1 OS=Homo sapiens GN=KPNA2 PE=1 SV=1//0	misc_RNA	Annotated_lncRNA	NC_030811.1	76265347	76267316	+	1	1970	541
XR_001918360.1	106502285	LOC106502285	-|sp|Q17QJ0|ASF1B_BOVIN Histone chaperone ASF1B OS=Bos taurus GN=ASF1B PE=2 SV=1//1.3321e-07	lncRNA	Annotated_lncRNA	NC_030814.1	96976352	96982181	-	6	1254	99
XR_001918770.1	106502586	LOC106502586	-	lncRNA	Annotated_lncRNA	NC_030818.1	9122657	9124458	-	3	674	113
XR_001919630.1	102190260	LOC102190260	-|sp|Q6PJ69|TRI65_HUMAN Tripartite motif-containing protein 65 OS=Homo sapiens GN=TRIM65 PE=1 SV=3//1.27857e-41	lncRNA	Annotated_lncRNA	NC_030826.1	54949394	54953710	-	6	2223	289
XR_001297018.2	106503354	LOC106503354	-|sp|Q9GZW5|SCND2_HUMAN Putative SCAN domain-containing protein SCAND2P OS=Homo sapiens GN=SCAND2P PE=5 SV=2//6.57451e-41	lncRNA	Annotated_lncRNA	NC_030828.1	21581284	21584648	+	4	1256	179
XR_001919705.1	108638273	LOC108638273	-	lncRNA	Annotated_lncRNA	NC_030826.1	27694389	27700587	-	2	396	42
XR_001917931.1	108635822	LOC108635822	-	lncRNA	Annotated_lncRNA	NC_030808.1	78901522	78902740	+	2	928	191
XR_001917294.1	108633922	LOC108633922	-	lncRNA	Annotated_lncRNA	NC_030832.1	3378280	3385514	-	3	4213	175
XR_001918761.1	102171344	LOC102171344	-	lncRNA	Annotated_lncRNA	NC_030818.1	718502	891116	+	5	2554	129
XR_001295555.2	106501995	LOC106501995	-	lncRNA	Annotated_lncRNA	NC_030810.1	3195966	3205795	-	3	1131	118
XR_309855.3	102184485	LOC102184485	-	lncRNA	Annotated_lncRNA	NC_030810.1	105076271	105079227	-	3	612	113
XR_001919558.1	108638035	LOC108638035	-|sp|P60509|ERB1_HUMAN Endogenous retrovirus group PABLB member 1 Env polyprotein OS=Homo sapiens GN=ERVPABLB-1 PE=2 SV=1//3.01049e-26	lncRNA	Annotated_lncRNA	NC_030825.1	61047581	61064577	-	3	1649	205
XR_001919026.1	106502761	LOC106502761	-	lncRNA	Annotated_lncRNA	NC_030820.1	51873313	51893851	+	4	905	128
XR_001918068.1	108636010	LOC108636010	-	lncRNA	Annotated_lncRNA	NC_030812.1	55063963	55068064	-	3	732	122
XR_309835.3	102168588	LOC102168588	-	lncRNA	Annotated_lncRNA	NC_030809.1	9333724	9343822	-	3	1105	146
XR_001919721.1	102173120	LOC102173120	-	lncRNA	Annotated_lncRNA	NC_030826.1	34813392	34819216	-	3	960	158
XR_001920005.1	108638637	LOC108638637	-	lncRNA	Annotated_lncRNA	NC_030809.1	11340523	11347206	-	2	593	65
XR_001918529.1	108636723	LOC108636723	-	lncRNA	Annotated_lncRNA	NC_030816.1	26231295	26258911	-	6	1554	140
XR_001917680.1	102168755	TANGO2	-|sp|Q29RZ5|TNG2_BOVIN Transport and Golgi organization protein 2 homolog OS=Bos taurus GN=TANGO2 PE=2 SV=1//0	lncRNA	Annotated_lncRNA	NW_017189851.1	587519	605289	+	9	1604	301
XR_309737.3	102188899	LOC102188899	-|sp|Q8JFP1|IF4A2_CHICK Eukaryotic initiation factor 4A-II OS=Gallus gallus GN=EIF4A2 PE=2 SV=1//5.84656e-06	lncRNA	Annotated_lncRNA	NC_030808.1	83319445	83327074	-	5	1151	95
XR_001918147.1	108636123	LOC108636123	-|sp|O95248|MTMR5_HUMAN Myotubularin-related protein 5 OS=Homo sapiens GN=SBF1 PE=1 SV=3//0	misc_RNA	Annotated_lncRNA	NC_030812.1	118716307	118729836	-	24	3192	891
XR_001919332.1	108637792	LOC108637792	-	lncRNA	Annotated_lncRNA	NC_030823.1	71732933	71734323	+	2	398	64
XR_001295533.2	106501978	LOC106501978	-	lncRNA	Annotated_lncRNA	NC_030810.1	19351455	19376892	-	4	1810	138
XR_001917293.1	108633921	LOC108633921	-	lncRNA	Annotated_lncRNA	NC_030832.1	13658884	13668077	+	3	2226	141
XR_001918496.1	108636606	LOC108636606	-	lncRNA	Annotated_lncRNA	NC_030815.1	5706633	5707980	-	3	580	104
XR_001296630.2	102179869	LOC102179869	-|sp|Q58DW5|RL5_BOVIN 60S ribosomal protein L5 OS=Bos taurus GN=RPL5 PE=2 SV=3//0	misc_RNA	Annotated_lncRNA	NC_030823.1	24331730	24332707	+	1	978	301
XR_310355.2	102171160	LOC102171160	-	lncRNA	Annotated_lncRNA	NC_030818.1	776161	781605	+	3	686	117
XR_001295563.2	106502005	LOC106502005	-	lncRNA	Annotated_lncRNA	NC_030810.1	435111	441224	+	3	1610	139
XR_001917949.1	102184972	LOC102184972	-	lncRNA	Annotated_lncRNA	NC_030811.1	25518291	25548048	+	4	4868	172
XR_311233.2	102171853	LOC102171853	-	lncRNA	Annotated_lncRNA	NW_017189940.1	44933	98733	+	9	830	81
XR_001919245.1	108637684	LOC108637684	-|sp|P68105|EF1A1_RABIT Elongation factor 1-alpha 1 OS=Oryctolagus cuniculus GN=EEF1A1 PE=1 SV=1//0	misc_RNA	Annotated_lncRNA	NC_030822.1	65508778	65510496	-	1	1719	463
XR_001297240.2	106503540	LOC106503540	-	lncRNA	Annotated_lncRNA	NC_030831.1	42532844	42533826	-	2	317	63
XR_001918747.1	108637104	LOC108637104	-	lncRNA	Annotated_lncRNA	NC_030818.1	15031517	15032456	+	2	701	83
XR_001917099.1	102182078	LOC102182078	-|sp|Q9HCI6|K1586_HUMAN Uncharacterized protein KIAA1586 OS=Homo sapiens GN=KIAA1586 PE=2 SV=2//0	lncRNA	Annotated_lncRNA	NC_030830.1	45527792	45535870	+	4	2924	130
XR_001295888.2	102170224	LOC102170224	-	lncRNA	Annotated_lncRNA	NC_030814.1	70616526	70622160	-	3	1146	147
XR_001297098.2	102172492	LOC102172492	-|sp|Q5R6X7|CBX3_PONAB Chromobox protein homolog 3 OS=Pongo abelii GN=CBX3 PE=2 SV=1//1.10729e-89	misc_RNA	Annotated_lncRNA	NC_030829.1	14744566	14745218	-	1	653	184
XR_001297405.2	102183395	LOC102183395	-	lncRNA	Annotated_lncRNA	NC_030835.1	16331344	16334135	-	3	1664	130
XR_001918777.1	106503576	LOC106503576	-|sp|Q9P2E2|KIF17_HUMAN Kinesin-like protein KIF17 OS=Homo sapiens GN=KIF17 PE=2 SV=3//9.63346e-10	lncRNA	Annotated_lncRNA	NC_030809.1	3994684	4003331	+	4	1081	144
XR_001919905.1	102177005	LOC102177005	-	lncRNA	Annotated_lncRNA	NC_030828.1	22323434	22327307	+	3	1935	131
XR_001297179.2	102184292	LOC102184292	-|sp|P26884|FKBP3_BOVIN Peptidyl-prolyl cis-trans isomerase FKBP3 OS=Bos taurus GN=FKBP3 PE=1 SV=2//9.75465e-158	misc_RNA	Annotated_lncRNA	NC_030830.1	42549208	42550224	+	1	1017	242
XR_001919763.1	102172296	LOC102172296	-	lncRNA	Annotated_lncRNA	NC_030826.1	47381864	47386693	+	4	444	148
XR_001917398.1	108634145	LOC108634145	-	lncRNA	Annotated_lncRNA	NC_030835.1	20592579	20593831	+	2	370	105
XR_001917951.1	108635834	LOC108635834	-	lncRNA	Annotated_lncRNA	NC_030808.1	80963190	80977022	+	3	6676	115
XR_001917830.1	108635571	LOC108635571	-	lncRNA	Annotated_lncRNA	NC_030810.1	62386587	62406350	+	4	1626	157
XR_001917404.1	106503694	HNRNPF	-|sp|Q5E9J1|HNRPF_BOVIN Heterogeneous nuclear ribonucleoprotein F OS=Bos taurus GN=HNRNPF PE=2 SV=3//0	lncRNA	Annotated_lncRNA	NC_030835.1	31712214	31719712	+	3	2646	421
XR_001918022.1	108635993	LOC108635993	-	lncRNA	Annotated_lncRNA	NC_030812.1	9974319	10060764	-	3	946	81
XR_310371.3	102181308	LOC102181308	-	lncRNA	Annotated_lncRNA	NC_030818.1	21622820	21699814	+	5	1024	83
XR_001920011.1	106503453	LOC106503453	-	lncRNA	Annotated_lncRNA	NC_030829.1	50472510	50474266	-	3	253	63
XR_001918054.1	108636004	LOC108636004	-|sp|Q7JQ07|MOS1T_DROMA Mariner Mos1 transposase OS=Drosophila mauritiana GN=mariner\T PE=1 SV=1//1.56155e-08	lncRNA	Annotated_lncRNA	NC_030812.1	42745832	42767102	+	3	1107	100
XR_310236.3	102188855	LOC102188855	-	lncRNA	Annotated_lncRNA	NC_030815.1	74712045	74742654	+	7	1116	146
XR_001297461.2	102184696	LOC102184696	-	lncRNA	Annotated_lncRNA	NC_030836.1	43529834	43534929	-	3	1523	113
XR_001918306.1	102173557	LOC102173557	-	lncRNA	Annotated_lncRNA	NC_030814.1	64844145	64847278	-	2	867	72
XR_001917131.1	102169347	LOC102169347	-	lncRNA	Annotated_lncRNA	NC_030830.1	12815987	12818225	+	3	972	108
XR_001919672.1	108638248	LOC108638248	-	lncRNA	Annotated_lncRNA	NC_030826.1	14412903	14415494	-	2	613	171
XR_001296921.2	102187162	LOC102187162	-	lncRNA	Annotated_lncRNA	NC_030826.1	32889529	32891676	-	5	817	157
XR_001918743.1	108637011	LOC108637011	-	lncRNA	Annotated_lncRNA	NC_030817.1	80622725	80624426	-	2	1619	200
XR_310351.3	102190882	LOC102190882	-	lncRNA	Annotated_lncRNA	NC_030817.1	15617331	15619024	+	2	357	106
XR_001295874.2	106502310	LOC106502310	-|sp|Q59HJ6|LONM_BOVIN Lon protease homolog, mitochondrial OS=Bos taurus GN=LONP1 PE=1 SV=1//3.21087e-15	lncRNA	Annotated_lncRNA	NC_030814.1	91918324	91920019	+	2	956	172
XR_001917828.1	102188729	C3H1orf52	-|sp|Q32LF5|CA052_BOVIN UPF0690 protein C1orf52 homolog OS=Bos taurus PE=2 SV=1//2.82551e-96	lncRNA	Annotated_lncRNA	NC_030810.1	62361147	62367898	-	4	735	188
XR_310184.3	102185919	LOC102185919	-	lncRNA	Annotated_lncRNA	NC_030814.1	14295612	14297386	+	3	865	100
XR_001295465.2	106501937	LOC106501937	-|sp|Q53H47|SETMR_HUMAN Histone-lysine N-methyltransferase SETMAR OS=Homo sapiens GN=SETMAR PE=1 SV=2//7.89929e-67	lncRNA	Annotated_lncRNA	NC_030810.1	90971305	90985780	+	3	1316	119
XR_001919209.1	108637653	LOC108637653	-	lncRNA	Annotated_lncRNA	NC_030809.1	28653620	28662042	+	2	584	106
XR_001917406.1	106503694	HNRNPF	-|sp|Q5E9J1|HNRPF_BOVIN Heterogeneous nuclear ribonucleoprotein F OS=Bos taurus GN=HNRNPF PE=2 SV=3//0	lncRNA	Annotated_lncRNA	NC_030835.1	31702220	31719712	+	3	2086	421
XR_309953.3	102182195	LOC102182195	-	lncRNA	Annotated_lncRNA	NC_030811.1	43566218	43569251	-	5	638	91
XR_001918328.1	108636385	LOC108636385	-	lncRNA	Annotated_lncRNA	NC_030814.1	88558113	88588261	+	3	893	146
XR_001919650.1	102189342	LOC102189342	-	lncRNA	Annotated_lncRNA	NC_030826.1	33605324	33633757	+	4	2453	286
XR_001917927.1	108635818	LOC108635818	-|sp|Q6P9Z1|SMRD3_MOUSE SWI/SNF-related matrix-associated actin-dependent regulator of chromatin subfamily D member 3 OS=Mus musculus GN=Smarcd3 PE=1 SV=2//6.31321e-30	lncRNA	Annotated_lncRNA	NC_030811.1	6053521	6054427	-	3	352	101
XR_001918251.1	108636281	LOC108636281	-	lncRNA	Annotated_lncRNA	NC_030813.1	89374512	89396309	-	3	334	64
XR_001919579.1	108638091	LOC108638091	-	lncRNA	Annotated_lncRNA	NC_030809.1	96265269	96266298	-	2	889	125
XR_001297562.2	102190770	LOC102190770	-|sp|Q58DW0|RL4_BOVIN 60S ribosomal protein L4 OS=Bos taurus GN=RPL4 PE=2 SV=3//0	misc_RNA	Annotated_lncRNA	NC_030825.1	60791365	60792773	-	1	1409	389
XR_001917400.1	106503694	HNRNPF	-|sp|Q5E9J1|HNRPF_BOVIN Heterogeneous nuclear ribonucleoprotein F OS=Bos taurus GN=HNRNPF PE=2 SV=3//0	lncRNA	Annotated_lncRNA	NC_030835.1	31711947	31719712	+	4	2247	421
XR_001297050.2	106503380	LOC106503380	-	lncRNA	Annotated_lncRNA	NC_030828.1	59731508	59733859	-	2	1100	131
XR_001295590.2	106502027	LOC106502027	-|sp|Q7M2P1|STP3_PIG Spermatid nuclear transition protein 3 OS=Sus scrofa GN=TNP3 PE=1 SV=1//8.84912e-14	lncRNA	Annotated_lncRNA	NC_030811.1	76706666	76708682	-	2	1843	125
XR_001297078.2	102176474	LOC102176474	-|sp|Q6EKJ0|GTD2B_HUMAN General transcription factor II-I repeat domain-containing protein 2B OS=Homo sapiens GN=GTF2IRD2B PE=1 SV=1//3.8623e-98	lncRNA	Annotated_lncRNA	NC_030809.1	16452638	16459268	+	5	1788	260
XR_001917870.1	108635594	LOC108635594	-	lncRNA	Annotated_lncRNA	NC_030810.1	100844586	100858297	+	3	1220	107
XR_311182.3	102187373	LOC102187373	-|sp|P61570|ENK25_HUMAN Endogenous retrovirus group K member 25 Env polyprotein OS=Homo sapiens GN=ERVK-25 PE=3 SV=1//6.35221e-56	lncRNA	Annotated_lncRNA	NC_030835.1	15957232	15966639	+	3	2537	143
XR_001919925.1	102178490	LOC102178490	-	lncRNA	Annotated_lncRNA	NC_030828.1	27357701	27391150	+	4	1432	84
XR_309785.3	102186638	LOC102186638	-	lncRNA	Annotated_lncRNA	NC_030809.1	89721615	89727393	+	3	493	74
XR_001917006.1	108633355	LOC108633355	-	lncRNA	Annotated_lncRNA	NC_030829.1	59400621	59404786	-	2	3666	148
XR_001918757.1	108637120	LOC108637120	-	lncRNA	Annotated_lncRNA	NC_030809.1	2592831	2598653	+	2	331	109
XR_310329.3	102187773	LOC102187773	-	lncRNA	Annotated_lncRNA	NC_030817.1	58842899	58952860	-	4	467	61
XR_001917967.1	108635846	LOC108635846	-	lncRNA	Annotated_lncRNA	NC_030811.1	51265802	51269909	+	2	752	156
XR_001917402.1	106503694	HNRNPF	-|sp|Q5E9J1|HNRPF_BOVIN Heterogeneous nuclear ribonucleoprotein F OS=Bos taurus GN=HNRNPF PE=2 SV=3//0	lncRNA	Annotated_lncRNA	NC_030835.1	31701102	31719712	+	3	2063	421
XR_001918699.1	106502534	INAFM2	-|sp|P0DMQ5|INAM2_HUMAN Putative transmembrane protein INAFM2 OS=Homo sapiens GN=INAFM2 PE=2 SV=1//4.9787e-31	lncRNA	Annotated_lncRNA	NC_030817.1	67128481	67131735	-	2	2553	411
XR_001919622.1	102182441	LOC102182441	-	lncRNA	Annotated_lncRNA	NC_030826.1	54011282	54014017	+	3	1377	108
XR_310734.3	102175154	LOC102175154	-	lncRNA	Annotated_lncRNA	NC_030825.1	52258072	52261671	-	3	3089	138
XR_001296907.2	102169699	LOC102169699	-|sp|P09026|HXB3_MOUSE Homeobox protein Hox-B3 OS=Mus musculus GN=Hoxb3 PE=2 SV=4//4.73373e-28	lncRNA	Annotated_lncRNA	NC_030826.1	37574257	37579403	-	5	997	139
XR_001295594.2	102168969	LOC102168969	-|sp|Q2TBQ5|RL7A_BOVIN 60S ribosomal protein L7a OS=Bos taurus GN=RPL7A PE=2 SV=3//2.02608e-26	misc_RNA	Annotated_lncRNA	NC_030811.1	73960019	73961105	+	1	1087	230
XR_309781.3	102171282	LOC102171282	-|sp|P35979|RL12_MOUSE 60S ribosomal protein L12 OS=Mus musculus GN=Rpl12 PE=1 SV=2//3.43542e-13	misc_RNA	Annotated_lncRNA	NC_030809.1	109635775	109636440	+	1	666	161
XR_001918783.1	102181308	LOC102181308	-	lncRNA	Annotated_lncRNA	NC_030818.1	21591735	21699814	+	4	1092	118
XR_001296896.2	102189707	LOC102189707	-	lncRNA	Annotated_lncRNA	NC_030826.1	36872914	36884463	-	3	1295	81
XR_001918241.1	108636249	LOC108636249	-	lncRNA	Annotated_lncRNA	NC_030813.1	117260695	117264253	+	2	3247	211
XR_001917582.1	108634358	LOC108634358	-|sp|Q2TBY0|SKA2_BOVIN Spindle and kinetochore-associated protein 2 OS=Bos taurus GN=SKA2 PE=2 SV=1//2.42084e-67	misc_RNA	Annotated_lncRNA	NW_017189516.1	19623147	19623952	-	1	806	126
XR_001917318.1	108634031	LOC108634031	-	lncRNA	Annotated_lncRNA	NC_030833.1	30704536	30708098	-	3	661	161
XR_001918859.1	106502659	LOC106502659	-|sp|Q4V7B0|CI117_RAT Uncharacterized protein C9orf117 homolog OS=Rattus norvegicus PE=2 SV=2//1.18346e-09	lncRNA	Annotated_lncRNA	NC_030818.1	97927541	97936874	-	2	1947	175
XR_001297524.2	106503822	LOC106503822	-	lncRNA	Annotated_lncRNA	NC_030810.1	105795166	105797113	-	2	614	104
XR_001918332.1	108636387	LOC108636387	-	lncRNA	Annotated_lncRNA	NC_030814.1	88983109	88984897	+	2	381	82
XR_001918885.1	102168737	LOC102168737	-	lncRNA	Annotated_lncRNA	NC_030818.1	103568995	103574346	-	4	1870	202
XR_001918893.1	108637176	LOC108637176	-	lncRNA	Annotated_lncRNA	NC_030818.1	104277486	104280322	-	2	2426	197
XR_001295643.2	106502073	LOC106502073	-	lncRNA	Annotated_lncRNA	NC_030811.1	2734406	2738604	+	3	667	142
XR_001919597.1	106503116	LOC106503116	-|sp|P11283|POL_MMTVC Gag-Pro-Pol polyprotein OS=Mouse mammary tumor virus (strain C3H) GN=gag-pro-pol PE=1 SV=2//1.36108e-08	lncRNA	Annotated_lncRNA	NC_030825.1	46492537	46508255	-	4	6141	217
XR_001919854.1	106503385	KLC1	-|sp|Q5R581|KLC1_PONAB Kinesin light chain 1 OS=Pongo abelii GN=KLC1 PE=2 SV=3//0	lncRNA	Annotated_lncRNA	NC_030828.1	67516790	67583822	+	15	2245	605
XR_311161.3	102190019	LOC102190019	-	lncRNA	Annotated_lncRNA	NC_030834.1	11873588	11878667	-	4	1121	115
XR_001918177.1	108636216	LOC108636216	-	lncRNA	Annotated_lncRNA	NC_030813.1	36833918	36837403	+	3	998	133
XR_001918330.1	108636385	LOC108636385	-	lncRNA	Annotated_lncRNA	NC_030814.1	88557879	88636200	+	3	2335	172
XR_310367.2	102191530	LOC102191530	-	lncRNA	Annotated_lncRNA	NC_030818.1	9668185	9684391	+	4	286	95
XR_001918218.1	102172341	LOC102172341	-|sp|P0CF97|F200B_HUMAN Protein FAM200B OS=Homo sapiens GN=FAM200B PE=3 SV=1//0	misc_RNA	Annotated_lncRNA	NC_030813.1	111135430	111143648	+	3	3056	228
XR_001919192.1	106502925	C15H11orf31	-|sp|Q8IZQ5|SELH_HUMAN Selenoprotein H OS=Homo sapiens GN=SELH PE=1 SV=2//1.5197e-37	lncRNA	Annotated_lncRNA	NC_030822.1	2333297	2334972	-	4	731	198
XR_001918891.1	106502679	LOC106502679	-	lncRNA	Annotated_lncRNA	NC_030818.1	104193786	104198286	+	2	3873	149
XR_001297564.2	106503871	LOC106503871	-|sp|Q2HJ95|ZDHC6_BOVIN Palmitoyltransferase ZDHHC6 OS=Bos taurus GN=ZDHHC6 PE=2 SV=1//0	misc_RNA	Annotated_lncRNA	NC_030833.1	35062170	35063980	+	1	1811	341
XR_001917921.1	106502094	LOC106502094	-	lncRNA	Annotated_lncRNA	NC_030808.1	75696854	75700886	-	2	3940	111
XR_001297490.2	102171853	LOC102171853	-	lncRNA	Annotated_lncRNA	NW_017189940.1	44933	98733	+	10	891	94
XR_001919591.1	108638116	LOC108638116	-	lncRNA	Annotated_lncRNA	NC_030825.1	55578170	55579028	-	2	496	158
XR_001919557.1	108638034	LOC108638034	-|sp|Q76KX8|ZN534_HUMAN Zinc finger protein 534 OS=Homo sapiens GN=ZNF534 PE=2 SV=1//3.0387e-19	lncRNA	Annotated_lncRNA	NC_030825.1	60642308	60660572	-	5	693	83
XR_001917977.1	106502029	LOC106502029	-	lncRNA	Annotated_lncRNA	NC_030811.1	74098603	74101140	+	3	2004	211
XR_001918070.1	102180828	LOC102180828	-|sp|A6YRY8|RSSA_SHEEP 40S ribosomal protein SA OS=Ovis aries GN=RPSA PE=2 SV=1//2.65889e-40	lncRNA	Annotated_lncRNA	NC_030812.1	55646847	55652695	-	3	1973	242
XR_310645.3	102169320	LOC102169320	-	lncRNA	Annotated_lncRNA	NC_030824.1	1476638	1486167	-	3	6802	224
XR_001918599.1	108636838	LOC108636838	-	lncRNA	Annotated_lncRNA	NC_030817.1	87636697	87654669	+	2	1560	138
XR_001295746.2	106502158	LOC106502158	-	lncRNA	Annotated_lncRNA	NC_030808.1	95470430	95581144	-	3	4566	155
XR_001296234.2	106502586	LOC106502586	-	lncRNA	Annotated_lncRNA	NC_030818.1	9122657	9123912	-	2	859	113
XR_001917003.1	106503449	LOC106503449	-	lncRNA	Annotated_lncRNA	NC_030829.1	49463534	49465589	+	2	1962	234
XR_001919559.1	108638036	LOC108638036	-|sp|A6NHJ4|ZN860_HUMAN Zinc finger protein 860 OS=Homo sapiens GN=ZNF860 PE=2 SV=3//2.4974e-20	lncRNA	Annotated_lncRNA	NC_030825.1	60681139	60697996	-	3	1846	220
XR_001918887.1	102168737	LOC102168737	-	lncRNA	Annotated_lncRNA	NC_030818.1	103568995	103574346	-	4	2096	202
XR_001297214.2	102182272	LOC102182272	-|sp|Q61086|FZD3_MOUSE Frizzled-3 OS=Mus musculus GN=Fzd3 PE=1 SV=1//7.81556e-10	lncRNA	Annotated_lncRNA	NC_030831.1	1293998	1317485	+	4	3537	108
XR_001296045.2	106502459	LOC106502459	-	lncRNA	Annotated_lncRNA	NC_030816.1	6015267	6018515	+	3	287	69
XR_001917858.1	108635587	LOC108635587	-|sp|Q5I0P2|GCSH_RAT Glycine cleavage system H protein, mitochondrial OS=Rattus norvegicus GN=Gcsh PE=2 SV=1//1.00289e-12	lncRNA	Annotated_lncRNA	NC_030810.1	93612808	93619940	+	2	3770	159
XR_001918595.1	108636833	LOC108636833	-	lncRNA	Annotated_lncRNA	NC_030817.1	85635140	85641526	-	2	3945	217
XR_001919856.1	106503385	KLC1	-|sp|Q5R581|KLC1_PONAB Kinesin light chain 1 OS=Pongo abelii GN=KLC1 PE=2 SV=3//0	lncRNA	Annotated_lncRNA	NC_030828.1	67516790	67583822	+	17	2454	591
XR_001919114.1	102176344	LOC102176344	-	lncRNA	Annotated_lncRNA	NC_030821.1	1111135	1114466	-	4	2145	114
XR_310474.3	102187240	LOC102187240	-	lncRNA	Annotated_lncRNA	NC_030820.1	18396852	18399623	+	3	588	101
XR_001919104.1	108637499	LOC108637499	-	lncRNA	Annotated_lncRNA	NC_030821.1	67239130	67239547	-	2	304	101
XR_001917822.1	108635557	LOC108635557	-|sp|A2AF47|DOC11_MOUSE Dedicator of cytokinesis protein 11 OS=Mus musculus GN=Dock11 PE=1 SV=1//8.11304e-16	lncRNA	Annotated_lncRNA	NW_017219117.1	2139	14226	+	4	470	59
XR_001917812.1	108635509	LOC108635509	-	lncRNA	Annotated_lncRNA	NC_030808.1	66603273	66605646	+	3	437	68
XR_001296266.2	102168358	LOC102168358	-|sp|P62893|RL39_RAT 60S ribosomal protein L39 OS=Rattus norvegicus GN=Rpl39 PE=1 SV=2//1.37117e-27	misc_RNA	Annotated_lncRNA	NC_030818.1	43119542	43119919	+	1	378	75
XR_001919537.1	102186638	LOC102186638	-	lncRNA	Annotated_lncRNA	NC_030809.1	89721615	89727393	+	4	566	71
XR_310683.3	102184183	LOC102184183	-	lncRNA	Annotated_lncRNA	NC_030825.1	24599750	24609228	-	4	2277	107
XR_001919858.1	106503385	KLC1	-|sp|Q5R581|KLC1_PONAB Kinesin light chain 1 OS=Pongo abelii GN=KLC1 PE=2 SV=3//0	lncRNA	Annotated_lncRNA	NC_030828.1	67516790	67583822	+	17	2427	582
XR_001295695.2	106502109	LOC106502109	-|sp|Q5R7T5|RNF41_PONAB E3 ubiquitin-protein ligase NRDP1 OS=Pongo abelii GN=RNF41 PE=2 SV=1//3.54945e-07	lncRNA	Annotated_lncRNA	NC_030812.1	56503366	56515608	-	3	1372	160
XR_001917247.1	102173359	LOC102173359	-	lncRNA	Annotated_lncRNA	NC_030810.1	3322735	3334922	+	2	449	75
XR_001918883.1	102168552	LOC102168552	-	lncRNA	Annotated_lncRNA	NC_030818.1	103546840	103550676	-	4	1092	246
XR_001918008.1	108635915	LOC108635915	-	lncRNA	Annotated_lncRNA	NC_030811.1	70380369	70452512	+	3	226	50
XR_001917653.1	108634576	LOC108634576	-|sp|O35737|HNRH1_MOUSE Heterogeneous nuclear ribonucleoprotein H OS=Mus musculus GN=Hnrnph1 PE=1 SV=3//0	misc_RNA	Annotated_lncRNA	NW_017189619.1	36916	38978	+	1	2063	214
XR_001918437.1	108636560	LOC108636560	-|sp|Q05B87|FRDA_BOVIN Frataxin, mitochondrial OS=Bos taurus GN=FXN PE=2 SV=1//1.42998e-07	lncRNA	Annotated_lncRNA	NC_030815.1	45033974	45045591	-	4	735	157
XR_001917580.1	108634356	LOC108634356	-|sp|Q0VCB2|HDAC8_BOVIN Histone deacetylase 8 OS=Bos taurus GN=HDAC8 PE=2 SV=1//1.13299e-20	lncRNA	Annotated_lncRNA	NW_017189516.1	9621510	9654343	+	2	1108	135
XR_001919219.1	108637664	LOC108637664	-|sp|O60264|SMCA5_HUMAN SWI/SNF-related matrix-associated actin-dependent regulator of chromatin subfamily A member 5 OS=Homo sapiens GN=SMARCA5 PE=1 SV=1//0	misc_RNA	Annotated_lncRNA	NC_030822.1	30314359	30318920	-	1	4562	564
XR_001919878.1	106503343	LRRC28	-|sp|Q32KX5|LRC28_BOVIN Leucine-rich repeat-containing protein 28 OS=Bos taurus GN=LRRC28 PE=2 SV=1//0	lncRNA	Annotated_lncRNA	NC_030828.1	6471711	6672940	-	10	1629	378
XR_001296175.2	102173195	LOC102173195	-|sp|P00129|QCR7_BOVIN Cytochrome b-c1 complex subunit 7 OS=Bos taurus GN=UQCRB PE=1 SV=3//9.58889e-44	misc_RNA	Annotated_lncRNA	NC_030817.1	56109693	56112422	+	1	2730	200
XR_001917818.1	108635547	LOC108635547	-|sp|A2AF47|DOC11_MOUSE Dedicator of cytokinesis protein 11 OS=Mus musculus GN=Dock11 PE=1 SV=1//1.04526e-59	lncRNA	Annotated_lncRNA	NW_017218595.1	1886	12152	+	4	392	90
XR_001918171.1	108636205	LOC108636205	-|sp|Q2TBI6|RM32_BOVIN 39S ribosomal protein L32, mitochondrial OS=Bos taurus GN=MRPL32 PE=2 SV=1//5.29207e-113	misc_RNA	Annotated_lncRNA	NC_030808.1	40551155	40559596	+	2	1130	204
XR_001917663.1	108634640	LOC108634640	-|sp|Q5JSL3|DOC11_HUMAN Dedicator of cytokinesis protein 11 OS=Homo sapiens GN=DOCK11 PE=1 SV=2//1.0307e-11	lncRNA	Annotated_lncRNA	NW_017189703.1	17363	26116	-	2	1847	74
XR_310691.3	102169124	LOC102169124	-	lncRNA	Annotated_lncRNA	NC_030825.1	36990101	36994819	+	3	1703	128
XR_001919782.1	108638402	LOC108638402	-	lncRNA	Annotated_lncRNA	NC_030827.1	33660498	33697833	-	4	420	61
XR_001917669.1	108634648	LOC108634648	-|sp|Q5JSL3|DOC11_HUMAN Dedicator of cytokinesis protein 11 OS=Homo sapiens GN=DOCK11 PE=1 SV=2//5.68453e-14	lncRNA	Annotated_lncRNA	NW_017189723.1	11489	29774	-	5	939	151
XR_001296402.2	106502755	LOC106502755	-	lncRNA	Annotated_lncRNA	NC_030820.1	37987537	37989190	+	2	536	123
XR_001919525.1	102173773	DMWD	-|sp|Q09019|DMWD_HUMAN Dystrophia myotonica WD repeat-containing protein OS=Homo sapiens GN=DMWD PE=1 SV=3//0	lncRNA	Annotated_lncRNA	NC_030825.1	54375337	54382480	-	4	2645	712
XR_001295582.2	102179731	LOC102179731	-|sp|Q5NVD0|PRP4_PONAB U4/U6 small nuclear ribonucleoprotein Prp4 OS=Pongo abelii GN=PRPF4 PE=2 SV=1//4.60697e-06	misc_RNA	Annotated_lncRNA	NC_030811.1	87221653	87224120	+	1	2468	164
XR_001917053.1	106503506	LOC106503506	-|sp|P10272|POL_BAEVM Pol polyprotein OS=Baboon endogenous virus (strain M7) GN=pol PE=3 SV=1//1.01473e-14	misc_RNA	Annotated_lncRNA	NC_030830.1	18446100	18453231	+	2	5603	228
XR_001918151.1	108636127	LOC108636127	-	lncRNA	Annotated_lncRNA	NC_030812.1	20885950	20890597	-	3	1170	77
XR_310341.3	102168833	LOC102168833	-	lncRNA	Annotated_lncRNA	NC_030817.1	32637058	32650936	+	5	4418	107
XR_310238.3	102172541	LOC102172541	-	lncRNA	Annotated_lncRNA	NC_030815.1	89373077	89394367	-	3	3668	137
XR_001296400.2	106502753	LOC106502753	-	lncRNA	Annotated_lncRNA	NC_030820.1	38912696	38914297	-	3	783	141
XR_310755.2	102178761	LOC102178761	-|sp|Q86XU0|ZN677_HUMAN Zinc finger protein 677 OS=Homo sapiens GN=ZNF677 PE=2 SV=1//1.88973e-12	lncRNA	Annotated_lncRNA	NC_030825.1	59281094	59314642	-	4	869	152
XR_001918175.1	108636213	LOC108636213	-|sp|Q3SYV4|CAP1_BOVIN Adenylyl cyclase-associated protein 1 OS=Bos taurus GN=CAP1 PE=2 SV=3//0	misc_RNA	Annotated_lncRNA	NC_030813.1	34578264	34580786	-	1	2523	478
XR_001295659.2	102190854	LOC102190854	-	lncRNA	Annotated_lncRNA	NC_030812.1	25771047	25775809	+	3	3968	210
XR_001296377.2	106502739	LOC106502739	-	lncRNA	Annotated_lncRNA	NC_030820.1	33498665	33520102	+	2	766	90
XR_001917984.1	102170937	LOC102170937	-	lncRNA	Annotated_lncRNA	NC_030811.1	89030412	89033471	-	4	1097	138
XR_001295898.2	106502342	LOC106502342	-	lncRNA	Annotated_lncRNA	NC_030814.1	48212993	48231921	+	4	1308	116
XR_001919656.1	108638227	LOC108638227	-	lncRNA	Annotated_lncRNA	NC_030826.1	43948877	43954736	+	3	912	112
XR_001918824.1	102185409	LUZP1	-|sp|Q86V48|LUZP1_HUMAN Leucine zipper protein 1 OS=Homo sapiens GN=LUZP1 PE=1 SV=2//0	lncRNA	Annotated_lncRNA	NC_030809.1	6185376	6286457	-	5	7517	1109
XR_311149.3	102189648	LOC102189648	-	lncRNA	Annotated_lncRNA	NC_030834.1	37519377	37549199	-	3	681	113
XR_001917386.1	108634134	LOC108634134	-	lncRNA	Annotated_lncRNA	NC_030835.1	2254836	2259158	-	2	740	77
XR_001919126.1	106502849	LOC106502849	-|sp|Q29S11|NUCKS_BOVIN Nuclear ubiquitous casein and cyclin-dependent kinase substrate 1 OS=Bos taurus GN=NUCKS1 PE=2 SV=1//4.38945e-52	misc_RNA	Annotated_lncRNA	NC_030821.1	19824898	19825878	-	1	981	293
XR_310675.3	102173492	LOC102173492	-	lncRNA	Annotated_lncRNA	NC_030825.1	22110173	22119351	-	3	252	67
XR_001919940.1	102188715	LOC102188715	-	lncRNA	Annotated_lncRNA	NC_030828.1	48717311	48742489	+	4	932	107
XR_001919430.1	108637956	LOC108637956	-	lncRNA	Annotated_lncRNA	NC_030825.1	12075040	12077085	-	3	1496	115
XR_001919846.1	102174435	LOC102174435	-	lncRNA	Annotated_lncRNA	NC_030828.1	13420790	13435153	-	5	974	145
XR_001297299.2	102171119	LOC102171119	-	lncRNA	Annotated_lncRNA	NC_030832.1	13125540	13136483	+	5	3513	135
XR_001918952.1	108637305	LOC108637305	-	lncRNA	Annotated_lncRNA	NC_030819.1	67071337	67085790	+	3	1382	86
XR_001917754.1	108635115	LOC108635115	-|sp|P83626|TNR26_MOUSE Tumor necrosis factor receptor superfamily member 26 OS=Mus musculus GN=Tnfrsf26 PE=2 SV=1//1.9798e-23	lncRNA	Annotated_lncRNA	NW_017205643.1	2714	14348	-	5	441	146
XR_309884.3	102172228	LOC102172228	-|sp|O94967|WDR47_HUMAN WD repeat-containing protein 47 OS=Homo sapiens GN=WDR47 PE=1 SV=1//4.70984e-15	lncRNA	Annotated_lncRNA	NC_030810.1	86143633	86152682	+	3	302	75
XR_310761.3	102176553	LOC102176553	-	lncRNA	Annotated_lncRNA	NC_030826.1	5311064	5314127	+	3	1111	150
XR_001918127.1	108636074	LOC108636074	-	lncRNA	Annotated_lncRNA	NC_030812.1	110778889	110855788	-	3	372	90
XR_001919523.1	106502907	LOC106502907	-	lncRNA	Annotated_lncRNA	NC_030809.1	88135494	88342949	+	3	902	147
XR_001919876.1	106503343	LRRC28	-|sp|Q32KX5|LRC28_BOVIN Leucine-rich repeat-containing protein 28 OS=Bos taurus GN=LRRC28 PE=2 SV=1//0	lncRNA	Annotated_lncRNA	NC_030828.1	6471711	6672940	-	11	1767	387
XR_001296644.2	102190442	LOC102190442	-|sp|Q3SYU6|CNN2_BOVIN Calponin-2 OS=Bos taurus GN=CNN2 PE=2 SV=3//1.03783e-29	misc_RNA	Annotated_lncRNA	NC_030823.1	49648948	49650700	+	1	1753	178
XR_001919853.1	106503385	KLC1	-|sp|Q5R581|KLC1_PONAB Kinesin light chain 1 OS=Pongo abelii GN=KLC1 PE=2 SV=3//0	lncRNA	Annotated_lncRNA	NC_030828.1	67516791	67583822	+	16	2375	640
XR_001295819.2	102173454	LOC102173454	-|sp|Q58DT1|RL7_BOVIN 60S ribosomal protein L7 OS=Bos taurus GN=RPL7 PE=2 SV=1//1.06191e-149	misc_RNA	Annotated_lncRNA	NC_030813.1	111437624	111438731	-	1	1108	255
XR_001296349.2	102188230	LOC102188230	-	lncRNA	Annotated_lncRNA	NC_030819.1	55233424	55244285	-	4	890	134
XR_001917552.1	102191314	LOC102191314	-	lncRNA	Annotated_lncRNA	NW_017189516.1	8527312	8571532	+	5	1350	112
XR_001296335.2	108633260	LOC108633260	-|sp|Q5TBA9|FRY_HUMAN Protein furry homolog OS=Homo sapiens GN=FRY PE=1 SV=1//5.75625e-12	lncRNA	Annotated_lncRNA	NC_030819.1	57938471	57968370	-	7	1097	101
XR_001919791.1	108638404	LOC108638404	-	misc_RNA	Annotated_lncRNA	NC_030827.1	10024074	10025033	-	1	960	143
XR_001918059.1	102171304	LOC102171304	-	misc_RNA	Annotated_lncRNA	NC_030812.1	43597030	43607415	+	3	2181	145
XR_001296179.2	106502547	PIGBOS1	-|sp|O00370|LORF2_HUMAN LINE-1 retrotransposable element ORF2 protein OS=Homo sapiens PE=1 SV=1//2.88767e-07	lncRNA	Annotated_lncRNA	NC_030817.1	48187744	48189711	-	2	761	95
XR_001918520.1	108636718	LOC108636718	-|sp|Q53H47|SETMR_HUMAN Histone-lysine N-methyltransferase SETMAR OS=Homo sapiens GN=SETMAR PE=1 SV=2//9.8027e-09	lncRNA	Annotated_lncRNA	NC_030816.1	16600709	16612802	-	4	3292	113
XR_001918477.1	108636579	LOC108636579	-	lncRNA	Annotated_lncRNA	NC_030815.1	91098474	91101488	-	3	756	108
XR_309949.3	102184495	LOC102184495	-|sp|A4D0T7|YG055_HUMAN Putative transmembrane protein LINC00998 OS=Homo sapiens GN=LINC00998 PE=5 SV=2//8.70083e-13	lncRNA	Annotated_lncRNA	NC_030811.1	64891184	64893642	-	3	1641	88
XR_001296790.2	106503127	LOC106503127	-	lncRNA	Annotated_lncRNA	NC_030825.1	49797875	49800934	-	4	503	134
XR_310129.3	102179558	LOC102179558	-	lncRNA	Annotated_lncRNA	NC_030814.1	92095571	92116577	+	4	1216	151
XR_001919059.1	108637416	LOC108637416	-	lncRNA	Annotated_lncRNA	NC_030809.1	14385537	14386279	-	2	600	105
XR_001297489.2	102189102	LOC102189102	-|sp|P03341|GAG_BAEVM Gag polyprotein OS=Baboon endogenous virus (strain M7) GN=gag PE=3 SV=4//9.61994e-31	lncRNA	Annotated_lncRNA	NW_017189517.1	28701200	28715520	-	4	2997	125
XR_001917551.1	102191314	LOC102191314	-	lncRNA	Annotated_lncRNA	NW_017189516.1	8527312	8571532	+	5	1322	112
XR_001917848.1	102187445	LOC102187445	-	lncRNA	Annotated_lncRNA	NC_030810.1	87211804	87238292	+	3	333	94
XR_311244.3	102191314	LOC102191314	-	lncRNA	Annotated_lncRNA	NW_017189516.1	8527314	8571532	+	6	904	112
XR_001917594.1	108634429	LOC108634429	-|sp|P11369|LORF2_MOUSE LINE-1 retrotransposable element ORF2 protein OS=Mus musculus GN=Pol PE=1 SV=2//2.37759e-08	lncRNA	Annotated_lncRNA	NW_017189517.1	37807046	37815346	+	3	687	91
XR_001919864.1	102172486	LOC102172486	-	lncRNA	Annotated_lncRNA	NC_030828.1	9871638	9876244	+	4	1420	144
XR_310826.3	102184471	LOC102184471	-	lncRNA	Annotated_lncRNA	NC_030826.1	54414541	54419037	-	6	929	124
XR_001918826.1	102185409	LUZP1	-|sp|Q86V48|LUZP1_HUMAN Leucine zipper protein 1 OS=Homo sapiens GN=LUZP1 PE=1 SV=2//0	lncRNA	Annotated_lncRNA	NC_030809.1	6185376	6279659	-	5	7645	1108
XR_001296399.2	106502753	LOC106502753	-	lncRNA	Annotated_lncRNA	NC_030820.1	38912696	38914295	-	2	929	151
XR_001917627.1	102188201	LOC102188201	-	misc_RNA	Annotated_lncRNA	NW_017189517.1	37773688	37804465	-	3	586	133
XR_001918984.1	108637379	LOC108637379	-	lncRNA	Annotated_lncRNA	NC_030820.1	5359125	5360034	+	2	354	113
XR_001296177.2	106502547	PIGBOS1	-|sp|O00370|LORF2_HUMAN LINE-1 retrotransposable element ORF2 protein OS=Homo sapiens PE=1 SV=1//2.88767e-07	lncRNA	Annotated_lncRNA	NC_030817.1	48187744	48189646	-	2	692	96
XR_001917744.1	108635072	LOC108635072	-|sp|Q5JSL3|DOC11_HUMAN Dedicator of cytokinesis protein 11 OS=Homo sapiens GN=DOCK11 PE=1 SV=2//3.1312e-77	lncRNA	Annotated_lncRNA	NW_017202378.1	3775	5361	-	3	776	117
XR_001917566.1	108634337	LOC108634337	-	lncRNA	Annotated_lncRNA	NW_017189516.1	45580204	45587871	-	2	4996	106
XR_001917980.1	102187557	LOC102187557	-|sp|Q15125|EBP_HUMAN 3-beta-hydroxysteroid-Delta(8),Delta(7)-isomerase OS=Homo sapiens GN=EBP PE=1 SV=3//7.78983e-134	misc_RNA	Annotated_lncRNA	NC_030811.1	76709860	76731819	-	2	1543	272
XR_001919998.1	102191471	LOC102191471	-	lncRNA	Annotated_lncRNA	NC_030829.1	49361566	49369930	-	4	1495	120
XR_001919296.1	106502976	NPHP4	-|sp|O75161|NPHP4_HUMAN Nephrocystin-4 OS=Homo sapiens GN=NPHP4 PE=1 SV=2//0	lncRNA	Annotated_lncRNA	NC_030823.1	45852414	45998917	+	31	5297	1444
XR_001917458.1	108634216	LOC108634216	-	lncRNA	Annotated_lncRNA	NC_030836.1	9329503	9338779	+	3	375	68
XR_001295535.2	102173632	LOC102173632	-|sp|Q45FY6|HPRT_PIG Hypoxanthine-guanine phosphoribosyltransferase OS=Sus scrofa GN=HPRT1 PE=2 SV=3//1.7935e-147	misc_RNA	Annotated_lncRNA	NC_030810.1	18021856	18027904	+	2	1255	232
XR_001296502.2	102177353	LOC102177353	-	lncRNA	Annotated_lncRNA	NC_030821.1	62266061	62284081	-	4	784	135
XR_001919795.1	108638407	LOC108638407	-	lncRNA	Annotated_lncRNA	NC_030809.1	130704073	130706860	-	2	930	106
XR_001919158.1	102186225	LOC102186225	-	lncRNA	Annotated_lncRNA	NC_030821.1	69396738	69620204	+	6	1759	132
XR_001917461.1	108634217	LOC108634217	-	lncRNA	Annotated_lncRNA	NC_030836.1	28579515	28586285	-	3	561	115
XR_001919293.1	108637776	LOC108637776	-	lncRNA	Annotated_lncRNA	NC_030823.1	42768608	42783074	-	3	1014	175
XR_001295792.2	102172700	LOC102172700	-	lncRNA	Annotated_lncRNA	NC_030813.1	59347113	59363800	-	3	890	120
XR_311008.3	102173795	LOC102173795	-	lncRNA	Annotated_lncRNA	NC_030830.1	18908229	18911597	+	3	1414	122
XR_001297230.2	102188994	LOC102188994	-	lncRNA	Annotated_lncRNA	NC_030831.1	3967964	3971085	+	3	1407	172
XR_001918457.1	102189480	LOC102189480	-|sp|P62914|RL11_RAT 60S ribosomal protein L11 OS=Rattus norvegicus GN=Rpl11 PE=1 SV=2//3.96878e-90	misc_RNA	Annotated_lncRNA	NC_030815.1	65806238	65806835	-	1	598	121
XR_001918828.1	108637154	LOC108637154	-	lncRNA	Annotated_lncRNA	NC_030809.1	6392119	6396348	-	2	3308	89
XR_001918921.1	108637283	LOC108637283	-|sp|Q28896|CD52_CANFA CAMPATH-1 antigen OS=Canis familiaris GN=CD52 PE=2 SV=1//6.64396e-13	lncRNA	Annotated_lncRNA	NC_030809.1	9167030	9168841	+	2	657	142
XR_001918956.1	102188416	LOC102188416	-	lncRNA	Annotated_lncRNA	NC_030819.1	67109762	67147008	+	5	2995	112
XR_310424.3	102178635	LOC102178635	-	lncRNA	Annotated_lncRNA	NC_030818.1	106156420	106159461	+	3	969	105
XR_001917844.1	102170571	LOC102170571	-	lncRNA	Annotated_lncRNA	NC_030810.1	80225680	80227146	+	3	985	134
XR_001918425.1	108636545	LOC108636545	-	lncRNA	Annotated_lncRNA	NC_030815.1	22921830	22933415	+	4	891	123
XR_001296937.2	106503297	LOC106503297	-	lncRNA	Annotated_lncRNA	NC_030826.1	57707336	57860932	+	3	873	129
XR_001295871.2	102178619	LOC102178619	-|sp|Q8BVN7|S2541_MOUSE Solute carrier family 25 member 41 OS=Mus musculus GN=Slc25a41 PE=2 SV=1//1.11467e-20	lncRNA	Annotated_lncRNA	NC_030814.1	92457976	92461083	+	4	1509	107
XR_001919992.1	108638626	LOC108638626	-	lncRNA	Annotated_lncRNA	NC_030829.1	59149679	59153707	+	2	3368	219
XR_001917955.1	108635836	LOC108635836	-	lncRNA	Annotated_lncRNA	NC_030811.1	27424452	27428318	+	2	326	73
XR_001918954.1	102188416	LOC102188416	-	lncRNA	Annotated_lncRNA	NC_030819.1	67114559	67147008	+	4	1273	91
XR_001917213.1	108633867	LOC108633867	-	lncRNA	Annotated_lncRNA	NC_030810.1	1110162	1114621	+	2	4202	192
XR_001917000.1	108633349	LOC108633349	-	lncRNA	Annotated_lncRNA	NC_030829.1	49847475	49859231	-	2	3279	233
XR_001919958.1	102174884	LOC102174884	-	lncRNA	Annotated_lncRNA	NC_030829.1	52606995	52611433	-	4	1555	210
XR_310276.3	102181601	LOC102181601	-	lncRNA	Annotated_lncRNA	NC_030816.1	51037457	51039335	+	6	698	74
XR_310636.3	102182335	LOC102182335	-	lncRNA	Annotated_lncRNA	NC_030824.1	19106100	19120520	+	5	2318	152
XR_001295780.2	106502190	LOC106502190	-	lncRNA	Annotated_lncRNA	NC_030813.1	45346547	45347953	-	3	751	156
XR_001917167.1	102188994	LOC102188994	-	lncRNA	Annotated_lncRNA	NC_030831.1	3967962	3984330	+	3	1857	172
XR_001919077.1	102191351	LOC102191351	-	lncRNA	Annotated_lncRNA	NC_030820.1	71770887	71775452	+	3	730	106
XR_001919291.1	108637776	LOC108637776	-	lncRNA	Annotated_lncRNA	NC_030823.1	42777520	42783074	-	3	567	152
XR_001917233.1	106503592	LOC106503592	-	lncRNA	Annotated_lncRNA	NC_030832.1	25854073	25858704	+	3	433	76
XR_001917597.1	108634435	LOC108634435	-|sp|Q9Y388|RBMX2_HUMAN RNA-binding motif protein, X-linked 2 OS=Homo sapiens GN=RBMX2 PE=1 SV=2//4.52863e-101	misc_RNA	Annotated_lncRNA	NW_017189517.1	28975002	28983280	-	6	958	288
XR_001919426.1	106503084	LOC106503084	-	lncRNA	Annotated_lncRNA	NC_030825.1	9093381	9115086	+	4	668	172
XR_310693.3	102174238	LOC102174238	-|sp|P79781|RS27A_CHICK Ubiquitin-40S ribosomal protein S27a OS=Gallus gallus GN=RPS27A PE=2 SV=3//1.62077e-69	misc_RNA	Annotated_lncRNA	NC_030825.1	38083608	38084147	-	1	540	168
XR_001918198.1	102188391	LOC102188391	-|sp|P68105|EF1A1_RABIT Elongation factor 1-alpha 1 OS=Oryctolagus cuniculus GN=EEF1A1 PE=1 SV=1//0	misc_RNA	Annotated_lncRNA	NC_030813.1	78129894	78131472	-	1	1579	464
XR_001919142.1	108637527	LOC108637527	-	lncRNA	Annotated_lncRNA	NC_030809.1	16324322	16326854	-	3	1245	146
XR_001919787.1	108638403	LOC108638403	-|sp|Q5ZK01|PELO_CHICK Protein pelota homolog OS=Gallus gallus GN=PELO PE=2 SV=1//5.84111e-13	lncRNA	Annotated_lncRNA	NC_030827.1	26310336	26311165	+	2	328	105
XR_001917191.1	106503556	LOC106503556	-	lncRNA	Annotated_lncRNA	NC_030831.1	61217665	61223890	-	4	583	108
XR_001919498.1	108637986	LOC108637986	-	lncRNA	Annotated_lncRNA	NC_030825.1	51679868	51685249	+	2	3230	150
XR_001296756.2	102188339	LOC102188339	-	lncRNA	Annotated_lncRNA	NC_030825.1	25403998	25405407	-	3	424	123
XR_001917479.1	108634225	LOC108634225	-	lncRNA	Annotated_lncRNA	NC_030836.1	45939864	45943806	+	2	3393	270
XR_311298.3	102176410	LOC102176410	-|sp|Q2KIZ3|MCEE_BOVIN Methylmalonyl-CoA epimerase, mitochondrial OS=Bos taurus GN=MCEE PE=2 SV=1//2.45168e-17	lncRNA	Annotated_lncRNA	NC_030835.1	42417722	42451571	+	3	750	105
XR_001297140.2	102174884	LOC102174884	-	lncRNA	Annotated_lncRNA	NC_030829.1	52606995	52611433	-	4	1533	210
XR_001295809.2	106502218	LOC106502218	-	lncRNA	Annotated_lncRNA	NC_030813.1	89449539	89467756	-	3	1417	99
XR_001918962.1	102177349	LOC102177349	-|sp|Q2HJH9|PDCD5_BOVIN Programmed cell death protein 5 OS=Bos taurus GN=PDCD5 PE=2 SV=3//1.62273e-09	misc_RNA	Annotated_lncRNA	NC_030819.1	72693573	72694138	+	1	566	137
XR_001917502.1	106501978	LOC106501978	-	lncRNA	Annotated_lncRNA	NC_030810.1	19351455	19376896	-	4	1928	140
XR_001917392.1	108634140	LOC108634140	-	lncRNA	Annotated_lncRNA	NC_030835.1	10980181	10991178	+	3	303	50
XR_001917050.1	108633384	LOC108633384	-	lncRNA	Annotated_lncRNA	NC_030829.1	43217751	43223804	-	4	501	103
XR_310091.3	102177511	LOC102177511	-	lncRNA	Annotated_lncRNA	NC_030813.1	98175060	98183499	-	6	1796	104
XR_001917165.1	102188994	LOC102188994	-	lncRNA	Annotated_lncRNA	NC_030831.1	3967966	3971085	+	3	1777	172
XR_001917193.1	108633843	LOC108633843	-|sp|P98182|ZN200_HUMAN Zinc finger protein 200 OS=Homo sapiens GN=ZNF200 PE=2 SV=2//3.46027e-142	misc_RNA	Annotated_lncRNA	NC_030832.1	2552050	2554530	-	2	2393	272
XR_001919420.1	108637948	LOC108637948	-	lncRNA	Annotated_lncRNA	NC_030825.1	2442206	2464476	-	2	2090	173
XR_001918512.1	108636716	LOC108636716	-	lncRNA	Annotated_lncRNA	NC_030816.1	9490390	9545772	-	3	693	85
XR_001919800.1	108638410	LOC108638410	-|sp|A6QNM2|RRF2M_BOVIN Ribosome-releasing factor 2, mitochondrial OS=Bos taurus GN=GFM2 PE=2 SV=1//2.30149e-58	lncRNA	Annotated_lncRNA	NC_030827.1	6929175	6930261	-	2	649	101
XR_001919017.1	108637394	LOC108637394	-	lncRNA	Annotated_lncRNA	NC_030820.1	44572972	44574488	+	2	572	118
XR_309988.3	102177307	LOC102177307	-	lncRNA	Annotated_lncRNA	NC_030812.1	21810173	21813562	+	3	486	88
XR_001918675.1	102181128	LOC102181128	-	lncRNA	Annotated_lncRNA	NC_030817.1	41078332	41091463	-	3	466	81
XR_001917772.1	102179377	LOC102179377	-|sp|Q96SE7|ZN347_HUMAN Zinc finger protein 347 OS=Homo sapiens GN=ZNF347 PE=1 SV=2//6.67879e-11	lncRNA	Annotated_lncRNA	NW_017212294.1	1403	17366	+	5	803	73
XR_311060.3	102168593	LOC102168593	-	lncRNA	Annotated_lncRNA	NC_030831.1	56173118	56193719	+	6	1702	127
XR_001296616.2	106502944	LOC106502944	-	lncRNA	Annotated_lncRNA	NC_030823.1	2858011	2860627	-	2	2465	88
XR_001917508.1	102189583	JAM3	-|sp|Q9BX67|JAM3_HUMAN Junctional adhesion molecule C OS=Homo sapiens GN=JAM3 PE=1 SV=1//3.036e-150	lncRNA	Annotated_lncRNA	NC_030836.1	32281389	32313757	-	9	3554	334
XR_001296343.2	106502707	LOC106502707	-	lncRNA	Annotated_lncRNA	NC_030819.1	51221132	51242787	+	4	772	98
XR_001296618.2	102176740	LOC102176740	-	lncRNA	Annotated_lncRNA	NC_030809.1	70791722	70841146	+	7	3692	106
XR_001295960.2	102178623	LOC102178623	-	lncRNA	Annotated_lncRNA	NC_030815.1	22867714	22895969	+	3	663	121
XR_001917258.1	108633891	LOC108633891	-	lncRNA	Annotated_lncRNA	NC_030832.1	38899320	38901556	-	2	555	118
XR_001918689.1	108636992	LOC108636992	-	lncRNA	Annotated_lncRNA	NC_030817.1	59249836	59263639	-	3	2397	171
XR_001918667.1	108636973	LOC108636973	-	lncRNA	Annotated_lncRNA	NC_030817.1	33640951	33643858	+	2	2421	84
XR_001296639.2	106502957	LOC106502957	-	lncRNA	Annotated_lncRNA	NC_030823.1	42544198	42557710	+	3	674	84
XR_310915.3	102188715	LOC102188715	-	lncRNA	Annotated_lncRNA	NC_030828.1	48717311	48762154	+	5	1991	107
XR_001919130.1	108637521	LOC108637521	-	lncRNA	Annotated_lncRNA	NC_030821.1	20527247	20544110	-	4	3983	287
XR_001919698.1	108638268	LOC108638268	-	lncRNA	Annotated_lncRNA	NC_030826.1	27298367	27306071	-	4	662	105
XR_001918939.1	106502711	LOC106502711	-	lncRNA	Annotated_lncRNA	NC_030819.1	54401350	54436128	+	3	1443	210
XR_001919067.1	106502791	LOC106502791	-	lncRNA	Annotated_lncRNA	NC_030820.1	66033540	66036272	-	3	1023	129
XR_001919490.1	102171269	B3GNT8	-	lncRNA	Annotated_lncRNA	NC_030825.1	51486610	51488430	-	2	1485	446
XR_001917271.1	102189366	LOC102189366	-	lncRNA	Annotated_lncRNA	NC_030832.1	2373201	2374710	-	2	1000	155
XR_001919440.1	102181078	LOC102181078	-	lncRNA	Annotated_lncRNA	NC_030809.1	65498879	65526331	-	3	1086	113
XR_001917796.1	108635400	LOC108635400	-|sp|Q6NW85|ARI1L_DANRE E3 ubiquitin-protein ligase arih1l OS=Danio rerio GN=arih1l PE=2 SV=1//3.91178e-37	lncRNA	Annotated_lncRNA	NW_017215147.1	526	1726	+	2	236	78
XR_001917629.1	108634468	LOC108634468	-|sp|Q5JSL3|DOC11_HUMAN Dedicator of cytokinesis protein 11 OS=Homo sapiens GN=DOCK11 PE=1 SV=2//1.49229e-12	lncRNA	Annotated_lncRNA	NW_017189517.1	25231201	25241248	-	3	659	64
XR_001918473.1	108636576	LOC108636576	-	lncRNA	Annotated_lncRNA	NC_030808.1	146074561	146085374	-	3	2411	142
XR_001917554.1	102191314	LOC102191314	-	lncRNA	Annotated_lncRNA	NW_017189516.1	8528569	8571532	+	5	1162	95
XR_309812.3	102176474	LOC102176474	-|sp|Q6EKJ0|GTD2B_HUMAN General transcription factor II-I repeat domain-containing protein 2B OS=Homo sapiens GN=GTF2IRD2B PE=1 SV=1//3.8623e-98	lncRNA	Annotated_lncRNA	NC_030809.1	16452638	16457796	+	4	1177	125
XR_001918528.1	108636723	LOC108636723	-	lncRNA	Annotated_lncRNA	NC_030816.1	26231295	26243083	-	5	2296	140
XR_001296727.2	102183898	LOC102183898	-|sp|P24049|RL17_RAT 60S ribosomal protein L17 OS=Rattus norvegicus GN=Rpl17 PE=2 SV=3//2.49602e-121	misc_RNA	Annotated_lncRNA	NC_030824.1	3110152	3110809	+	1	658	187
XR_001296631.2	102174232	LOC102174232	-|sp|Q32LC7|G3BP1_BOVIN Ras GTPase-activating protein-binding protein 1 OS=Bos taurus GN=G3BP PE=2 SV=1//0	misc_RNA	Annotated_lncRNA	NC_030823.1	18383988	18386691	-	1	2704	505
XR_310799.3	102171816	LOC102171816	-	lncRNA	Annotated_lncRNA	NC_030826.1	38193530	38197370	+	3	1428	110
XR_001917780.1	108635298	LOC108635298	-|sp|Q5JSL3|DOC11_HUMAN Dedicator of cytokinesis protein 11 OS=Homo sapiens GN=DOCK11 PE=1 SV=2//1.21297e-11	lncRNA	Annotated_lncRNA	NW_017213449.1	17722	23933	-	2	1380	83
XR_001919178.1	106502817	LOC106502817	-	lncRNA	Annotated_lncRNA	NC_030821.1	81618666	81620154	+	3	383	72
XR_001297290.2	102188554	LOC102188554	-|sp|Q2HJE9|TI17B_BOVIN Mitochondrial import inner membrane translocase subunit Tim17-B OS=Bos taurus GN=TIMM17B PE=2 SV=1//1.05419e-112	misc_RNA	Annotated_lncRNA	NC_030832.1	18786364	18787187	-	1	824	182
XR_001917646.1	108634525	LOC108634525	-	misc_RNA	Annotated_lncRNA	NW_017189554.1	46077	48658	-	1	2582	217
XR_001295493.2	102188008	LOC102188008	-	lncRNA	Annotated_lncRNA	NC_030810.1	62744378	62760425	+	4	2278	118
XR_001295715.2	102173921	LOC102173921	-|sp|Q8K194|SNR27_MOUSE U4/U6.U5 small nuclear ribonucleoprotein 27 kDa protein OS=Mus musculus GN=Snrnp27 PE=2 SV=1//4.59441e-29	misc_RNA	Annotated_lncRNA	NC_030812.1	69865202	69869448	-	2	858	163
XR_001917790.1	108635358	LOC108635358	-|sp|Q7YQL5|OPHN1_PONPY Oligophrenin-1 OS=Pongo pygmaeus GN=OPHN1 PE=2 SV=1//2.72499e-50	lncRNA	Annotated_lncRNA	NW_017214291.1	11899	18522	+	3	277	84
XR_001917576.1	108634349	LOC108634349	-|sp|O00370|LORF2_HUMAN LINE-1 retrotransposable element ORF2 protein OS=Homo sapiens PE=1 SV=1//4.10502e-17	lncRNA	Annotated_lncRNA	NW_017189516.1	20891813	20906753	+	2	3979	159
XR_001919270.1	108637765	LOC108637765	-	lncRNA	Annotated_lncRNA	NC_030823.1	3754469	3780208	-	3	1511	84
XR_001917266.1	102169853	LOC102169853	-	lncRNA	Annotated_lncRNA	NC_030832.1	36460913	36468860	+	3	1412	177
XR_001919154.1	102186225	LOC102186225	-	lncRNA	Annotated_lncRNA	NC_030821.1	69395631	69620204	+	6	1601	132
XR_001296611.2	102191260	LOC102191260	-|sp|P21415|ENV_GALV Envelope glycoprotein OS=Gibbon ape leukemia virus GN=env PE=2 SV=2//3.00925e-95	lncRNA	Annotated_lncRNA	NC_030823.1	1541087	1546207	+	3	3139	212
XR_001918465.1	102176916	LOC102176916	-	lncRNA	Annotated_lncRNA	NC_030808.1	18978130	19436815	-	8	3359	132
XR_001918686.1	108636992	LOC108636992	-	lncRNA	Annotated_lncRNA	NC_030817.1	59262628	59263639	-	2	860	162
XR_001917897.1	108635640	LOC108635640	-	lncRNA	Annotated_lncRNA	NC_030810.1	19492744	19496898	-	3	788	81
XR_001296609.2	102191260	LOC102191260	-|sp|P21415|ENV_GALV Envelope glycoprotein OS=Gibbon ape leukemia virus GN=env PE=2 SV=2//3.00925e-95	lncRNA	Annotated_lncRNA	NC_030823.1	1542053	1546207	+	2	3562	280
XR_001295612.2	106502045	LOC106502045	-	lncRNA	Annotated_lncRNA	NC_030811.1	42719595	42727493	+	3	2594	108
XR_309999.3	102174907	LOC102174907	-	lncRNA	Annotated_lncRNA	NC_030812.1	29904222	29916337	-	3	641	88
XR_001297298.2	102171119	LOC102171119	-	lncRNA	Annotated_lncRNA	NC_030832.1	13125929	13136483	+	5	4092	135
XR_309816.3	102176474	LOC102176474	-|sp|Q6EKJ0|GTD2B_HUMAN General transcription factor II-I repeat domain-containing protein 2B OS=Homo sapiens GN=GTF2IRD2B PE=1 SV=1//3.8623e-98	lncRNA	Annotated_lncRNA	NC_030809.1	16452638	16459268	+	5	1230	104
XR_001296965.2	102190074	LOC102190074	-|sp|P05783|K1C18_HUMAN Keratin, type I cytoskeletal 18 OS=Homo sapiens GN=KRT18 PE=1 SV=2//0	misc_RNA	Annotated_lncRNA	NC_030827.1	23811148	23812554	-	1	1407	441
XR_001296080.1	102191429	LOC102191429	-	lncRNA	Annotated_lncRNA	NC_030816.1	43959843	43984425	-	4	291	58
XR_001918631.1	108636916	LOC108636916	-	lncRNA	Annotated_lncRNA	NC_030817.1	408885	418753	+	2	1144	165
XR_001919317.1	102178647	LOC102178647	-	lncRNA	Annotated_lncRNA	NC_030823.1	53756033	53759876	-	10	945	160
XR_001296967.2	106503313	LOC106503313	-	lncRNA	Annotated_lncRNA	NC_030827.1	31276276	31276867	-	3	280	92
XR_001296983.2	106503332	LOC106503332	-	lncRNA	Annotated_lncRNA	NC_030827.1	63655514	63662874	-	3	3822	136
XR_001917881.1	102185883	LOC102185883	-|sp|Q13733|AT1A4_HUMAN Sodium/potassium-transporting ATPase subunit alpha-4 OS=Homo sapiens GN=ATP1A4 PE=1 SV=3//3.64443e-12	lncRNA	Annotated_lncRNA	NC_030810.1	110435050	110453924	-	4	1661	124
XR_001296137.2	106502515	LOC106502515	-|sp|Q1JQ97|BBS4_BOVIN Bardet-Biedl syndrome 4 protein homolog OS=Bos taurus GN=BBS4 PE=2 SV=1//1.18029e-80	lncRNA	Annotated_lncRNA	NC_030817.1	81879750	81883695	+	2	1461	113
XR_001918385.1	102172703	LOC102172703	-	lncRNA	Annotated_lncRNA	NC_030814.1	107299518	107360306	+	4	1563	120
XR_001919156.1	102186225	LOC102186225	-	lncRNA	Annotated_lncRNA	NC_030821.1	69395631	69620204	+	5	1546	132
XR_311086.3	102187096	LOC102187096	-	lncRNA	Annotated_lncRNA	NC_030832.1	27842141	27847087	-	4	811	123
XR_309989.2	102180728	LOC102180728	-	lncRNA	Annotated_lncRNA	NC_030812.1	24389520	24391737	-	3	254	61
XR_001918341.1	108636393	LOC108636393	-	lncRNA	Annotated_lncRNA	NC_030814.1	92483179	92483951	+	2	675	142
XR_001919150.1	102177353	LOC102177353	-	lncRNA	Annotated_lncRNA	NC_030821.1	62266150	62276620	-	4	2428	230
XR_309834.3	102168588	LOC102168588	-	lncRNA	Annotated_lncRNA	NC_030809.1	9333724	9343822	-	3	702	118
XR_001917363.1	108634083	LOC108634083	-	lncRNA	Annotated_lncRNA	NC_030808.1	63980293	63983931	-	2	936	65
XR_310831.3	102185776	LOC102185776	-	lncRNA	Annotated_lncRNA	NC_030826.1	54584053	54596835	-	3	1331	132
XR_001295495.2	106501953	LOC106501953	-	lncRNA	Annotated_lncRNA	NC_030810.1	62694782	62711584	-	3	657	79
XR_001919027.1	106502761	LOC106502761	-	lncRNA	Annotated_lncRNA	NC_030820.1	51873316	51893851	+	4	923	135
XR_001297294.2	102190010	LOC102190010	-	lncRNA	Annotated_lncRNA	NC_030832.1	32398772	32409200	-	5	783	132
XR_001919684.1	108638260	LOC108638260	-	lncRNA	Annotated_lncRNA	NC_030826.1	20668213	20670690	-	2	766	227
XR_001295497.2	102191009	LOC102191009	-	lncRNA	Annotated_lncRNA	NC_030810.1	61581674	61589500	-	4	320	67
XR_001918647.1	102180320	TTC9	-|sp|Q92623|TTC9A_HUMAN Tetratricopeptide repeat protein 9A OS=Homo sapiens GN=TTC9 PE=2 SV=3//1.26575e-112	lncRNA	Annotated_lncRNA	NC_030817.1	20776493	20811838	-	3	5159	315
XR_001918383.1	102172703	LOC102172703	-	lncRNA	Annotated_lncRNA	NC_030814.1	107299532	107360306	+	5	1611	120
XR_001919686.1	108638261	LOC108638261	-	lncRNA	Annotated_lncRNA	NC_030826.1	21909076	21914643	+	3	775	116
XR_001918248.1	108636276	LOC108636276	-	lncRNA	Annotated_lncRNA	NC_030813.1	61424080	61424704	+	2	403	64
XR_001918337.1	108636391	LOC108636391	-	lncRNA	Annotated_lncRNA	NC_030814.1	91293237	91294598	-	2	1182	123
XR_001917419.1	108634148	LOC108634148	-	lncRNA	Annotated_lncRNA	NC_030835.1	31993916	32007572	+	4	1350	98
XR_001919621.1	108638194	LOC108638194	-	lncRNA	Annotated_lncRNA	NC_030826.1	53902414	53905699	+	2	2901	202
XR_001918351.1	106502300	LOC106502300	-	lncRNA	Annotated_lncRNA	NC_030814.1	95249260	95254367	+	2	4625	238
XR_001297035.2	102188715	LOC102188715	-	lncRNA	Annotated_lncRNA	NC_030828.1	48717311	48762154	+	4	1896	107
XR_001917290.1	108633919	LOC108633919	-	lncRNA	Annotated_lncRNA	NC_030832.1	9799776	9811943	+	3	958	132
XR_001917319.1	108634033	LOC108634033	-	lncRNA	Annotated_lncRNA	NC_030833.1	983979	992635	-	3	6902	315
XR_001297402.2	102169358	LOC102169358	-	lncRNA	Annotated_lncRNA	NC_030835.1	27739873	27741119	+	3	954	114
XR_001296282.2	102188412	LOC102188412	-	lncRNA	Annotated_lncRNA	NC_030818.1	68079774	68140305	-	7	1482	102
XR_001917681.1	102168755	TANGO2	-|sp|Q29RZ5|TNG2_BOVIN Transport and Golgi organization protein 2 homolog OS=Bos taurus GN=TANGO2 PE=2 SV=1//0	lncRNA	Annotated_lncRNA	NW_017189851.1	587622	605289	+	9	1748	349
XR_310154.3	102176322	LOC102176322	-	lncRNA	Annotated_lncRNA	NC_030814.1	64352814	64388099	-	4	740	139
XR_001296149.2	106502529	LOC106502529	-	lncRNA	Annotated_lncRNA	NC_030817.1	76876559	76898806	-	3	424	122
XR_001917292.1	108633921	LOC108633921	-	lncRNA	Annotated_lncRNA	NC_030832.1	13658884	13668077	+	3	2243	214
XR_001919728.1	102184191	LOC102184191	-	misc_RNA	Annotated_lncRNA	NC_030826.1	36126258	36127987	+	3	956	135
XR_001296818.2	106503175	LOC106503175	-	lncRNA	Annotated_lncRNA	NC_030825.1	67129867	67139552	+	2	2600	142
XR_001295530.2	102176009	LOC102176009	-|sp|Q13595|TRA2A_HUMAN Transformer-2 protein homolog alpha OS=Homo sapiens GN=TRA2A PE=1 SV=1//1.76961e-07	misc_RNA	Annotated_lncRNA	NC_030810.1	20986315	20988444	-	1	2130	276
XR_001918913.1	108637269	LOC108637269	-	lncRNA	Annotated_lncRNA	NC_030819.1	9967102	9969408	-	2	572	70
XR_001918397.1	108636451	LOC108636451	-	lncRNA	Annotated_lncRNA	NC_030814.1	10328666	10413837	+	3	340	64
XR_309830.2	102187905	TRNP1	-|sp|Q6NT89|TRNP1_HUMAN TMF-regulated nuclear protein 1 OS=Homo sapiens GN=TRNP1 PE=2 SV=2//2.33929e-09	lncRNA	Annotated_lncRNA	NC_030809.1	9742674	9749154	+	2	1700	325
XR_309983.3	102180999	LOC102180999	-	lncRNA	Annotated_lncRNA	NC_030812.1	5541603	5555645	-	3	554	110
XR_001917080.1	108633456	LOC108633456	-	lncRNA	Annotated_lncRNA	NC_030830.1	31100986	31105059	+	4	787	143
XR_001919969.1	102173511	LOC102173511	-	lncRNA	Annotated_lncRNA	NC_030829.1	52413060	52463032	-	9	1549	155
XR_001917098.1	102182078	LOC102182078	-|sp|Q9HCI6|K1586_HUMAN Uncharacterized protein KIAA1586 OS=Homo sapiens GN=KIAA1586 PE=2 SV=2//0	lncRNA	Annotated_lncRNA	NC_030830.1	45527792	45535870	+	4	2331	141
XR_001919726.1	108638278	LOC108638278	-	lncRNA	Annotated_lncRNA	NC_030826.1	35828927	35830927	+	2	640	131
XR_001297622.2	106503990	LOC106503990	-	lncRNA	Annotated_lncRNA	NW_017190161.1	96517	103156	+	3	1027	142
XR_001296941.2	102187714	LOC102187714	-	lncRNA	Annotated_lncRNA	NC_030827.1	3864055	3908575	+	3	433	78
XR_001297429.2	102169647	LOC102169647	-|sp|Q64152|BTF3_MOUSE Transcription factor BTF3 OS=Mus musculus GN=Btf3 PE=1 SV=3//1.57192e-98	misc_RNA	Annotated_lncRNA	NC_030836.1	10684128	10684823	+	1	696	173
XR_001918698.1	108636995	LOC108636995	-|sp|P63164|RSMN_RAT Small nuclear ribonucleoprotein-associated protein N OS=Rattus norvegicus GN=Snrpn PE=2 SV=1//3.79114e-65	misc_RNA	Annotated_lncRNA	NC_030817.1	66229227	66230224	+	1	998	236
XR_001917421.1	108634151	LOC108634151	-|sp|A6NEH8|ZNAS2_HUMAN Putative uncharacterized protein encoded by ZNF503-AS2 OS=Homo sapiens GN=ZNF503-AS2 PE=5 SV=1//4.75915e-08	lncRNA	Annotated_lncRNA	NC_030835.1	14499365	14504760	-	2	2135	182
XR_001919734.1	102169699	LOC102169699	-|sp|P09026|HXB3_MOUSE Homeobox protein Hox-B3 OS=Mus musculus GN=Hoxb3 PE=2 SV=4//4.73373e-28	lncRNA	Annotated_lncRNA	NC_030826.1	37574201	37579396	-	5	1034	153
XR_001917096.1	102182078	LOC102182078	-|sp|Q9HCI6|K1586_HUMAN Uncharacterized protein KIAA1586 OS=Homo sapiens GN=KIAA1586 PE=2 SV=2//0	lncRNA	Annotated_lncRNA	NC_030830.1	45527792	45530395	+	2	2275	415
XR_001919653.1	108638224	LOC108638224	-	lncRNA	Annotated_lncRNA	NC_030826.1	39933900	39936742	+	3	1249	105
XR_001919236.1	108637679	LOC108637679	-	lncRNA	Annotated_lncRNA	NC_030822.1	49279392	49570289	+	6	1952	114
XR_001296904.2	106503275	LOC106503275	-	lncRNA	Annotated_lncRNA	NC_030826.1	55640877	55643340	+	3	439	136
XR_001918202.1	102176775	LOC102176775	-|sp|Q96AB6|NTAN1_HUMAN Protein N-terminal asparagine amidohydrolase OS=Homo sapiens GN=NTAN1 PE=1 SV=3//4.40478e-174	misc_RNA	Annotated_lncRNA	NC_030813.1	88955750	88956913	+	1	1164	286
XR_311111.3	102185707	LOC102185707	-	lncRNA	Annotated_lncRNA	NC_030833.1	42024528	42030980	-	3	315	100
XR_001917046.1	108633380	LOC108633380	-	lncRNA	Annotated_lncRNA	NC_030829.1	52687586	52700506	+	3	620	88
XR_001917946.1	102184972	LOC102184972	-	lncRNA	Annotated_lncRNA	NC_030811.1	25518197	25537587	+	3	3059	153
XR_001295544.2	106501986	LOC106501986	-	lncRNA	Annotated_lncRNA	NC_030810.1	13675515	13679135	+	2	3304	145
XR_001918495.1	108636606	LOC108636606	-	lncRNA	Annotated_lncRNA	NC_030815.1	5706633	5707980	-	3	444	96
XR_001917405.1	106503694	HNRNPF	-|sp|Q5E9J1|HNRPF_BOVIN Heterogeneous nuclear ribonucleoprotein F OS=Bos taurus GN=HNRNPF PE=2 SV=3//0	lncRNA	Annotated_lncRNA	NC_030835.1	31711947	31719712	+	4	2325	421
XR_001919760.1	108638307	LOC108638307	-	lncRNA	Annotated_lncRNA	NC_030826.1	46525101	46526772	-	2	1115	202
XR_001918193.1	102170130	LOC102170130	-|sp|Q9UQF0|SYCY1_HUMAN Syncytin-1 OS=Homo sapiens GN=ERVW-1 PE=1 SV=1//4.08019e-31	lncRNA	Annotated_lncRNA	NC_030813.1	68924922	68936167	+	5	4828	159
XR_001296292.2	102190045	LOC102190045	-|sp|P62752|RL23A_RAT 60S ribosomal protein L23a OS=Rattus norvegicus GN=Rpl23a PE=2 SV=1//3.17458e-86	misc_RNA	Annotated_lncRNA	NC_030818.1	73277614	73278175	+	1	562	168
XR_001296510.2	106502854	LOC106502854	-	lncRNA	Annotated_lncRNA	NC_030821.1	41473499	41487450	-	3	376	73
XR_001297545.2	102184800	LOC102184800	-|sp|Q2KJF9|T2EB_BOVIN General transcription factor IIE subunit 2 OS=Bos taurus GN=GTF2E2 PE=2 SV=1//1.47576e-177	misc_RNA	Annotated_lncRNA	NW_017189516.1	24907112	24908603	+	1	1492	320
XR_001917407.1	106503694	HNRNPF	-|sp|Q5E9J1|HNRPF_BOVIN Heterogeneous nuclear ribonucleoprotein F OS=Bos taurus GN=HNRNPF PE=2 SV=3//0	lncRNA	Annotated_lncRNA	NC_030835.1	31703191	31719712	+	3	2049	421
XR_001295688.2	102180828	LOC102180828	-|sp|A6YRY8|RSSA_SHEEP 40S ribosomal protein SA OS=Ovis aries GN=RPSA PE=2 SV=1//2.65889e-40	lncRNA	Annotated_lncRNA	NC_030812.1	55646847	55653260	-	3	2003	252
XR_001297263.2	106503569	LOC106503569	-	lncRNA	Annotated_lncRNA	NC_030832.1	1596836	1600343	-	2	3305	149
XR_001297089.2	106503413	LOC106503413	-	lncRNA	Annotated_lncRNA	NC_030829.1	13219125	13223513	-	4	711	79
XR_001917343.1	102168798	LOC102168798	-	lncRNA	Annotated_lncRNA	NC_030833.1	23192361	23303831	+	6	1101	202
XR_001918754.1	108637112	LOC108637112	-	lncRNA	Annotated_lncRNA	NC_030818.1	63324184	63325423	-	2	488	105
XR_001919736.1	102169699	LOC102169699	-|sp|P09026|HXB3_MOUSE Homeobox protein Hox-B3 OS=Mus musculus GN=Hoxb3 PE=2 SV=4//4.73373e-28	lncRNA	Annotated_lncRNA	NC_030826.1	37574420	37579521	-	6	1115	132
XR_001919240.1	102187174	RPL37A	-|sp|P61515|RL37P_RAT Putative 60S ribosomal protein L37a OS=Rattus norvegicus GN=Rpl37a-ps1 PE=5 SV=2//3.83348e-58	lncRNA	Annotated_lncRNA	NC_030809.1	31290237	31308586	-	5	642	174
XR_001919722.1	102173120	LOC102173120	-	lncRNA	Annotated_lncRNA	NC_030826.1	34813739	34819216	-	2	1152	129
XR_001919701.1	108638270	LOC108638270	-	lncRNA	Annotated_lncRNA	NC_030826.1	28191419	28205860	+	3	709	107
XR_001917341.1	102168798	LOC102168798	-	lncRNA	Annotated_lncRNA	NC_030833.1	23192361	23208471	+	6	2381	202
XR_001296908.2	102169699	LOC102169699	-|sp|P09026|HXB3_MOUSE Homeobox protein Hox-B3 OS=Mus musculus GN=Hoxb3 PE=2 SV=4//4.73373e-28	lncRNA	Annotated_lncRNA	NC_030826.1	37574420	37579494	-	5	925	139
XR_310384.3	102180861	LOC102180861	-	lncRNA	Annotated_lncRNA	NC_030818.1	63532127	63559786	+	5	1185	93
XR_001297265.2	102175457	LOC102175457	-|sp|P29314|RS9_RAT 40S ribosomal protein S9 OS=Rattus norvegicus GN=Rps9 PE=1 SV=4//6.24955e-111	misc_RNA	Annotated_lncRNA	NC_030832.1	30707298	30708069	-	1	772	254
XR_001918191.1	108636223	LOC108636223	-	lncRNA	Annotated_lncRNA	NC_030813.1	68247287	68248936	-	2	755	103
XR_001296603.2	106502934	LOC106502934	-	lncRNA	Annotated_lncRNA	NC_030823.1	504399	508747	-	3	1411	98
XR_001918629.1	108636916	LOC108636916	-	lncRNA	Annotated_lncRNA	NC_030817.1	408883	418753	+	2	1206	166
XR_310033.3	102175559	LOC102175559	-	lncRNA	Annotated_lncRNA	NC_030812.1	95750250	95753299	+	4	1507	127
XR_001918702.1	106502534	INAFM2	-|sp|P0DMQ5|INAM2_HUMAN Putative transmembrane protein INAFM2 OS=Homo sapiens GN=INAFM2 PE=2 SV=1//4.9787e-31	lncRNA	Annotated_lncRNA	NC_030817.1	67128481	67130504	-	2	1615	115
XR_001295741.2	102178050	LOC102178050	-	lncRNA	Annotated_lncRNA	NC_030812.1	102941764	102943826	-	4	836	75
XR_001920012.1	108638642	LOC108638642	-	lncRNA	Annotated_lncRNA	NC_030829.1	12350525	12352445	+	2	451	69
XR_001919491.1	102171269	B3GNT8	-	lncRNA	Annotated_lncRNA	NC_030825.1	51477019	51488453	-	4	1108	176
XR_001295540.2	106501983	LOC106501983	-	lncRNA	Annotated_lncRNA	NC_030808.1	71739387	71740951	+	2	1002	114
XR_001918822.1	102185409	LUZP1	-|sp|Q86V48|LUZP1_HUMAN Leucine zipper protein 1 OS=Homo sapiens GN=LUZP1 PE=1 SV=2//0	lncRNA	Annotated_lncRNA	NC_030809.1	6185376	6279658	-	5	7647	1109
XR_001297051.2	102187351	LOC102187351	-|sp|Q3T0Q8|UT14A_BOVIN U3 small nucleolar RNA-associated protein 14 homolog A OS=Bos taurus GN=UTP14A PE=2 SV=1//0	misc_RNA	Annotated_lncRNA	NC_030828.1	55763976	55780685	+	2	2887	787
XR_001917401.1	106503694	HNRNPF	-|sp|Q5E9J1|HNRPF_BOVIN Heterogeneous nuclear ribonucleoprotein F OS=Bos taurus GN=HNRNPF PE=2 SV=3//0	lncRNA	Annotated_lncRNA	NC_030835.1	31711947	31719712	+	4	2505	421
XR_001296123.2	106502506	LOC106502506	-	lncRNA	Annotated_lncRNA	NC_030817.1	99476805	99478377	+	3	754	124
XR_001919204.1	108637652	LOC108637652	-	lncRNA	Annotated_lncRNA	NC_030822.1	8806252	8807519	+	2	650	151
XR_001919924.1	108638529	LOC108638529	-	lncRNA	Annotated_lncRNA	NC_030828.1	68823174	68826602	-	2	925	148
XR_001918700.1	106502534	INAFM2	-|sp|P0DMQ5|INAM2_HUMAN Putative transmembrane protein INAFM2 OS=Homo sapiens GN=INAFM2 PE=2 SV=1//4.9787e-31	lncRNA	Annotated_lncRNA	NC_030817.1	67128481	67131735	-	3	1642	411
XR_001919584.1	106503103	LOC106503103	-	lncRNA	Annotated_lncRNA	NC_030825.1	41609030	41617593	-	3	575	93
XR_001918240.1	108636249	LOC108636249	-	lncRNA	Annotated_lncRNA	NC_030813.1	117260695	117264253	+	2	3305	211
XR_001296200.2	102169014	LOC102169014	-|sp|P53803|RPAB4_HUMAN DNA-directed RNA polymerases I, II, and III subunit RPABC4 OS=Homo sapiens GN=POLR2K PE=3 SV=1//4.02994e-33	misc_RNA	Annotated_lncRNA	NC_030817.1	23918177	23918620	-	1	444	89
XR_001919408.1	108637891	LOC108637891	-	lncRNA	Annotated_lncRNA	NC_030824.1	56127762	56276292	-	6	777	107
XR_310041.3	102181372	LOC102181372	-	lncRNA	Annotated_lncRNA	NC_030812.1	105070550	105094387	+	3	1902	114
XR_001917731.1	106503783	LOC106503783	-	lncRNA	Annotated_lncRNA	NW_017196818.1	22503	34904	+	3	758	157
XR_001919238.1	106502886	LOC106502886	-	lncRNA	Annotated_lncRNA	NC_030822.1	49571666	49585386	+	4	4220	175
XR_001918706.1	108637000	LOC108637000	-	lncRNA	Annotated_lncRNA	NC_030817.1	72433443	72601447	-	4	1303	79
XR_001919191.1	106502925	C15H11orf31	-|sp|Q8IZQ5|SELH_HUMAN Selenoprotein H OS=Homo sapiens GN=SELH PE=1 SV=2//1.5197e-37	lncRNA	Annotated_lncRNA	NC_030822.1	2333297	2334971	-	4	755	229
XR_001296906.2	102169699	LOC102169699	-|sp|P09026|HXB3_MOUSE Homeobox protein Hox-B3 OS=Mus musculus GN=Hoxb3 PE=2 SV=4//4.73373e-28	lncRNA	Annotated_lncRNA	NC_030826.1	37574421	37579499	-	5	941	139
XR_001919181.1	108637626	LOC108637626	-	lncRNA	Annotated_lncRNA	NC_030822.1	18286892	18295768	+	5	1250	107
XR_001918481.1	106501724	LOC106501724	-|sp|P78318|IGBP1_HUMAN Immunoglobulin-binding protein 1 OS=Homo sapiens GN=IGBP1 PE=1 SV=1//2.32018e-176	misc_RNA	Annotated_lncRNA	NC_030815.1	101403587	101437043	-	3	1584	349
XR_001919387.1	102186036	LOC102186036	-|sp|Q3SYR7|RL9_BOVIN 60S ribosomal protein L9 OS=Bos taurus GN=RPL9 PE=2 SV=1//3.57618e-123	misc_RNA	Annotated_lncRNA	NC_030824.1	33787457	33788067	+	1	611	130
XR_001295701.2	106502114	LOC106502114	-	lncRNA	Annotated_lncRNA	NC_030808.1	82145589	82149059	-	3	299	99
XR_001919588.1	108638112	LOC108638112	-|sp|P81287|ANXA5_BOVIN Annexin A5 OS=Bos taurus GN=ANXA5 PE=1 SV=3//3.89212e-20	lncRNA	Annotated_lncRNA	NC_030825.1	46169013	46170395	-	2	599	79
XR_001918347.1	102176315	LOC102176315	-|sp|Q14584|ZN266_HUMAN Zinc finger protein 266 OS=Homo sapiens GN=ZNF266 PE=1 SV=2//4.38929e-24	lncRNA	Annotated_lncRNA	NC_030814.1	94167317	94170043	+	3	707	95
XR_310073.3	102188296	LOC102188296	-|sp|P10881|LA_BOVIN Lupus La protein homolog OS=Bos taurus GN=SSB PE=2 SV=2//5.55379e-14	misc_RNA	Annotated_lncRNA	NC_030813.1	56292843	56294480	-	1	1638	379
XR_311181.3	102183395	LOC102183395	-	lncRNA	Annotated_lncRNA	NC_030835.1	16331345	16334140	-	3	1580	130
XR_001919237.1	106502886	LOC106502886	-	lncRNA	Annotated_lncRNA	NC_030822.1	49571665	49585386	+	3	4712	151
XR_001297571.2	106503887	LOC106503887	-	lncRNA	Annotated_lncRNA	NW_017189541.1	10117	11854	+	2	983	146
XR_001917417.1	108634147	LOC108634147	-|sp|O00370|LORF2_HUMAN LINE-1 retrotransposable element ORF2 protein OS=Homo sapiens PE=1 SV=1//6.91822e-15	lncRNA	Annotated_lncRNA	NC_030810.1	15310119	15315197	-	2	1622	174
XR_001919667.1	108638243	LOC108638243	-	lncRNA	Annotated_lncRNA	NC_030826.1	10433322	10446944	+	2	3196	189
XR_310723.1	102184275	LOC102184275	-	lncRNA	Annotated_lncRNA	NC_030825.1	46961113	46966030	+	3	553	112
XR_001917721.1	108634933	LOC108634933	-|sp|Q14789|GOGB1_HUMAN Golgin subfamily B member 1 OS=Homo sapiens GN=GOLGB1 PE=1 SV=2//1.17544e-13	misc_RNA	Annotated_lncRNA	NW_017193827.1	1240	30818	+	6	7830	1380
XR_001917280.1	108633914	LOC108633914	-	lncRNA	Annotated_lncRNA	NC_030832.1	10559507	10562796	-	2	2173	109
XR_001918176.1	108636214	LOC108636214	-|sp|Q3SYV4|CAP1_BOVIN Adenylyl cyclase-associated protein 1 OS=Bos taurus GN=CAP1 PE=2 SV=3//0	misc_RNA	Annotated_lncRNA	NC_030813.1	35356486	35359054	-	1	2569	324
XR_310320.3	102181394	LOC102181394	-	lncRNA	Annotated_lncRNA	NC_030817.1	66294430	66308731	-	3	7824	133
XR_001917938.1	102171192	LOC102171192	-	lncRNA	Annotated_lncRNA	NC_030808.1	79693141	79706102	-	3	584	90
XR_001296824.2	106503184	LOC106503184	-	lncRNA	Annotated_lncRNA	NC_030826.1	12524567	12526868	-	2	451	97
XR_001297428.2	106503718	LOC106503718	-	lncRNA	Annotated_lncRNA	NC_030836.1	12041499	12046670	-	2	1935	103
XR_001295658.2	106502088	LOC106502088	-	lncRNA	Annotated_lncRNA	NC_030812.1	25678783	25683502	-	3	861	73
XR_001918379.1	108636407	LOC108636407	-	lncRNA	Annotated_lncRNA	NC_030814.1	105796347	105799847	-	2	1134	143
XR_001919631.1	102190260	LOC102190260	-|sp|Q6PJ69|TRI65_HUMAN Tripartite motif-containing protein 65 OS=Homo sapiens GN=TRIM65 PE=1 SV=3//1.27857e-41	lncRNA	Annotated_lncRNA	NC_030826.1	54949394	54953710	-	5	2050	289
XR_310727.3	102187074	LOC102187074	-	lncRNA	Annotated_lncRNA	NC_030825.1	50396617	50402144	-	3	1147	123
XR_001919908.1	108638524	LOC108638524	-|sp|P14790|68MP_BOVIN 6.8 kDa mitochondrial proteolipid OS=Bos taurus GN=MP68 PE=1 SV=1//4.04728e-18	lncRNA	Annotated_lncRNA	NC_030828.1	67735151	67736617	-	3	372	99
XR_001919920.1	108638525	LOC108638525	-	lncRNA	Annotated_lncRNA	NC_030828.1	68807467	68809089	-	2	1146	122
XR_001917930.1	108635822	LOC108635822	-	lncRNA	Annotated_lncRNA	NC_030808.1	78901764	78902740	+	2	691	177
XR_001295442.2	102186358	LOC102186358	-|sp|Q5E995|RS6_BOVIN 40S ribosomal protein S6 OS=Bos taurus GN=RPS6 PE=2 SV=1//2.1209e-147	misc_RNA	Annotated_lncRNA	NC_030810.1	100010673	100011497	+	1	825	262
XR_001918820.1	108637152	LOC108637152	-	lncRNA	Annotated_lncRNA	NC_030818.1	67338767	67422540	-	3	356	118
XR_310213.3	102176325	LOC102176325	-	lncRNA	Annotated_lncRNA	NC_030815.1	38250661	38255565	+	3	295	98
XR_001918073.1	108636014	LOC108636014	-|sp|Q9BSJ8|ESYT1_HUMAN Extended synaptotagmin-1 OS=Homo sapiens GN=ESYT1 PE=1 SV=1//5.26089e-09	lncRNA	Annotated_lncRNA	NC_030812.1	56570490	56575818	+	3	300	99
XR_001918594.1	108636832	LOC108636832	-|sp|Q02241|KIF23_HUMAN Kinesin-like protein KIF23 OS=Homo sapiens GN=KIF23 PE=1 SV=3//1.03665e-15	lncRNA	Annotated_lncRNA	NC_030817.1	84904529	84925152	+	2	768	81
XR_001919272.1	108637765	LOC108637765	-	lncRNA	Annotated_lncRNA	NC_030823.1	3767960	3780209	-	3	285	68
XR_001917823.1	108635570	LOC108635570	-	lncRNA	Annotated_lncRNA	NC_030810.1	54496447	54520353	+	3	1285	77
XR_309906.3	102168792	LOC102168792	-	lncRNA	Annotated_lncRNA	NC_030810.1	34045697	34083357	-	3	411	136
XR_001918178.1	106502196	LOC106502196	-|sp|Q9UII4|HERC5_HUMAN E3 ISG15--protein ligase HERC5 OS=Homo sapiens GN=HERC5 PE=1 SV=2//3.22946e-19	lncRNA	Annotated_lncRNA	NC_030813.1	36777166	36794026	+	2	1028	104
XR_001297172.2	102178778	LOC102178778	-	lncRNA	Annotated_lncRNA	NC_030809.1	11107729	11110933	-	6	1068	156
XR_001917044.1	108633376	LOC108633376	-|sp|Q2MHN1|FRIL_FELCA Ferritin light chain OS=Felis catus GN=FTL PE=2 SV=3//6.92021e-74	misc_RNA	Annotated_lncRNA	NC_030829.1	13063128	13064010	+	1	883	168
XR_001919938.1	102176514	LOC102176514	-|sp|Q8CFN2|CDC42_RAT Cell division control protein 42 homolog OS=Rattus norvegicus GN=Cdc42 PE=1 SV=2//2.46297e-133	misc_RNA	Annotated_lncRNA	NC_030828.1	847249	847987	-	1	739	154
XR_001917650.1	106501866	LOC106501866	-|sp|Q5R4W4|CF062_PONAB Uncharacterized protein C6orf62 homolog OS=Pongo abelii PE=2 SV=1//2.86398e-49	lncRNA	Annotated_lncRNA	NW_017189589.1	1986	6771	+	2	2194	94
XR_001919580.1	102177088	LOC102177088	-|sp|Q9HCX3|ZN304_HUMAN Zinc finger protein 304 OS=Homo sapiens GN=ZNF304 PE=2 SV=2//1.06591e-06	misc_RNA	Annotated_lncRNA	NC_030825.1	66131025	66138413	-	4	3315	208
XR_001296863.2	106503240	LOC106503240	-	lncRNA	Annotated_lncRNA	NC_030826.1	53198753	53200895	+	3	475	105
XR_001295682.2	102170672	LOC102170672	-|sp|P80315|TCPD_MOUSE T-complex protein 1 subunit delta OS=Mus musculus GN=Cct4 PE=1 SV=3//0	misc_RNA	Annotated_lncRNA	NC_030812.1	43398665	43400659	-	1	1995	314
XR_001918809.1	102179956	LOC102179956	-|sp|Q16563|SYPL1_HUMAN Synaptophysin-like protein 1 OS=Homo sapiens GN=SYPL1 PE=1 SV=1//1.57239e-07	misc_RNA	Annotated_lncRNA	NC_030818.1	46279414	46281334	-	1	1921	213
XR_001919403.1	108637888	LOC108637888	-	lncRNA	Annotated_lncRNA	NC_030824.1	30305033	30309128	+	3	961	104
XR_001918278.1	108636339	LOC108636339	-|sp|P26583|HMGB2_HUMAN High mobility group protein B2 OS=Homo sapiens GN=HMGB2 PE=1 SV=2//2.52199e-103	misc_RNA	Annotated_lncRNA	NC_030814.1	28589641	28590746	+	1	1106	223
XR_001918037.1	108636001	LOC108636001	-	lncRNA	Annotated_lncRNA	NC_030812.1	28364670	28366619	+	2	1764	104
XR_001295769.2	106502179	LOC106502179	-	lncRNA	Annotated_lncRNA	NC_030813.1	25339852	25347909	+	2	319	53
XR_001295753.2	106502168	LOC106502168	-	lncRNA	Annotated_lncRNA	NC_030813.1	3782181	3786882	+	4	846	110
XR_309970.2	102182475	LOC102182475	-|sp|P60986|PIP_BOVIN Prolactin-inducible protein homolog OS=Bos taurus GN=PIP PE=3 SV=1//8.03603e-08	lncRNA	Annotated_lncRNA	NC_030811.1	14053333	14056150	-	3	318	105
XR_001917727.1	108634969	LOC108634969	-|sp|O00220|TR10A_HUMAN Tumor necrosis factor receptor superfamily member 10A OS=Homo sapiens GN=TNFRSF10A PE=1 SV=3//1.51837e-16	lncRNA	Annotated_lncRNA	NW_017195484.1	4899	8740	-	3	809	110
XR_001917102.1	108633475	LOC108633475	-|sp|O02739|SPB6_BOVIN Serpin B6 OS=Bos taurus GN=SERPINB6 PE=2 SV=1//2.19866e-10	lncRNA	Annotated_lncRNA	NC_030830.1	1584653	1599029	+	4	356	101
XR_001295889.2	102170224	LOC102170224	-	lncRNA	Annotated_lncRNA	NC_030814.1	70616108	70622191	-	4	991	147
XR_001917086.1	108633466	LOC108633466	-|sp|P61570|ENK25_HUMAN Endogenous retrovirus group K member 25 Env polyprotein OS=Homo sapiens GN=ERVK-25 PE=3 SV=1//1.41405e-17	lncRNA	Annotated_lncRNA	NC_030830.1	21998428	22005252	-	2	2116	296
XR_001295779.2	106502190	LOC106502190	-	lncRNA	Annotated_lncRNA	NC_030813.1	45346547	45347973	-	3	238	70
XR_001918011.1	108635917	LOC108635917	-	lncRNA	Annotated_lncRNA	NC_030811.1	88026640	88029171	+	3	339	112
XR_001297104.2	102186254	LOC102186254	-|sp|Q29465|SYYC_BOVIN Tyrosine--tRNA ligase, cytoplasmic OS=Bos taurus GN=YARS PE=2 SV=4//0	misc_RNA	Annotated_lncRNA	NC_030829.1	43612571	43614950	+	1	2380	435
XR_001917637.1	108634479	LOC108634479	-	lncRNA	Annotated_lncRNA	NW_017189517.1	20041756	20044868	-	2	2387	218
XR_001295589.2	102187557	LOC102187557	-|sp|Q15125|EBP_HUMAN 3-beta-hydroxysteroid-Delta(8),Delta(7)-isomerase OS=Homo sapiens GN=EBP PE=1 SV=3//7.78983e-134	misc_RNA	Annotated_lncRNA	NC_030811.1	76709860	76731818	-	2	1545	273
XR_001917831.1	102187283	LOC102187283	-|sp|Q3T020|TCAL8_BOVIN Transcription elongation factor A protein-like 8 OS=Bos taurus GN=TCEAL8 PE=3 SV=1//3.61293e-47	misc_RNA	Annotated_lncRNA	NC_030810.1	63058678	63059737	-	2	1021	176
XR_001917827.1	102188729	C3H1orf52	-|sp|Q32LF5|CA052_BOVIN UPF0690 protein C1orf52 homolog OS=Bos taurus PE=2 SV=1//2.82551e-96	lncRNA	Annotated_lncRNA	NC_030810.1	62360131	62367898	-	3	1627	198
XR_001919524.1	102173773	DMWD	-|sp|Q09019|DMWD_HUMAN Dystrophia myotonica WD repeat-containing protein OS=Homo sapiens GN=DMWD PE=1 SV=3//0	lncRNA	Annotated_lncRNA	NC_030825.1	54375337	54382480	-	5	2720	737
XR_001918172.1	108636209	LOC108636209	-	lncRNA	Annotated_lncRNA	NC_030813.1	22255049	22268179	+	2	1112	102
XR_311252.3	102169084	LOC102169084	-	lncRNA	Annotated_lncRNA	NW_017189516.1	8850218	8870487	+	6	12098	176
XR_001296312.2	102171346	LOC102171346	-	lncRNA	Annotated_lncRNA	NC_030818.1	99392758	99394868	+	2	1327	115
XR_001919394.1	108637877	LOC108637877	-	lncRNA	Annotated_lncRNA	NC_030808.1	45794656	45795597	+	2	851	118
XR_001919960.1	108638606	LOC108638606	-|sp|Q9XSC1|SFRP5_BOVIN Secreted frizzled-related protein 5 OS=Bos taurus GN=SFRP5 PE=2 SV=1//1.06365e-10	lncRNA	Annotated_lncRNA	NC_030829.1	51063537	51066429	-	2	2083	197
XR_310358.3	102171344	LOC102171344	-	lncRNA	Annotated_lncRNA	NC_030818.1	718502	858988	+	4	2368	185
XR_310237.3	102187863	LOC102187863	-	lncRNA	Annotated_lncRNA	NC_030815.1	82001170	82002707	+	3	438	85
XR_001918601.1	108636839	LOC108636839	-	lncRNA	Annotated_lncRNA	NC_030808.1	64812460	64819418	-	3	509	78
XR_001918848.1	108637161	LOC108637161	-	lncRNA	Annotated_lncRNA	NC_030818.1	87523609	87526467	-	2	601	104
XR_001919113.1	102176344	LOC102176344	-	lncRNA	Annotated_lncRNA	NC_030821.1	1111135	1114641	-	4	2113	114
XR_001296409.2	106502761	LOC106502761	-	lncRNA	Annotated_lncRNA	NC_030820.1	51872815	51893851	+	3	781	101
XR_310075.3	102172700	LOC102172700	-	lncRNA	Annotated_lncRNA	NC_030813.1	59347113	59363800	-	3	855	101
XR_001919488.1	106503122	LOC106503122	-	lncRNA	Annotated_lncRNA	NC_030825.1	50471109	50492246	-	4	894	125
XR_001918402.1	108636462	LOC108636462	-	lncRNA	Annotated_lncRNA	NC_030814.1	75330644	75349322	-	4	334	78
XR_001295599.1	102188920	LOC102188920	-	lncRNA	Annotated_lncRNA	NC_030811.1	40174014	40181722	+	3	336	84
XR_001917833.1	102173804	LOC102173804	-	lncRNA	Annotated_lncRNA	NC_030810.1	66940168	66963271	-	4	959	158
XR_001919568.1	108638047	LOC108638047	-|sp|P30050|RL12_HUMAN 60S ribosomal protein L12 OS=Homo sapiens GN=RPL12 PE=1 SV=1//9.28031e-114	misc_RNA	Annotated_lncRNA	NC_030809.1	91856863	91857497	-	1	635	147
XR_001296369.2	102183803	LOC102183803	-|sp|P60892|PRPS1_RAT Ribose-phosphate pyrophosphokinase 1 OS=Rattus norvegicus GN=Prps1 PE=1 SV=2//0	misc_RNA	Annotated_lncRNA	NC_030823.1	49450164	49453257	-	1	3094	321
XR_311228.3	102178988	LOC102178988	-	lncRNA	Annotated_lncRNA	NW_017189528.1	6612	34198	-	4	556	114
XR_001917403.1	106503694	HNRNPF	-|sp|Q5E9J1|HNRPF_BOVIN Heterogeneous nuclear ribonucleoprotein F OS=Bos taurus GN=HNRNPF PE=2 SV=3//0	lncRNA	Annotated_lncRNA	NC_030835.1	31712215	31719712	+	4	2397	421
XR_001296716.2	106503034	LOC106503034	-	lncRNA	Annotated_lncRNA	NC_030824.1	18069969	18074907	+	3	1909	120
XR_001918371.1	106502274	LOC106502274	-	lncRNA	Annotated_lncRNA	NC_030814.1	103858059	103865090	+	3	1637	134
XR_001295678.2	106502097	LOC106502097	-	lncRNA	Annotated_lncRNA	NC_030812.1	32930532	32948315	-	4	942	150
XR_001919550.1	108638018	LOC108638018	-|sp|P61570|ENK25_HUMAN Endogenous retrovirus group K member 25 Env polyprotein OS=Homo sapiens GN=ERVK-25 PE=3 SV=1//3.60782e-23	lncRNA	Annotated_lncRNA	NC_030825.1	59403650	59444523	+	5	2279	136
XR_001919847.1	102174435	LOC102174435	-	lncRNA	Annotated_lncRNA	NC_030828.1	13420790	13434600	-	5	714	98
XR_001917978.1	106502029	LOC106502029	-	lncRNA	Annotated_lncRNA	NC_030811.1	74098603	74136954	+	3	3324	211
XR_001918446.1	102172064	LOC102172064	-	lncRNA	Annotated_lncRNA	NC_030815.1	49101722	49108594	-	3	262	34
XR_001917238.1	108633879	LOC108633879	-	lncRNA	Annotated_lncRNA	NC_030832.1	3719824	3720897	+	2	645	168
XR_311035.3	102180551	LOC102180551	-	lncRNA	Annotated_lncRNA	NC_030830.1	103134	111587	-	3	833	133
XR_309885.2	102170571	LOC102170571	-	lncRNA	Annotated_lncRNA	NC_030810.1	80225453	80227146	+	4	783	134
XR_001919861.1	108638505	LOC108638505	-	lncRNA	Annotated_lncRNA	NC_030828.1	67013222	67022327	-	3	302	100
XR_001917843.1	102173353	LOC102173353	-	lncRNA	Annotated_lncRNA	NC_030810.1	78244487	78254721	+	4	949	135
XR_001918854.1	108637163	LOC108637163	-|sp|P11369|LORF2_MOUSE LINE-1 retrotransposable element ORF2 protein OS=Mus musculus GN=Pol PE=1 SV=2//7.76471e-07	lncRNA	Annotated_lncRNA	NC_030818.1	91990905	91993608	+	3	519	103
XR_001917672.1	108634648	LOC108634648	-|sp|Q5JSL3|DOC11_HUMAN Dedicator of cytokinesis protein 11 OS=Homo sapiens GN=DOCK11 PE=1 SV=2//5.68453e-14	lncRNA	Annotated_lncRNA	NW_017189723.1	11489	33056	-	4	627	76
XR_001295595.2	106502031	LOC106502031	-	lncRNA	Annotated_lncRNA	NC_030811.1	68431536	68437529	+	3	1969	110
XR_001917765.1	108635202	LOC108635202	-|sp|Q587J7|TDR12_HUMAN Putative ATP-dependent RNA helicase TDRD12 OS=Homo sapiens GN=TDRD12 PE=2 SV=2//3.95266e-36	lncRNA	Annotated_lncRNA	NW_017211840.1	1212	16025	+	3	300	99
XR_310778.3	102188704	LOC102188704	-	lncRNA	Annotated_lncRNA	NC_030826.1	19882756	19883890	+	3	277	61
XR_001918894.1	108637176	LOC108637176	-	lncRNA	Annotated_lncRNA	NC_030818.1	104277486	104280322	-	3	1540	197
XR_001296936.2	102171821	LOC102171821	-|sp|P62896|CYC_SHEEP Cytochrome c OS=Ovis aries GN=CYCS PE=1 SV=2//4.38537e-69	misc_RNA	Annotated_lncRNA	NC_030826.1	62326252	62326806	-	1	555	135
XR_001917100.1	102182078	LOC102182078	-|sp|Q9HCI6|K1586_HUMAN Uncharacterized protein KIAA1586 OS=Homo sapiens GN=KIAA1586 PE=2 SV=2//0	lncRNA	Annotated_lncRNA	NC_030830.1	45527792	45535870	+	3	2250	129
XR_310548.3	102191062	LOC102191062	-|sp|Q5T7N2|LITD1_HUMAN LINE-1 type transposase domain-containing protein 1 OS=Homo sapiens GN=L1TD1 PE=1 SV=1//1.05345e-07	lncRNA	Annotated_lncRNA	NC_030821.1	8885523	8887715	-	2	2083	144
XR_001919545.1	102174562	LOC102174562	-|sp|A6NN14|ZN729_HUMAN Zinc finger protein 729 OS=Homo sapiens GN=ZNF729 PE=2 SV=4//1.28934e-29	misc_RNA	Annotated_lncRNA	NC_030825.1	59548102	59551591	+	1	3490	1010
XR_001919500.1	108637987	LOC108637987	-	lncRNA	Annotated_lncRNA	NC_030825.1	51687310	51693326	-	2	3278	254
XR_001296032.2	102181212	LOC102181212	-|sp|Q2T9Y0|RSRC1_BOVIN Serine/Arginine-related protein 53 OS=Bos taurus GN=RSRC1 PE=2 SV=1//7.7294e-84	misc_RNA	Annotated_lncRNA	NC_030815.1	95167564	95169080	+	1	1517	355
XR_309948.3	102184495	LOC102184495	-|sp|A4D0T7|YG055_HUMAN Putative transmembrane protein LINC00998 OS=Homo sapiens GN=LINC00998 PE=5 SV=2//8.70083e-13	lncRNA	Annotated_lncRNA	NC_030811.1	64891184	64893660	-	3	1662	88
XR_001296407.2	106502761	LOC106502761	-	lncRNA	Annotated_lncRNA	NC_030820.1	51873313	51893851	+	4	793	100
XR_001918873.1	108637172	LOC108637172	-|sp|O00370|LORF2_HUMAN LINE-1 retrotransposable element ORF2 protein OS=Homo sapiens PE=1 SV=1//1.12962e-06	lncRNA	Annotated_lncRNA	NC_030818.1	102622947	102625843	+	3	1925	201
XR_001917849.1	102187445	LOC102187445	-	lncRNA	Annotated_lncRNA	NC_030810.1	87211804	87238300	+	4	481	93
XR_001919596.1	108638120	LOC108638120	-	lncRNA	Annotated_lncRNA	NC_030825.1	47020522	47023326	-	2	2376	189
XR_001918811.1	102189078	LOC102189078	-|sp|A2T715|SCND1_PANTR SCAN domain-containing protein 1 OS=Pan troglodytes GN=SCAND1 PE=3 SV=1//2.53037e-23	misc_RNA	Annotated_lncRNA	NC_030809.1	5156111	5160482	+	2	1090	151
XR_001919855.1	106503385	KLC1	-|sp|Q5R581|KLC1_PONAB Kinesin light chain 1 OS=Pongo abelii GN=KLC1 PE=2 SV=3//0	lncRNA	Annotated_lncRNA	NC_030828.1	67516790	67583822	+	17	3777	591
XR_001918243.1	108636270	LOC108636270	-	lncRNA	Annotated_lncRNA	NC_030813.1	5681323	5696934	-	3	373	93
XR_001918168.1	108636202	LOC108636202	-	lncRNA	Annotated_lncRNA	NC_030813.1	11910494	12031491	+	3	297	98
XR_001918323.1	108636379	LOC108636379	-|sp|P0C8B3|CN142_BOVIN Uncharacterized protein C14orf142 homolog OS=Bos taurus PE=3 SV=1//6.5573e-37	misc_RNA	Annotated_lncRNA	NC_030814.1	79743908	79745292	+	1	1385	104
XR_001918890.1	102169190	LOC102169190	-|sp|Q5E9K2|MED22_BOVIN Mediator of RNA polymerase II transcription subunit 22 OS=Bos taurus GN=MED22 PE=2 SV=1//3.71446e-08	lncRNA	Annotated_lncRNA	NC_030818.1	103656471	103660388	+	3	2858	250
XR_001918152.1	102180728	LOC102180728	-	lncRNA	Annotated_lncRNA	NC_030812.1	24387794	24391737	-	3	267	89
XR_001918051.1	102169161	LOC102169161	-|sp|Q3ZCD8|MFF_BOVIN Mitochondrial fission factor OS=Bos taurus GN=MFF PE=2 SV=1//1.19532e-116	misc_RNA	Annotated_lncRNA	NC_030812.1	34535454	34536992	-	1	1539	257
XR_001918114.1	108636066	LOC108636066	-	lncRNA	Annotated_lncRNA	NC_030812.1	104707378	104735160	+	3	943	162
XR_001919542.1	108638007	LOC108638007	-	lncRNA	Annotated_lncRNA	NC_030825.1	57225386	57226161	+	2	573	99
XR_001918965.1	102168462	LOC102168462	-	lncRNA	Annotated_lncRNA	NC_030820.1	35521851	35531820	+	4	2174	258
XR_001917739.1	102183959	LOC102183959	-	lncRNA	Annotated_lncRNA	NW_017201244.1	44721	49154	+	5	990	123
XR_001917769.1	102184389	LOC102184389	-|sp|P13752|HA1A_BOVIN BOLA class I histocompatibility antigen, alpha chain BL3-6 OS=Bos taurus PE=2 SV=1//6.37887e-06	misc_RNA	Annotated_lncRNA	NW_017212253.1	12115	15919	+	8	1557	393
XR_001917777.1	108635254	LOC108635254	-|sp|O15439|MRP4_HUMAN Multidrug resistance-associated protein 4 OS=Homo sapiens GN=ABCC4 PE=1 SV=3//2.80217e-44	lncRNA	Annotated_lncRNA	NW_017212791.1	3940	13094	-	3	264	87
XR_001918424.1	102173187	LOC102173187	-	lncRNA	Annotated_lncRNA	NC_030815.1	22077106	22143720	-	4	1518	131
XR_001919770.1	108638311	LOC108638311	-	lncRNA	Annotated_lncRNA	NC_030826.1	49643784	49646894	+	2	2490	214
XR_001296781.2	102187074	LOC102187074	-	lncRNA	Annotated_lncRNA	NC_030825.1	50396617	50402144	-	3	1154	123
XR_001918162.1	106502166	LOC106502166	-	lncRNA	Annotated_lncRNA	NC_030813.1	2393866	2399984	+	3	683	200
XR_001919159.1	108637533	LOC108637533	-	lncRNA	Annotated_lncRNA	NC_030821.1	74933221	74941322	-	2	7374	129
XR_001919292.1	108637776	LOC108637776	-	lncRNA	Annotated_lncRNA	NC_030823.1	42778193	42783074	-	3	838	141
XR_001919857.1	106503385	KLC1	-|sp|Q5R581|KLC1_PONAB Kinesin light chain 1 OS=Pongo abelii GN=KLC1 PE=2 SV=3//0	lncRNA	Annotated_lncRNA	NC_030828.1	67516790	67583822	+	17	3750	582
XR_001917999.1	108635861	LOC108635861	-|sp|Q61086|FZD3_MOUSE Frizzled-3 OS=Mus musculus GN=Fzd3 PE=1 SV=1//3.71604e-56	lncRNA	Annotated_lncRNA	NC_030811.1	120611385	120677267	-	3	2289	97
XR_001919974.1	102188361	LOC102188361	-|sp|B3F209|BHE40_SHEEP Class E basic helix-loop-helix protein 40 OS=Ovis aries GN=BHLHE40 PE=2 SV=1//7.11196e-06	lncRNA	Annotated_lncRNA	NC_030829.1	21237549	21385040	+	4	982	132
XR_001296496.2	102168556	LOC102168556	-	lncRNA	Annotated_lncRNA	NC_030821.1	52636894	52641251	-	3	778	142
XR_001919991.1	102168308	LOC102168308	-|sp|A0JN92|URGCP_BOVIN Up-regulator of cell proliferation OS=Bos taurus GN=URGCP PE=2 SV=2//2.36306e-38	lncRNA	Annotated_lncRNA	NC_030829.1	122692	144859	+	3	1000	145
XR_001297531.2	102171748	LOC102171748	-|sp|Q32LF5|CA052_BOVIN UPF0690 protein C1orf52 homolog OS=Bos taurus PE=2 SV=1//3.46007e-98	misc_RNA	Annotated_lncRNA	NC_030810.1	106252306	106253443	-	1	1138	194
XR_001295696.2	102168701	LOC102168701	-	lncRNA	Annotated_lncRNA	NC_030812.1	56580236	56581775	-	4	488	94
XR_001918160.1	108636140	LOC108636140	-	lncRNA	Annotated_lncRNA	NC_030812.1	115287429	115288350	-	2	568	103
XR_001919417.1	108637897	LOC108637897	-|sp|P16068|GCYB1_BOVIN Guanylate cyclase soluble subunit beta-1 OS=Bos taurus GN=GUCY1B1 PE=1 SV=1//3.60772e-163	misc_RNA	Annotated_lncRNA	NC_030824.1	68504234	68514143	-	6	2241	254
XR_311007.3	102169815	LOC102169815	-	lncRNA	Annotated_lncRNA	NC_030830.1	19847302	19851541	+	3	1773	205
XR_001919859.1	106503385	KLC1	-|sp|Q5R581|KLC1_PONAB Kinesin light chain 1 OS=Pongo abelii GN=KLC1 PE=2 SV=3//0	lncRNA	Annotated_lncRNA	NC_030828.1	67516790	67583822	+	16	3699	573
XR_001918975.1	108637370	LOC108637370	-	lncRNA	Annotated_lncRNA	NC_030809.1	10893770	10895355	-	2	1140	150
XR_001918097.1	108636027	LOC108636027	-	lncRNA	Annotated_lncRNA	NC_030812.1	77151951	77156904	+	2	656	91
XR_001918468.1	108636572	LOC108636572	-|sp|Q91487|RL13A_SALTR 60S ribosomal protein L13a (Fragment) OS=Salmo trutta GN=rpl13a PE=2 SV=1//3.09134e-81	misc_RNA	Annotated_lncRNA	NC_030815.1	71219042	71219702	+	1	661	152
XR_001918166.1	102169083	LOC102169083	-	lncRNA	Annotated_lncRNA	NC_030813.1	6549665	6572189	+	3	472	82
XR_001918422.1	108636538	LOC108636538	-|sp|Q7TND5|RPF1_MOUSE Ribosome production factor 1 OS=Mus musculus GN=Rpf1 PE=2 SV=2//0	misc_RNA	Annotated_lncRNA	NC_030815.1	14314961	14316205	+	1	1245	355
XR_001296250.2	102181308	LOC102181308	-	lncRNA	Annotated_lncRNA	NC_030818.1	21622820	21699814	+	6	1102	83
XR_001917021.1	102190274	LOC102190274	-	lncRNA	Annotated_lncRNA	NC_030829.1	51478200	51480196	-	4	409	94
XR_001917821.1	108635557	LOC108635557	-|sp|A2AF47|DOC11_MOUSE Dedicator of cytokinesis protein 11 OS=Mus musculus GN=Dock11 PE=1 SV=1//8.11304e-16	lncRNA	Annotated_lncRNA	NW_017219117.1	2637	14226	+	4	727	59
XR_001917553.1	102191314	LOC102191314	-	lncRNA	Annotated_lncRNA	NW_017189516.1	8527312	8571532	+	5	1325	112
XR_001917660.1	108634603	LOC108634603	-|sp|P05013|IFNA6_HUMAN Interferon alpha-6 OS=Homo sapiens GN=IFNA6 PE=1 SV=1//6.65142e-22	lncRNA	Annotated_lncRNA	NW_017189664.1	19724	22351	+	2	1196	156
XR_001917232.1	102179832	LOC102179832	-	lncRNA	Annotated_lncRNA	NC_030810.1	2668465	2676728	+	3	669	127
XR_001296317.2	102169190	LOC102169190	-|sp|Q5E9K2|MED22_BOVIN Mediator of RNA polymerase II transcription subunit 22 OS=Bos taurus GN=MED22 PE=2 SV=1//3.71446e-08	lncRNA	Annotated_lncRNA	NC_030818.1	103656471	103660388	+	3	2757	250
XR_001918817.1	108637150	LOC108637150	-	lncRNA	Annotated_lncRNA	NC_030818.1	62877204	62879698	+	2	1757	101
XR_001917084.1	102183279	C23H6orf136	-|sp|Q32KT5|CF136_BOVIN Uncharacterized protein C6orf136 homolog OS=Bos taurus PE=2 SV=1//1.5899e-145	misc_RNA	Annotated_lncRNA	NC_030830.1	21637664	21641509	+	6	1907	330
XR_001919875.1	108638515	LOC108638515	-|sp|Q6AYP6|SAXO1_RAT Stabilizer of axonemal microtubules 1 OS=Rattus norvegicus GN=Saxo1 PE=2 SV=1//5.98744e-10	lncRNA	Annotated_lncRNA	NC_030828.1	23501768	23503984	+	2	1152	93
XR_001296499.2	102169313	LOC102169313	-|sp|Q63610|TPM3_RAT Tropomyosin alpha-3 chain OS=Rattus norvegicus GN=Tpm3 PE=1 SV=2//2.22572e-83	misc_RNA	Annotated_lncRNA	NC_030821.1	52006742	52008339	+	1	1598	266
XR_001919064.1	108637419	LOC108637419	-	lncRNA	Annotated_lncRNA	NC_030820.1	64240575	64252747	+	3	318	82
XR_001918343.1	102174292	LOC102174292	-	misc_RNA	Annotated_lncRNA	NC_030814.1	93656345	93679609	-	3	624	198
XR_001918219.1	102172341	LOC102172341	-|sp|P0CF97|F200B_HUMAN Protein FAM200B OS=Homo sapiens GN=FAM200B PE=3 SV=1//0	misc_RNA	Annotated_lncRNA	NC_030813.1	111135429	111143648	+	3	3184	228
XR_309798.3	102185515	LOC102185515	-	lncRNA	Annotated_lncRNA	NC_030809.1	40090768	40099678	+	4	1936	157
XR_001919957.1	108633259	LOC108633259	-|sp|Q8BH58|TIPRL_MOUSE TIP41-like protein OS=Mus musculus GN=Tiprl PE=2 SV=1//3.81092e-170	misc_RNA	Annotated_lncRNA	NC_030829.1	48169387	48170556	-	1	1170	306
XR_001918456.1	106502417	LOC106502417	-	lncRNA	Annotated_lncRNA	NC_030815.1	63920881	64523458	-	7	825	102
XR_001919873.1	108638513	LOC108638513	-	lncRNA	Annotated_lncRNA	NC_030828.1	27287088	27288871	-	2	1415	187
XR_001918963.1	108637310	LOC108637310	-	lncRNA	Annotated_lncRNA	NC_030819.1	84753833	84757493	-	2	1519	162
XR_001918790.1	108637143	LOC108637143	-|sp|P68105|EF1A1_RABIT Elongation factor 1-alpha 1 OS=Oryctolagus cuniculus GN=EEF1A1 PE=1 SV=1//0	misc_RNA	Annotated_lncRNA	NC_030818.1	37788806	37790555	-	1	1750	464
XR_001919803.1	102191373	LOC102191373	-	lncRNA	Annotated_lncRNA	NC_030827.1	5065453	5129093	+	7	2174	173
XR_001296060.2	106502464	LOC106502464	-	lncRNA	Annotated_lncRNA	NC_030816.1	15972265	15978012	-	2	2205	179
XR_311001.3	102177673	LOC102177673	-	lncRNA	Annotated_lncRNA	NC_030830.1	22459190	22461178	+	5	632	93
XR_001919553.1	108638020	LOC108638020	-|sp|Q02386|ZNF45_HUMAN Zinc finger protein 45 OS=Homo sapiens GN=ZNF45 PE=2 SV=2//2.31232e-13	lncRNA	Annotated_lncRNA	NC_030825.1	58808796	58817023	-	3	1532	139
XR_001919530.1	102177832	LOC102177832	-	misc_RNA	Annotated_lncRNA	NC_030825.1	55187382	55191140	+	2	1164	187
XR_001919863.1	106503354	LOC106503354	-|sp|Q9GZW5|SCND2_HUMAN Putative SCAN domain-containing protein SCAND2P OS=Homo sapiens GN=SCAND2P PE=5 SV=2//6.57451e-41	lncRNA	Annotated_lncRNA	NC_030828.1	21581284	21584651	+	3	1993	141
XR_001919776.1	108638392	LOC108638392	-	lncRNA	Annotated_lncRNA	NC_030827.1	4634588	4646409	+	5	1245	134
XR_001918416.1	108636537	LOC108636537	-|sp|P68105|EF1A1_RABIT Elongation factor 1-alpha 1 OS=Oryctolagus cuniculus GN=EEF1A1 PE=1 SV=1//0	misc_RNA	Annotated_lncRNA	NC_030815.1	10834884	10836657	+	1	1774	286
XR_001296062.1	102190228	LOC102190228	-	lncRNA	Annotated_lncRNA	NC_030816.1	16232074	16259021	-	3	266	88
XR_001918688.1	108636992	LOC108636992	-	lncRNA	Annotated_lncRNA	NC_030817.1	59243322	59263639	-	3	3281	171
XR_001917985.1	102170937	LOC102170937	-	lncRNA	Annotated_lncRNA	NC_030811.1	89030412	89033378	-	3	697	104
XR_001918837.1	102173396	LOC102173396	-	lncRNA	Annotated_lncRNA	NC_030818.1	75270990	75336810	+	3	4497	194

## Sheet: novel lncRNAs
Novel_lncRNA_ID	Novel_lncRNA_Gene_ID	Gene_Type	Status	Chromosome	Start	End	Strand	Exon_number	Length	ORF
LNC_000217	XLOC_008777	antisense_lncRNA	Novel_lncRNA	NC_030810.1	117455250	117455731	+	2	402	134
LNC_000216	XLOC_008776	antisense_lncRNA	Novel_lncRNA	NC_030810.1	117454493	117544494	+	3	1086	106
LNC_000215	XLOC_008656	antisense_lncRNA	Novel_lncRNA	NC_030810.1	110167726	110172598	+	2	1123	195
LNC_000214	XLOC_008656	antisense_lncRNA	Novel_lncRNA	NC_030810.1	110163143	110172598	+	3	1349	275
LNC_000213	XLOC_008654	antisense_lncRNA	Novel_lncRNA	NC_030810.1	110095221	110122466	+	3	608	125
LNC_000212	XLOC_008568	lincRNA	Novel_lncRNA	NC_030810.1	105959875	105964666	+	3	358	49
LNC_000211	XLOC_008549	antisense_lncRNA	Novel_lncRNA	NC_030810.1	105773985	105775588	+	2	877	134
LNC_000210	XLOC_008526	lincRNA	Novel_lncRNA	NC_030810.1	105283053	105284596	+	2	583	70
LNC_001346	XLOC_059940	lincRNA	Novel_lncRNA	NC_030829.1	54062733	54065480	+	2	1283	108
LNC_001347	XLOC_059968	lincRNA	Novel_lncRNA	NC_030829.1	56098700	56099920	+	2	234	77
LNC_001344	XLOC_059851	lincRNA	Novel_lncRNA	NC_030829.1	51760580	51761760	+	2	378	86
LNC_001345	XLOC_059895	lincRNA	Novel_lncRNA	NC_030829.1	52714108	52717800	+	3	341	79
LNC_001342	XLOC_059777	antisense_lncRNA	Novel_lncRNA	NC_030829.1	50410644	50412120	+	2	472	99
LNC_001343	XLOC_059818	antisense_lncRNA	Novel_lncRNA	NC_030829.1	51070484	51072530	+	2	504	84
LNC_000219	XLOC_008895	lincRNA	Novel_lncRNA	NC_030810.1	2150988	2164710	-	2	292	97
LNC_000218	XLOC_008891	lincRNA	Novel_lncRNA	NC_030810.1	2001647	2004106	-	2	464	130
LNC_001188	XLOC_053570	lincRNA	Novel_lncRNA	NC_030826.1	43104060	43111535	+	3	415	90
LNC_001189	XLOC_053588	antisense_lncRNA	Novel_lncRNA	NC_030826.1	43652775	43655667	+	3	1030	132
LNC_001180	XLOC_053446	antisense_lncRNA	Novel_lncRNA	NC_030826.1	40431944	40458033	+	2	1378	119
LNC_001181	XLOC_053446	lincRNA	Novel_lncRNA	NC_030826.1	40458166	40459599	+	2	1242	146
LNC_001182	XLOC_053541	lincRNA	Novel_lncRNA	NC_030826.1	42494245	42496920	+	3	405	76
LNC_001183	XLOC_053562	lincRNA	Novel_lncRNA	NC_030826.1	42876542	42886873	+	2	254	84
LNC_001184	XLOC_053562	lincRNA	Novel_lncRNA	NC_030826.1	42876542	42892657	+	2	1573	146
LNC_001185	XLOC_053562	lincRNA	Novel_lncRNA	NC_030826.1	42876626	42904648	+	3	1862	258
LNC_001186	XLOC_053564	lincRNA	Novel_lncRNA	NC_030826.1	42943619	42944611	+	2	413	125
LNC_001187	XLOC_053567	lincRNA	Novel_lncRNA	NC_030826.1	42974575	42975899	+	2	1020	140
LNC_000109	XLOC_004562	lincRNA	Novel_lncRNA	NC_030809.1	90568012	90593008	+	3	530	92
LNC_000108	XLOC_004549	lincRNA	Novel_lncRNA	NC_030809.1	89815393	89815787	+	2	256	71
LNC_000103	XLOC_004364	lincRNA	Novel_lncRNA	NC_030809.1	65038677	65040348	+	2	278	75
LNC_000102	XLOC_004361	lincRNA	Novel_lncRNA	NC_030809.1	64916472	64917224	+	2	617	122
LNC_000101	XLOC_004340	lincRNA	Novel_lncRNA	NC_030809.1	63830472	63844252	+	2	520	117
LNC_000100	XLOC_004335	antisense_lncRNA	Novel_lncRNA	NC_030809.1	63635286	63639756	+	2	1657	171
LNC_000107	XLOC_004511	lincRNA	Novel_lncRNA	NC_030809.1	88253100	88254414	+	2	545	63
LNC_000106	XLOC_004488	lincRNA	Novel_lncRNA	NC_030809.1	84726207	84967872	+	4	387	54
LNC_000105	XLOC_004471	lincRNA	Novel_lncRNA	NC_030809.1	78503864	78505808	+	2	421	80
LNC_000104	XLOC_004368	lincRNA	Novel_lncRNA	NC_030809.1	65526758	65530165	+	2	2560	122
LNC_001298	XLOC_057919	antisense_lncRNA	Novel_lncRNA	NC_030828.1	54466644	54521907	+	2	375	124
LNC_001299	XLOC_058000	lincRNA	Novel_lncRNA	NC_030828.1	59811711	59821576	+	2	272	69
LNC_001294	XLOC_057488	antisense_lncRNA	Novel_lncRNA	NC_030828.1	21586295	21591331	+	2	2378	238
LNC_001295	XLOC_057580	lincRNA	Novel_lncRNA	NC_030828.1	27171835	27173140	+	2	339	112
LNC_001296	XLOC_057607	lincRNA	Novel_lncRNA	NC_030828.1	30113686	30126226	+	3	1309	150
LNC_001297	XLOC_057919	lincRNA	Novel_lncRNA	NC_030828.1	54466593	54470449	+	2	713	110
LNC_001290	XLOC_057402	lincRNA	Novel_lncRNA	NC_030828.1	17549777	17554188	+	2	348	70
LNC_001291	XLOC_057407	antisense_lncRNA	Novel_lncRNA	NC_030828.1	18826092	18827233	+	2	227	75
LNC_001292	XLOC_057473	antisense_lncRNA	Novel_lncRNA	NC_030828.1	21080487	21086751	+	2	581	122
LNC_001293	XLOC_057473	antisense_lncRNA	Novel_lncRNA	NC_030828.1	21080591	21086751	+	2	799	148
LNC_001348	XLOC_059995	lincRNA	Novel_lncRNA	NC_030829.1	57597229	57597718	+	2	359	66
LNC_001349	XLOC_060077	antisense_lncRNA	Novel_lncRNA	NC_030829.1	59996724	59997950	+	2	1037	176
LNC_001340	XLOC_059640	lincRNA	Novel_lncRNA	NC_030829.1	43213978	43258785	+	3	432	79
LNC_001341	XLOC_059777	antisense_lncRNA	Novel_lncRNA	NC_030829.1	50410624	50412594	+	2	416	106
LNC_000965	XLOC_044023	lincRNA	Novel_lncRNA	NC_030822.1	56085274	56091300	-	2	629	74
LNC_000964	XLOC_044020	lincRNA	Novel_lncRNA	NC_030822.1	55541547	55554323	-	3	646	105
LNC_000967	XLOC_044072	lincRNA	Novel_lncRNA	NC_030822.1	59296102	59321968	-	4	1112	128
LNC_000966	XLOC_044067	lincRNA	Novel_lncRNA	NC_030822.1	59282031	59284770	-	2	491	99
LNC_000961	XLOC_043934	antisense_lncRNA	Novel_lncRNA	NC_030822.1	51660005	51661904	-	2	416	138
LNC_000960	XLOC_043795	lincRNA	Novel_lncRNA	NC_030822.1	40531883	40534803	-	2	2710	118
LNC_000963	XLOC_043995	antisense_lncRNA	Novel_lncRNA	NC_030822.1	53390031	53398413	-	3	729	121
LNC_000962	XLOC_043939	antisense_lncRNA	Novel_lncRNA	NC_030822.1	52072678	52080189	-	2	362	117
LNC_000969	XLOC_044201	lincRNA	Novel_lncRNA	NC_030822.1	75972515	75981252	-	3	1054	130
LNC_000968	XLOC_044072	lincRNA	Novel_lncRNA	NC_030822.1	59297809	59321940	-	2	463	95
LNC_001728	XLOC_076360	lincRNA	Novel_lncRNA	NW_017208847.1	5916	13328	+	2	472	99
LNC_001729	XLOC_076370	antisense_lncRNA	Novel_lncRNA	NW_017209257.1	13516	16351	+	3	2624	661
LNC_000819	XLOC_036671	lincRNA	Novel_lncRNA	NC_030819.1	9885246	9885712	-	2	346	57
LNC_000818	XLOC_036596	lincRNA	Novel_lncRNA	NC_030819.1	900986	903807	-	2	1101	156
LNC_001432	XLOC_063774	lincRNA	Novel_lncRNA	NC_030831.1	25506326	25544781	-	2	250	64
LNC_001433	XLOC_063781	lincRNA	Novel_lncRNA	NC_030831.1	25550970	25564223	-	2	1289	123
LNC_001434	XLOC_063809	lincRNA	Novel_lncRNA	NC_030831.1	32081741	32082144	-	2	207	43
LNC_001435	XLOC_063812	lincRNA	Novel_lncRNA	NC_030831.1	32323842	32324209	-	2	225	74
LNC_001436	XLOC_063905	antisense_lncRNA	Novel_lncRNA	NC_030831.1	41794415	41799969	-	2	460	105
LNC_001437	XLOC_063947	lincRNA	Novel_lncRNA	NC_030831.1	45576282	45582553	-	2	397	62
LNC_000811	XLOC_036407	antisense_lncRNA	Novel_lncRNA	NC_030819.1	67702194	67708016	+	2	216	59
LNC_000810	XLOC_036295	lincRNA	Novel_lncRNA	NC_030819.1	61966408	61974396	+	4	1138	170
LNC_000813	XLOC_036481	lincRNA	Novel_lncRNA	NC_030819.1	71451809	71461060	+	4	307	56
LNC_000812	XLOC_036427	antisense_lncRNA	Novel_lncRNA	NC_030819.1	68451064	68463454	+	3	860	162
LNC_000815	XLOC_036554	lincRNA	Novel_lncRNA	NC_030819.1	76530505	76578458	+	3	516	121
LNC_000814	XLOC_036503	lincRNA	Novel_lncRNA	NC_030819.1	73410943	73417678	+	2	302	88
LNC_000817	XLOC_036554	lincRNA	Novel_lncRNA	NC_030819.1	76530620	76578458	+	2	291	70
LNC_000816	XLOC_036554	lincRNA	Novel_lncRNA	NC_030819.1	76530594	76553879	+	3	707	106
LNC_001720	XLOC_076268	lincRNA	Novel_lncRNA	NW_017205543.1	7576	16869	-	3	332	91
LNC_001721	XLOC_076306	lincRNA	Novel_lncRNA	NW_017206452.1	8975	10975	-	2	376	111
LNC_001504	XLOC_066510	antisense_lncRNA	Novel_lncRNA	NC_030833.1	21216253	21227208	+	2	330	84
LNC_001505	XLOC_066573	lincRNA	Novel_lncRNA	NC_030833.1	27230989	27231830	+	2	698	100
LNC_001506	XLOC_066593	lincRNA	Novel_lncRNA	NC_030833.1	27917491	27921093	+	2	362	105
LNC_001507	XLOC_066608	antisense_lncRNA	Novel_lncRNA	NC_030833.1	28464527	28470068	+	2	223	58
LNC_001500	XLOC_066321	lincRNA	Novel_lncRNA	NC_030833.1	8002810	8074272	+	3	2475	229
LNC_001501	XLOC_066471	lincRNA	Novel_lncRNA	NC_030833.1	17527246	17529278	+	2	1285	119
LNC_001502	XLOC_066482	antisense_lncRNA	Novel_lncRNA	NC_030833.1	18531329	18532310	+	2	248	79
LNC_001503	XLOC_066482	antisense_lncRNA	Novel_lncRNA	NC_030833.1	18531332	18532310	+	2	422	127
LNC_001508	XLOC_066617	antisense_lncRNA	Novel_lncRNA	NC_030833.1	28664743	28667693	+	4	483	101
LNC_001509	XLOC_066652	lincRNA	Novel_lncRNA	NC_030833.1	29785459	29792081	+	2	1901	116
LNC_000587	XLOC_025276	lincRNA	Novel_lncRNA	NC_030815.1	104026029	104054902	+	3	1104	108
LNC_000586	XLOC_025269	lincRNA	Novel_lncRNA	NC_030815.1	103855681	103873445	+	3	233	67
LNC_000585	XLOC_025247	lincRNA	Novel_lncRNA	NC_030815.1	103054251	103055094	+	2	437	116
LNC_000584	XLOC_025237	lincRNA	Novel_lncRNA	NC_030815.1	102344610	102347965	+	2	1494	136
LNC_000583	XLOC_025208	lincRNA	Novel_lncRNA	NC_030815.1	100948539	100953926	+	3	556	62
LNC_000582	XLOC_025199	lincRNA	Novel_lncRNA	NC_030815.1	100910063	100911296	+	2	1128	129
LNC_000581	XLOC_025116	lincRNA	Novel_lncRNA	NC_030815.1	97199765	97222326	+	3	445	90
LNC_000580	XLOC_025113	lincRNA	Novel_lncRNA	NC_030815.1	97191699	97197435	+	2	1631	138
LNC_000589	XLOC_025350	antisense_lncRNA	Novel_lncRNA	NC_030815.1	110760398	110763180	+	2	237	78
LNC_000588	XLOC_025286	lincRNA	Novel_lncRNA	NC_030815.1	104149685	104181520	+	2	439	108
LNC_000741	XLOC_033313	antisense_lncRNA	Novel_lncRNA	NC_030818.1	67540380	67544366	+	2	337	73
LNC_000740	XLOC_033275	lincRNA	Novel_lncRNA	NC_030818.1	66380105	66386004	+	2	5106	134
LNC_000743	XLOC_033478	lincRNA	Novel_lncRNA	NC_030818.1	75436005	75663117	+	3	237	79
LNC_000742	XLOC_033465	lincRNA	Novel_lncRNA	NC_030818.1	75342890	75351051	+	2	353	92
LNC_000745	XLOC_033531	lincRNA	Novel_lncRNA	NC_030818.1	79145363	79146998	+	2	961	168
LNC_000744	XLOC_033490	lincRNA	Novel_lncRNA	NC_030818.1	75667211	75719034	+	2	379	81
LNC_000747	XLOC_033776	lincRNA	Novel_lncRNA	NC_030818.1	98356367	98357228	+	2	566	150
LNC_000746	XLOC_033641	antisense_lncRNA	Novel_lncRNA	NC_030818.1	92575946	92577160	+	2	749	111
LNC_000749	XLOC_033857	lincRNA	Novel_lncRNA	NC_030818.1	99374397	99378564	+	2	2786	190
LNC_000748	XLOC_033847	lincRNA	Novel_lncRNA	NC_030818.1	99309169	99312644	+	2	332	84
LNC_001612	XLOC_071223	lincRNA	Novel_lncRNA	NC_030836.1	42578204	42580350	-	2	221	55
LNC_001613	XLOC_071313	lincRNA	Novel_lncRNA	NC_030836.1	44090931	44095956	-	2	5006	129
LNC_001614	XLOC_071317	antisense_lncRNA	Novel_lncRNA	NC_030836.1	44168276	44174504	-	3	3588	294
LNC_001615	XLOC_071424	antisense_lncRNA	Novel_lncRNA	NC_030836.1	45609796	45617962	-	3	870	202
LNC_001616	XLOC_071424	antisense_lncRNA	Novel_lncRNA	NC_030836.1	45614957	45616793	-	2	1328	130
LNC_001617	XLOC_071437	lincRNA	Novel_lncRNA	NC_030836.1	45681988	45683952	-	2	1274	174
LNC_000369	XLOC_014746	antisense_lncRNA	Novel_lncRNA	NC_030812.1	66472094	66503411	+	3	1128	118
LNC_000368	XLOC_014705	lincRNA	Novel_lncRNA	NC_030812.1	64705084	64719247	+	2	567	67
LNC_000367	XLOC_014660	antisense_lncRNA	Novel_lncRNA	NC_030812.1	61597269	61603733	+	2	1355	100
LNC_000366	XLOC_014660	antisense_lncRNA	Novel_lncRNA	NC_030812.1	61596744	61599005	+	2	638	109
LNC_000365	XLOC_014448	lincRNA	Novel_lncRNA	NC_030812.1	53290219	53292413	+	2	221	38
LNC_000364	XLOC_014373	lincRNA	Novel_lncRNA	NC_030812.1	47461381	47559492	+	5	2013	131
LNC_000363	XLOC_014370	lincRNA	Novel_lncRNA	NC_030812.1	47451493	47453478	+	2	329	64
LNC_000362	XLOC_014347	antisense_lncRNA	Novel_lncRNA	NC_030812.1	47305607	47415512	+	2	1140	219
LNC_000361	XLOC_014243	lincRNA	Novel_lncRNA	NC_030812.1	36929094	36960602	+	3	229	68
LNC_000360	XLOC_014187	lincRNA	Novel_lncRNA	NC_030812.1	32017425	32018925	+	2	442	96
LNC_000569	XLOC_024685	lincRNA	Novel_lncRNA	NC_030815.1	70694709	70711931	+	3	563	117
LNC_000568	XLOC_024685	lincRNA	Novel_lncRNA	NC_030815.1	70694528	70725642	+	3	269	43
LNC_000561	XLOC_024347	antisense_lncRNA	Novel_lncRNA	NC_030815.1	46486606	46508318	+	4	346	55
LNC_000560	XLOC_024258	antisense_lncRNA	Novel_lncRNA	NC_030815.1	41706743	41770150	+	4	712	111
LNC_000563	XLOC_024563	antisense_lncRNA	Novel_lncRNA	NC_030815.1	63148525	63178158	+	3	1363	98
LNC_000562	XLOC_024371	lincRNA	Novel_lncRNA	NC_030815.1	48625085	48628856	+	2	219	38
LNC_000565	XLOC_024583	lincRNA	Novel_lncRNA	NC_030815.1	63974881	63976378	+	2	559	125
LNC_000564	XLOC_024583	lincRNA	Novel_lncRNA	NC_030815.1	63974846	63998497	+	4	443	93
LNC_000567	XLOC_024685	lincRNA	Novel_lncRNA	NC_030815.1	70694469	70770821	+	3	369	68
LNC_000566	XLOC_024586	lincRNA	Novel_lncRNA	NC_030815.1	64035633	64047664	+	2	500	166
LNC_001359	XLOC_060486	lincRNA	Novel_lncRNA	NC_030829.1	33805725	33808392	-	2	266	77
LNC_001358	XLOC_060423	lincRNA	Novel_lncRNA	NC_030829.1	28339247	28339784	-	2	227	75
LNC_001355	XLOC_060247	antisense_lncRNA	Novel_lncRNA	NC_030829.1	11696933	11700360	-	2	270	78
LNC_001354	XLOC_060177	lincRNA	Novel_lncRNA	NC_030829.1	6768002	6768567	-	2	292	97
LNC_001357	XLOC_060364	antisense_lncRNA	Novel_lncRNA	NC_030829.1	16707057	16714313	-	2	230	49
LNC_001356	XLOC_060284	antisense_lncRNA	Novel_lncRNA	NC_030829.1	13714241	13714807	-	2	295	92
LNC_001351	XLOC_060129	lincRNA	Novel_lncRNA	NC_030829.1	3763365	3763993	-	2	416	79
LNC_001350	XLOC_060087	lincRNA	Novel_lncRNA	NC_030829.1	69236	73154	-	2	3401	267
LNC_001353	XLOC_060175	antisense_lncRNA	Novel_lncRNA	NC_030829.1	6763418	6765369	-	3	512	91
LNC_001352	XLOC_060135	lincRNA	Novel_lncRNA	NC_030829.1	4771877	4773579	-	2	321	68
LNC_001199	XLOC_053808	lincRNA	Novel_lncRNA	NC_030826.1	51007686	51012352	+	2	3703	214
LNC_001198	XLOC_053808	lincRNA	Novel_lncRNA	NC_030826.1	51006953	51012352	+	3	3746	214
LNC_001197	XLOC_053808	lincRNA	Novel_lncRNA	NC_030826.1	51006953	51011772	+	2	4130	214
LNC_001196	XLOC_053775	antisense_lncRNA	Novel_lncRNA	NC_030826.1	50490249	50494994	+	2	4002	271
LNC_001195	XLOC_053757	antisense_lncRNA	Novel_lncRNA	NC_030826.1	50271428	50274714	+	2	207	68
LNC_001194	XLOC_053699	antisense_lncRNA	Novel_lncRNA	NC_030826.1	48454481	48456398	+	2	692	122
LNC_001193	XLOC_053667	antisense_lncRNA	Novel_lncRNA	NC_030826.1	46811316	46820440	+	3	620	109
LNC_001192	XLOC_053667	antisense_lncRNA	Novel_lncRNA	NC_030826.1	46811297	46820440	+	3	692	104
LNC_001191	XLOC_053634	lincRNA	Novel_lncRNA	NC_030826.1	44588004	44588612	+	2	514	97
LNC_001190	XLOC_053592	antisense_lncRNA	Novel_lncRNA	NC_030826.1	43668173	43670340	+	3	616	107
LNC_000178	XLOC_007501	antisense_lncRNA	Novel_lncRNA	NC_030810.1	33448785	33460017	+	4	951	103
LNC_000179	XLOC_007501	antisense_lncRNA	Novel_lncRNA	NC_030810.1	33448785	33463877	+	4	811	129
LNC_000176	XLOC_007451	lincRNA	Novel_lncRNA	NC_030810.1	28450925	28456689	+	3	794	111
LNC_000177	XLOC_007495	antisense_lncRNA	Novel_lncRNA	NC_030810.1	31312219	31363328	+	2	207	69
LNC_000174	XLOC_007389	antisense_lncRNA	Novel_lncRNA	NC_030810.1	25997042	25998231	+	2	367	122
LNC_000175	XLOC_007451	lincRNA	Novel_lncRNA	NC_030810.1	28450902	28453604	+	3	595	105
LNC_000172	XLOC_007189	antisense_lncRNA	Novel_lncRNA	NC_030810.1	15475776	15476898	+	2	246	59
LNC_000173	XLOC_007285	antisense_lncRNA	Novel_lncRNA	NC_030810.1	19769292	19771704	+	2	1267	120
LNC_000170	XLOC_007106	antisense_lncRNA	Novel_lncRNA	NC_030810.1	11287751	11295735	+	2	574	86
LNC_000171	XLOC_007145	antisense_lncRNA	Novel_lncRNA	NC_030810.1	13685725	13688941	+	2	1132	119
LNC_001283	XLOC_057177	lincRNA	Novel_lncRNA	NC_030827.1	62736903	62744419	-	2	405	109
LNC_001282	XLOC_057131	lincRNA	Novel_lncRNA	NC_030827.1	56884411	56903540	-	3	635	85
LNC_001281	XLOC_056964	antisense_lncRNA	Novel_lncRNA	NC_030827.1	31284438	31300955	-	2	306	91
LNC_001280	XLOC_056935	antisense_lncRNA	Novel_lncRNA	NC_030827.1	30391048	30472441	-	3	1075	138
LNC_001287	XLOC_057263	lincRNA	Novel_lncRNA	NC_030827.1	70824461	70825943	-	2	278	88
LNC_001286	XLOC_057242	lincRNA	Novel_lncRNA	NC_030827.1	69264113	69265308	-	2	289	79
LNC_001285	XLOC_057220	lincRNA	Novel_lncRNA	NC_030827.1	67538505	67543321	-	2	1669	150
LNC_001284	XLOC_057201	lincRNA	Novel_lncRNA	NC_030827.1	66354139	66355541	-	2	229	62
LNC_001289	XLOC_057310	lincRNA	Novel_lncRNA	NC_030828.1	1374981	1376662	+	2	208	34
LNC_001288	XLOC_057275	lincRNA	Novel_lncRNA	NC_030827.1	71204529	71206073	-	2	744	166
LNC_000521	XLOC_021877	lincRNA	Novel_lncRNA	NC_030814.1	19492952	19557191	-	2	233	68
LNC_000520	XLOC_021797	lincRNA	Novel_lncRNA	NC_030814.1	14935019	14959708	-	2	1043	148
LNC_000002	XLOC_000073	lincRNA	Novel_lncRNA	NC_030808.1	5761934	5810345	+	2	579	82
LNC_000003	XLOC_000084	lincRNA	Novel_lncRNA	NC_030808.1	5766824	5800821	+	4	702	117
LNC_000001	XLOC_000025	antisense_lncRNA	Novel_lncRNA	NC_030808.1	652261	654518	+	2	2132	286
LNC_000006	XLOC_000482	antisense_lncRNA	Novel_lncRNA	NC_030808.1	66527268	66536950	+	2	621	59
LNC_000007	XLOC_000523	antisense_lncRNA	Novel_lncRNA	NC_030808.1	69933614	69941554	+	2	223	55
LNC_000004	XLOC_000338	lincRNA	Novel_lncRNA	NC_030808.1	52485476	52489218	+	2	224	39
LNC_000005	XLOC_000401	antisense_lncRNA	Novel_lncRNA	NC_030808.1	58789128	58804260	+	2	221	68
LNC_000008	XLOC_000533	lincRNA	Novel_lncRNA	NC_030808.1	70395586	70399312	+	3	203	57
LNC_000009	XLOC_000545	lincRNA	Novel_lncRNA	NC_030808.1	70732468	70752792	+	4	466	80
LNC_000529	XLOC_022582	antisense_lncRNA	Novel_lncRNA	NC_030814.1	65897906	65907806	-	2	961	123
LNC_001031	XLOC_046926	lincRNA	Novel_lncRNA	NC_030823.1	79227147	79231522	-	2	2438	152
LNC_001427	XLOC_063666	lincRNA	Novel_lncRNA	NC_030831.1	5055956	5088205	-	3	2119	181
LNC_001426	XLOC_063647	lincRNA	Novel_lncRNA	NC_030831.1	2498211	2503507	-	2	221	73
LNC_001425	XLOC_063643	lincRNA	Novel_lncRNA	NC_030831.1	2351013	2351761	-	2	670	137
LNC_001424	XLOC_063584	lincRNA	Novel_lncRNA	NC_030831.1	60652185	60655116	+	2	396	123
LNC_000828	XLOC_037095	lincRNA	Novel_lncRNA	NC_030819.1	64360111	64397210	-	3	223	74
LNC_000829	XLOC_037095	lincRNA	Novel_lncRNA	NC_030819.1	64368243	64397219	-	3	202	51
LNC_001421	XLOC_063306	lincRNA	Novel_lncRNA	NC_030831.1	36006946	36008193	+	2	314	104
LNC_001420	XLOC_063263	lincRNA	Novel_lncRNA	NC_030831.1	33622743	33624573	+	2	1327	146
LNC_000824	XLOC_036975	lincRNA	Novel_lncRNA	NC_030819.1	56171110	56180744	-	2	249	83
LNC_000825	XLOC_037009	lincRNA	Novel_lncRNA	NC_030819.1	56662794	56666546	-	2	660	112
LNC_000826	XLOC_037018	antisense_lncRNA	Novel_lncRNA	NC_030819.1	57068461	57088175	-	3	345	107
LNC_000827	XLOC_037024	lincRNA	Novel_lncRNA	NC_030819.1	57639579	57641070	-	2	1182	119
LNC_000820	XLOC_036678	lincRNA	Novel_lncRNA	NC_030819.1	10296016	10300493	-	2	1684	266
LNC_000821	XLOC_036698	lincRNA	Novel_lncRNA	NC_030819.1	11985407	11995255	-	2	223	55
LNC_000822	XLOC_036839	antisense_lncRNA	Novel_lncRNA	NC_030819.1	35856504	35858596	-	2	227	62
LNC_000823	XLOC_036925	lincRNA	Novel_lncRNA	NC_030819.1	53676287	53678778	-	2	653	117
LNC_000958	XLOC_043527	lincRNA	Novel_lncRNA	NC_030822.1	30715120	30716027	-	2	340	77
LNC_000959	XLOC_043732	lincRNA	Novel_lncRNA	NC_030822.1	38418002	38420301	-	2	298	58
LNC_000950	XLOC_043095	lincRNA	Novel_lncRNA	NC_030822.1	1445620	1446515	-	2	552	120
LNC_000951	XLOC_043123	antisense_lncRNA	Novel_lncRNA	NC_030822.1	2513095	2514677	-	2	319	106
LNC_000952	XLOC_043259	lincRNA	Novel_lncRNA	NC_030822.1	6731432	6733892	-	3	1976	191
LNC_000953	XLOC_043259	lincRNA	Novel_lncRNA	NC_030822.1	6731432	6733996	-	2	2109	191
LNC_000954	XLOC_043259	lincRNA	Novel_lncRNA	NC_030822.1	6731432	6734063	-	3	1418	175
LNC_000955	XLOC_043328	lincRNA	Novel_lncRNA	NC_030822.1	16112620	16124430	-	2	350	79
LNC_000956	XLOC_043342	lincRNA	Novel_lncRNA	NC_030822.1	17415669	17432308	-	2	513	119
LNC_000957	XLOC_043397	lincRNA	Novel_lncRNA	NC_030822.1	23737245	23746418	-	2	230	58
LNC_001519	XLOC_067162	lincRNA	Novel_lncRNA	NC_030833.1	14057090	14087998	-	2	3482	121
LNC_001518	XLOC_067051	lincRNA	Novel_lncRNA	NC_030833.1	7287741	7290516	-	2	1667	116
LNC_001513	XLOC_066748	antisense_lncRNA	Novel_lncRNA	NC_030833.1	34297727	34326067	+	2	300	75
LNC_001512	XLOC_066717	antisense_lncRNA	Novel_lncRNA	NC_030833.1	32745861	32747277	+	2	912	231
LNC_001511	XLOC_066717	antisense_lncRNA	Novel_lncRNA	NC_030833.1	32745577	32749469	+	2	1188	187
LNC_001510	XLOC_066668	antisense_lncRNA	Novel_lncRNA	NC_030833.1	29913791	29915243	+	2	943	147
LNC_001517	XLOC_067005	lincRNA	Novel_lncRNA	NC_030833.1	1250649	1265004	-	2	1362	161
LNC_001516	XLOC_067005	lincRNA	Novel_lncRNA	NC_030833.1	1250649	1264975	-	3	1400	161
LNC_001515	XLOC_066755	lincRNA	Novel_lncRNA	NC_030833.1	34424200	34433136	+	2	252	74
LNC_001514	XLOC_066752	antisense_lncRNA	Novel_lncRNA	NC_030833.1	34405653	34407866	+	2	1559	96
LNC_000774	XLOC_034643	lincRNA	Novel_lncRNA	NC_030818.1	28297776	28308431	-	3	1221	210
LNC_000775	XLOC_034778	lincRNA	Novel_lncRNA	NC_030818.1	43002172	43002538	-	2	217	45
LNC_000776	XLOC_034812	antisense_lncRNA	Novel_lncRNA	NC_030818.1	45299366	45308358	-	2	295	54
LNC_000777	XLOC_034974	antisense_lncRNA	Novel_lncRNA	NC_030818.1	61827225	62013050	-	2	618	93
LNC_000770	XLOC_034609	lincRNA	Novel_lncRNA	NC_030818.1	27058367	27059963	-	2	1384	281
LNC_000771	XLOC_034616	lincRNA	Novel_lncRNA	NC_030818.1	27311349	27316944	-	2	594	109
LNC_000772	XLOC_034619	lincRNA	Novel_lncRNA	NC_030818.1	27322764	27323352	-	2	237	77
LNC_000773	XLOC_034641	antisense_lncRNA	Novel_lncRNA	NC_030818.1	28131706	28132675	-	3	390	117
LNC_001607	XLOC_070908	lincRNA	Novel_lncRNA	NC_030836.1	25053102	25058226	-	2	273	51
LNC_001606	XLOC_070903	lincRNA	Novel_lncRNA	NC_030836.1	24645873	24647724	-	2	255	74
LNC_001605	XLOC_070834	antisense_lncRNA	Novel_lncRNA	NC_030836.1	11238595	11240552	-	2	339	58
LNC_001604	XLOC_070833	antisense_lncRNA	Novel_lncRNA	NC_030836.1	10818873	10889796	-	5	2217	110
LNC_000778	XLOC_034981	lincRNA	Novel_lncRNA	NC_030818.1	62159809	62160731	-	2	343	113
LNC_000779	XLOC_035125	lincRNA	Novel_lncRNA	NC_030818.1	70805777	70816555	-	2	583	147
LNC_001601	XLOC_070744	lincRNA	Novel_lncRNA	NC_030836.1	4549289	4591364	-	4	448	90
LNC_001600	XLOC_070744	lincRNA	Novel_lncRNA	NC_030836.1	4544871	4591377	-	4	329	106
LNC_000488	XLOC_020264	lincRNA	Novel_lncRNA	NC_030814.1	49627274	49634455	+	3	343	64
LNC_000489	XLOC_020269	antisense_lncRNA	Novel_lncRNA	NC_030814.1	49707415	49726051	+	2	535	137
LNC_000486	XLOC_020189	lincRNA	Novel_lncRNA	NC_030814.1	48181899	48205691	+	3	379	74
LNC_000487	XLOC_020256	lincRNA	Novel_lncRNA	NC_030814.1	49610563	49625099	+	2	294	97
LNC_000484	XLOC_020029	lincRNA	Novel_lncRNA	NC_030814.1	30020542	30021539	+	2	233	45
LNC_000485	XLOC_020160	antisense_lncRNA	Novel_lncRNA	NC_030814.1	47428022	47429940	+	2	619	163
LNC_000482	XLOC_019895	lincRNA	Novel_lncRNA	NC_030814.1	15407941	15412833	+	2	810	91
LNC_000483	XLOC_019921	lincRNA	Novel_lncRNA	NC_030814.1	18129023	18130409	+	2	480	80
LNC_000480	XLOC_019877	antisense_lncRNA	Novel_lncRNA	NC_030814.1	14231940	14234039	+	2	1316	133
LNC_000481	XLOC_019877	antisense_lncRNA	Novel_lncRNA	NC_030814.1	14231940	14234039	+	2	1321	175
LNC_000392	XLOC_016112	lincRNA	Novel_lncRNA	NC_030812.1	27677125	27682227	-	2	249	70
LNC_000393	XLOC_016159	antisense_lncRNA	Novel_lncRNA	NC_030812.1	29680646	29691967	-	3	1063	165
LNC_000390	XLOC_016058	lincRNA	Novel_lncRNA	NC_030812.1	26496286	26498824	-	2	961	95
LNC_000391	XLOC_016058	lincRNA	Novel_lncRNA	NC_030812.1	26496286	26507341	-	2	890	95
LNC_000396	XLOC_016219	antisense_lncRNA	Novel_lncRNA	NC_030812.1	31657597	31668939	-	2	340	85
LNC_000397	XLOC_016229	antisense_lncRNA	Novel_lncRNA	NC_030812.1	32027419	32038013	-	2	573	101
LNC_000394	XLOC_016159	antisense_lncRNA	Novel_lncRNA	NC_030812.1	29682207	29692523	-	3	1436	212
LNC_000395	XLOC_016159	antisense_lncRNA	Novel_lncRNA	NC_030812.1	29682207	29692530	-	4	867	158
LNC_000398	XLOC_016229	antisense_lncRNA	Novel_lncRNA	NC_030812.1	32027419	32038023	-	2	603	108
LNC_000399	XLOC_016229	antisense_lncRNA	Novel_lncRNA	NC_030812.1	32029278	32038041	-	2	426	132
LNC_000558	XLOC_024081	antisense_lncRNA	Novel_lncRNA	NC_030815.1	22790753	22799251	+	2	1627	242
LNC_000559	XLOC_024083	antisense_lncRNA	Novel_lncRNA	NC_030815.1	22775559	22820477	+	2	380	56
LNC_000554	XLOC_024018	lincRNA	Novel_lncRNA	NC_030815.1	22567278	22572740	+	3	2544	117
LNC_000555	XLOC_024043	lincRNA	Novel_lncRNA	NC_030815.1	22642369	22678295	+	2	315	43
LNC_000556	XLOC_024051	lincRNA	Novel_lncRNA	NC_030815.1	22653748	22677304	+	2	538	68
LNC_000557	XLOC_024078	antisense_lncRNA	Novel_lncRNA	NC_030815.1	22765703	22799552	+	2	287	95
LNC_000550	XLOC_023802	lincRNA	Novel_lncRNA	NC_030814.1	107363458	107367934	-	2	4434	303
LNC_000551	XLOC_023862	lincRNA	Novel_lncRNA	NC_030815.1	5684245	5707003	+	3	881	136
LNC_000552	XLOC_023994	antisense_lncRNA	Novel_lncRNA	NC_030815.1	22174289	22228561	+	3	1107	115
LNC_000553	XLOC_024002	antisense_lncRNA	Novel_lncRNA	NC_030815.1	22244607	22267453	+	3	482	115
LNC_001360	XLOC_060495	lincRNA	Novel_lncRNA	NC_030829.1	35240947	35242242	-	2	755	147
LNC_001361	XLOC_060497	lincRNA	Novel_lncRNA	NC_030829.1	35271783	35272485	-	2	274	86
LNC_001362	XLOC_060566	lincRNA	Novel_lncRNA	NC_030829.1	37664229	37670156	-	2	2895	112
LNC_001363	XLOC_060610	antisense_lncRNA	Novel_lncRNA	NC_030829.1	42858484	42863189	-	2	668	72
LNC_001364	XLOC_060652	antisense_lncRNA	Novel_lncRNA	NC_030829.1	45498025	45502738	-	4	2836	216
LNC_001365	XLOC_060652	antisense_lncRNA	Novel_lncRNA	NC_030829.1	45498025	45502738	-	4	2837	216
LNC_001366	XLOC_060658	lincRNA	Novel_lncRNA	NC_030829.1	45801965	45803281	-	2	235	38
LNC_001367	XLOC_060783	antisense_lncRNA	Novel_lncRNA	NC_030829.1	50428357	50434275	-	2	5551	504
LNC_001368	XLOC_060844	antisense_lncRNA	Novel_lncRNA	NC_030829.1	51340077	51341182	-	2	536	114
LNC_001369	XLOC_060853	antisense_lncRNA	Novel_lncRNA	NC_030829.1	51384166	51389029	-	3	1586	198
LNC_001162	XLOC_052549	antisense_lncRNA	Novel_lncRNA	NC_030826.1	11328790	11365222	+	3	224	74
LNC_001163	XLOC_052582	lincRNA	Novel_lncRNA	NC_030826.1	13799584	13807681	+	3	616	75
LNC_001160	XLOC_052504	antisense_lncRNA	Novel_lncRNA	NC_030826.1	8907397	8913121	+	3	4824	494
LNC_001161	XLOC_052519	antisense_lncRNA	Novel_lncRNA	NC_030826.1	9745972	9755743	+	3	303	52
LNC_001166	XLOC_052846	antisense_lncRNA	Novel_lncRNA	NC_030826.1	24189402	24198527	+	2	6013	140
LNC_001167	XLOC_052949	lincRNA	Novel_lncRNA	NC_030826.1	26989879	27016627	+	3	422	103
LNC_001164	XLOC_052652	antisense_lncRNA	Novel_lncRNA	NC_030826.1	17829860	17853137	+	2	2733	303
LNC_001165	XLOC_052682	lincRNA	Novel_lncRNA	NC_030826.1	18558989	18563579	+	2	220	68
LNC_001168	XLOC_053024	lincRNA	Novel_lncRNA	NC_030826.1	28172882	28190344	+	2	358	62
LNC_001169	XLOC_053054	lincRNA	Novel_lncRNA	NC_030826.1	29706206	29711373	+	2	278	58
LNC_000169	XLOC_007079	lincRNA	Novel_lncRNA	NC_030810.1	10813947	10814281	+	2	228	76
LNC_000168	XLOC_007013	lincRNA	Novel_lncRNA	NC_030810.1	4369426	4371612	+	2	406	66
LNC_000165	XLOC_006988	lincRNA	Novel_lncRNA	NC_030810.1	3182162	3189490	+	3	4860	256
LNC_000164	XLOC_006970	lincRNA	Novel_lncRNA	NC_030810.1	2596722	2600750	+	2	804	120
LNC_000167	XLOC_006999	lincRNA	Novel_lncRNA	NC_030810.1	3812188	3826246	+	3	553	131
LNC_000166	XLOC_006988	lincRNA	Novel_lncRNA	NC_030810.1	3182162	3189490	+	3	4863	257
LNC_000161	XLOC_006856	lincRNA	Novel_lncRNA	NC_030809.1	132082945	132120873	-	3	314	62
LNC_000160	XLOC_006832	lincRNA	Novel_lncRNA	NC_030809.1	131472740	131473510	-	2	268	82
LNC_000163	XLOC_006970	lincRNA	Novel_lncRNA	NC_030810.1	2590520	2600750	+	2	353	93
LNC_000162	XLOC_006948	lincRNA	Novel_lncRNA	NC_030810.1	1430826	1433387	+	2	930	140
LNC_000011	XLOC_000960	antisense_lncRNA	Novel_lncRNA	NC_030808.1	107232803	107247316	+	2	1040	95
LNC_000010	XLOC_000675	antisense_lncRNA	Novel_lncRNA	NC_030808.1	80019118	80025753	+	3	2744	105
LNC_000013	XLOC_000976	lincRNA	Novel_lncRNA	NC_030808.1	109245737	109399387	+	2	325	89
LNC_000012	XLOC_000961	antisense_lncRNA	Novel_lncRNA	NC_030808.1	107233209	107238391	+	2	5156	359
LNC_000015	XLOC_000998	antisense_lncRNA	Novel_lncRNA	NC_030808.1	110483133	110484432	+	2	320	40
LNC_000014	XLOC_000993	antisense_lncRNA	Novel_lncRNA	NC_030808.1	110258206	110285743	+	2	222	68
LNC_000017	XLOC_001044	lincRNA	Novel_lncRNA	NC_030808.1	115659460	115680370	+	4	278	49
LNC_000016	XLOC_001044	lincRNA	Novel_lncRNA	NC_030808.1	115659443	115680370	+	4	294	49
LNC_000019	XLOC_001145	lincRNA	Novel_lncRNA	NC_030808.1	122449656	122563286	+	3	462	81
LNC_000018	XLOC_001145	lincRNA	Novel_lncRNA	NC_030808.1	122449656	122451295	+	2	536	82
LNC_001388	XLOC_061858	antisense_lncRNA	Novel_lncRNA	NC_030830.1	32142051	32144920	+	3	520	98
LNC_001389	XLOC_061858	antisense_lncRNA	Novel_lncRNA	NC_030830.1	32142051	32149077	+	5	1264	146
LNC_001382	XLOC_061691	antisense_lncRNA	Novel_lncRNA	NC_030830.1	22756853	22762526	+	2	468	109
LNC_001383	XLOC_061785	lincRNA	Novel_lncRNA	NC_030830.1	30768055	30768623	+	2	311	72
LNC_001380	XLOC_061548	antisense_lncRNA	Novel_lncRNA	NC_030830.1	21193546	21199843	+	2	1238	85
LNC_001381	XLOC_061576	antisense_lncRNA	Novel_lncRNA	NC_030830.1	21609528	21610530	+	2	261	86
LNC_001386	XLOC_061852	antisense_lncRNA	Novel_lncRNA	NC_030830.1	32033880	32034707	+	2	325	108
LNC_001387	XLOC_061858	antisense_lncRNA	Novel_lncRNA	NC_030830.1	32141335	32149945	+	6	1407	184
LNC_001384	XLOC_061802	lincRNA	Novel_lncRNA	NC_030830.1	31233270	31286672	+	2	365	77
LNC_001385	XLOC_061824	lincRNA	Novel_lncRNA	NC_030830.1	31312977	31314660	+	2	440	104
LNC_000833	XLOC_037281	antisense_lncRNA	Novel_lncRNA	NC_030819.1	75383522	75387318	-	2	696	111
LNC_000832	XLOC_037252	lincRNA	Novel_lncRNA	NC_030819.1	73309491	73310668	-	2	603	95
LNC_000831	XLOC_037183	lincRNA	Novel_lncRNA	NC_030819.1	68024930	68028550	-	3	233	66
LNC_000830	XLOC_037099	lincRNA	Novel_lncRNA	NC_030819.1	64540609	64548020	-	2	234	68
LNC_000837	XLOC_037301	lincRNA	Novel_lncRNA	NC_030819.1	76739348	76769783	-	3	1743	116
LNC_000836	XLOC_037301	lincRNA	Novel_lncRNA	NC_030819.1	76739348	76769752	-	4	1890	116
LNC_000835	XLOC_037289	lincRNA	Novel_lncRNA	NC_030819.1	76314525	76359302	-	2	713	118
LNC_000834	XLOC_037289	lincRNA	Novel_lncRNA	NC_030819.1	76314525	76359295	-	3	848	118
LNC_000839	XLOC_037349	lincRNA	Novel_lncRNA	NC_030820.1	4309219	4346132	+	3	329	86
LNC_000838	XLOC_037344	lincRNA	Novel_lncRNA	NC_030820.1	3773066	3775284	+	2	513	96
LNC_000949	XLOC_043060	lincRNA	Novel_lncRNA	NC_030822.1	582332	587250	-	2	278	92
LNC_000948	XLOC_043009	lincRNA	Novel_lncRNA	NC_030822.1	77527474	77528129	+	2	253	56
LNC_000947	XLOC_042918	lincRNA	Novel_lncRNA	NC_030822.1	64836920	64844864	+	2	401	122
LNC_000946	XLOC_042903	antisense_lncRNA	Novel_lncRNA	NC_030822.1	64336125	64363538	+	2	226	55
LNC_000945	XLOC_042787	antisense_lncRNA	Novel_lncRNA	NC_030822.1	53059735	53062269	+	2	230	59
LNC_000944	XLOC_042731	lincRNA	Novel_lncRNA	NC_030822.1	49608062	49609198	+	2	238	68
LNC_000943	XLOC_042685	lincRNA	Novel_lncRNA	NC_030822.1	47176887	47182104	+	2	2622	110
LNC_000942	XLOC_042594	lincRNA	Novel_lncRNA	NC_030822.1	40072704	40082100	+	2	960	121
LNC_000941	XLOC_042584	antisense_lncRNA	Novel_lncRNA	NC_030822.1	39476114	39520969	+	2	263	60
LNC_000940	XLOC_042573	lincRNA	Novel_lncRNA	NC_030822.1	39315521	39384405	+	3	917	87
LNC_001568	XLOC_069612	lincRNA	Novel_lncRNA	NC_030835.1	26855478	26891291	-	3	310	61
LNC_001569	XLOC_069628	lincRNA	Novel_lncRNA	NC_030835.1	27748190	27749609	-	2	428	110
LNC_001566	XLOC_069467	antisense_lncRNA	Novel_lncRNA	NC_030835.1	16134679	16136590	-	2	214	59
LNC_001567	XLOC_069544	lincRNA	Novel_lncRNA	NC_030835.1	19703172	19711855	-	2	273	80
LNC_001564	XLOC_069453	lincRNA	Novel_lncRNA	NC_030835.1	15847719	15866174	-	3	1180	116
LNC_001565	XLOC_069453	lincRNA	Novel_lncRNA	NC_030835.1	15858423	15866148	-	3	497	60
LNC_001562	XLOC_069428	lincRNA	Novel_lncRNA	NC_030835.1	14637586	14642560	-	3	269	86
LNC_001563	XLOC_069451	lincRNA	Novel_lncRNA	NC_030835.1	15840993	15844905	-	3	1641	109
LNC_001560	XLOC_069364	antisense_lncRNA	Novel_lncRNA	NC_030835.1	10394650	10425892	-	5	961	148
LNC_001561	XLOC_069427	lincRNA	Novel_lncRNA	NC_030835.1	14570996	14636795	-	2	221	63
LNC_001430	XLOC_063666	lincRNA	Novel_lncRNA	NC_030831.1	5055956	5088665	-	3	2145	181
LNC_000769	XLOC_034585	lincRNA	Novel_lncRNA	NC_030818.1	25325727	25334279	-	2	695	157
LNC_000768	XLOC_034582	lincRNA	Novel_lncRNA	NC_030818.1	25293236	25294244	-	2	260	77
LNC_001431	XLOC_063741	antisense_lncRNA	Novel_lncRNA	NC_030831.1	22022175	22023360	-	2	432	144
LNC_000763	XLOC_034265	antisense_lncRNA	Novel_lncRNA	NC_030818.1	6402210	6403837	-	2	908	235
LNC_000762	XLOC_034244	antisense_lncRNA	Novel_lncRNA	NC_030818.1	4381318	4448382	-	2	228	72
LNC_000761	XLOC_034174	antisense_lncRNA	Novel_lncRNA	NC_030818.1	1908412	1916183	-	3	1953	110
LNC_000760	XLOC_034174	antisense_lncRNA	Novel_lncRNA	NC_030818.1	1908412	1915750	-	3	579	91
LNC_000767	XLOC_034569	lincRNA	Novel_lncRNA	NC_030818.1	25041224	25042287	-	2	228	75
LNC_000766	XLOC_034489	lincRNA	Novel_lncRNA	NC_030818.1	20143013	20143457	-	2	298	98
LNC_000765	XLOC_034396	lincRNA	Novel_lncRNA	NC_030818.1	13734359	13737216	-	2	1081	168
LNC_000764	XLOC_034355	antisense_lncRNA	Novel_lncRNA	NC_030818.1	11196966	11197632	-	2	343	113
LNC_001438	XLOC_064025	lincRNA	Novel_lncRNA	NC_030831.1	49505732	49506591	-	2	480	76
LNC_001439	XLOC_064049	antisense_lncRNA	Novel_lncRNA	NC_030831.1	50687809	50732393	-	2	876	280
LNC_001669	XLOC_074142	lincRNA	Novel_lncRNA	NW_017189524.1	15913	16412	-	2	447	94
LNC_000499	XLOC_021045	antisense_lncRNA	Novel_lncRNA	NC_030814.1	89297886	89304337	+	3	746	135
LNC_000498	XLOC_020993	antisense_lncRNA	Novel_lncRNA	NC_030814.1	88391192	88401349	+	4	2017	187
LNC_001668	XLOC_074126	lincRNA	Novel_lncRNA	NW_017189522.1	75931	78056	+	2	218	72
LNC_000495	XLOC_020541	lincRNA	Novel_lncRNA	NC_030814.1	66286674	66288036	+	2	1160	108
LNC_000494	XLOC_020528	lincRNA	Novel_lncRNA	NC_030814.1	65884340	65887682	+	2	214	71
LNC_000497	XLOC_020879	lincRNA	Novel_lncRNA	NC_030814.1	80545453	80547182	+	2	1623	94
LNC_000496	XLOC_020570	antisense_lncRNA	Novel_lncRNA	NC_030814.1	66783223	66786843	+	3	307	102
LNC_000491	XLOC_020344	antisense_lncRNA	Novel_lncRNA	NC_030814.1	57527726	57536829	+	2	8855	168
LNC_000490	XLOC_020290	lincRNA	Novel_lncRNA	NC_030814.1	51743346	51744717	+	2	1174	68
LNC_000493	XLOC_020467	lincRNA	Novel_lncRNA	NC_030814.1	62968000	62970277	+	2	229	40
LNC_000492	XLOC_020435	antisense_lncRNA	Novel_lncRNA	NC_030814.1	60241207	60243372	+	2	1455	165
LNC_001706	XLOC_075871	lincRNA	Novel_lncRNA	NW_017193272.1	609	23673	+	2	317	85
LNC_001707	XLOC_075872	lincRNA	Novel_lncRNA	NW_017193272.1	1736	10786	+	2	317	105
LNC_001704	XLOC_075822	lincRNA	Novel_lncRNA	NW_017192362.1	3177	10313	+	2	201	66
LNC_001705	XLOC_075854	lincRNA	Novel_lncRNA	NW_017193034.1	47	550	-	2	219	62
LNC_001702	XLOC_075736	antisense_lncRNA	Novel_lncRNA	NW_017190167.1	46269	56957	-	2	1276	200
LNC_001703	XLOC_075736	antisense_lncRNA	Novel_lncRNA	NW_017190167.1	49557	57000	-	2	874	218
LNC_001700	XLOC_075649	antisense_lncRNA	Novel_lncRNA	NW_017190151.1	7720	12750	-	2	4628	275
LNC_001701	XLOC_075696	antisense_lncRNA	Novel_lncRNA	NW_017190161.1	69753	75598	-	2	767	205
LNC_001708	XLOC_075872	lincRNA	Novel_lncRNA	NW_017193272.1	1756	28883	+	2	235	78
LNC_001709	XLOC_075873	lincRNA	Novel_lncRNA	NW_017193272.1	24664	26303	+	2	277	84
LNC_000381	XLOC_015693	antisense_lncRNA	Novel_lncRNA	NC_030812.1	118570797	118573469	+	3	2325	223
LNC_000380	XLOC_015693	antisense_lncRNA	Novel_lncRNA	NC_030812.1	118570797	118573469	+	3	2137	223
LNC_000383	XLOC_015730	lincRNA	Novel_lncRNA	NC_030812.1	1185291	1189295	-	2	411	137
LNC_000382	XLOC_015693	antisense_lncRNA	Novel_lncRNA	NC_030812.1	118570810	118573469	+	2	2480	223
LNC_000385	XLOC_015778	antisense_lncRNA	Novel_lncRNA	NC_030812.1	5955503	5957386	-	2	1721	253
LNC_000384	XLOC_015730	lincRNA	Novel_lncRNA	NC_030812.1	1188508	1189295	-	2	616	117
LNC_000387	XLOC_015871	lincRNA	Novel_lncRNA	NC_030812.1	20907773	20908581	-	2	424	48
LNC_000386	XLOC_015815	lincRNA	Novel_lncRNA	NC_030812.1	9085256	9103744	-	4	1267	98
LNC_000389	XLOC_015960	lincRNA	Novel_lncRNA	NC_030812.1	24710457	24718876	-	3	231	76
LNC_000388	XLOC_015934	antisense_lncRNA	Novel_lncRNA	NC_030812.1	23128132	23131188	-	2	2827	186
LNC_001666	XLOC_074021	lincRNA	Novel_lncRNA	NW_017189517.1	44926262	44928083	-	2	339	48
LNC_000543	XLOC_023358	lincRNA	Novel_lncRNA	NC_030814.1	94882117	94887498	-	2	4819	115
LNC_000542	XLOC_023358	lincRNA	Novel_lncRNA	NC_030814.1	94882117	94887498	-	2	4774	115
LNC_001018	XLOC_046364	antisense_lncRNA	Novel_lncRNA	NC_030823.1	47838049	47840086	-	2	1800	129
LNC_001019	XLOC_046393	lincRNA	Novel_lncRNA	NC_030823.1	49069666	49073886	-	3	631	166
LNC_000547	XLOC_023522	antisense_lncRNA	Novel_lncRNA	NC_030814.1	98184878	98187075	-	2	1973	126
LNC_000546	XLOC_023522	antisense_lncRNA	Novel_lncRNA	NC_030814.1	98184410	98187075	-	2	1428	126
LNC_000545	XLOC_023483	antisense_lncRNA	Novel_lncRNA	NC_030814.1	97715947	97719404	-	2	256	50
LNC_000544	XLOC_023376	antisense_lncRNA	Novel_lncRNA	NC_030814.1	95131084	95137315	-	2	4194	240
LNC_001012	XLOC_046271	lincRNA	Novel_lncRNA	NC_030823.1	42531781	42544124	-	3	364	109
LNC_001013	XLOC_046271	lincRNA	Novel_lncRNA	NC_030823.1	42531781	42544141	-	3	367	121
LNC_001010	XLOC_046184	antisense_lncRNA	Novel_lncRNA	NC_030823.1	37492348	37511597	-	3	614	75
LNC_001011	XLOC_046202	lincRNA	Novel_lncRNA	NC_030823.1	39267941	39296296	-	2	256	52
LNC_001016	XLOC_046308	lincRNA	Novel_lncRNA	NC_030823.1	43802426	43839450	-	2	478	106
LNC_001017	XLOC_046349	antisense_lncRNA	Novel_lncRNA	NC_030823.1	45673907	45679214	-	2	240	54
LNC_001014	XLOC_046291	lincRNA	Novel_lncRNA	NC_030823.1	43142591	43143856	-	2	235	62
LNC_001015	XLOC_046308	lincRNA	Novel_lncRNA	NC_030823.1	43795234	43839450	-	3	580	106
LNC_001377	XLOC_061322	lincRNA	Novel_lncRNA	NC_030830.1	14390110	14400998	+	2	336	96
LNC_001376	XLOC_061263	lincRNA	Novel_lncRNA	NC_030830.1	14007951	14077894	+	2	494	69
LNC_001375	XLOC_061214	lincRNA	Novel_lncRNA	NC_030830.1	8992185	8993924	+	2	449	75
LNC_001374	XLOC_061204	lincRNA	Novel_lncRNA	NC_030830.1	8970483	8978656	+	2	2926	146
LNC_001373	XLOC_061193	antisense_lncRNA	Novel_lncRNA	NC_030830.1	7394772	7395446	+	2	525	175
LNC_001372	XLOC_061114	lincRNA	Novel_lncRNA	NC_030830.1	1919735	1925354	+	3	796	113
LNC_001371	XLOC_060870	lincRNA	Novel_lncRNA	NC_030829.1	51616121	51616705	-	2	515	88
LNC_001370	XLOC_060870	lincRNA	Novel_lncRNA	NC_030829.1	51614975	51616716	-	2	1098	106
LNC_001379	XLOC_061442	antisense_lncRNA	Novel_lncRNA	NC_030830.1	18766807	18768885	+	2	417	105
LNC_001378	XLOC_061335	lincRNA	Novel_lncRNA	NC_030830.1	15085960	15087247	+	2	1238	222
LNC_001171	XLOC_053127	lincRNA	Novel_lncRNA	NC_030826.1	33764305	33765093	+	2	606	144
LNC_001170	XLOC_053095	antisense_lncRNA	Novel_lncRNA	NC_030826.1	33254609	33259227	+	2	426	141
LNC_001173	XLOC_053180	antisense_lncRNA	Novel_lncRNA	NC_030826.1	35253884	35254757	+	2	647	89
LNC_001172	XLOC_053149	lincRNA	Novel_lncRNA	NC_030826.1	34231191	34231975	+	2	700	113
LNC_001175	XLOC_053217	lincRNA	Novel_lncRNA	NC_030826.1	35994566	36002382	+	2	216	67
LNC_001174	XLOC_053204	antisense_lncRNA	Novel_lncRNA	NC_030826.1	35918713	35929222	+	2	1010	153
LNC_001177	XLOC_053285	lincRNA	Novel_lncRNA	NC_030826.1	37355969	37362358	+	2	386	100
LNC_001176	XLOC_053279	antisense_lncRNA	Novel_lncRNA	NC_030826.1	37255189	37260617	+	2	1059	103
LNC_001179	XLOC_053446	antisense_lncRNA	Novel_lncRNA	NC_030826.1	40429524	40459065	+	3	686	105
LNC_001178	XLOC_053376	antisense_lncRNA	Novel_lncRNA	NC_030826.1	39481364	39484757	+	3	332	107
LNC_000150	XLOC_006426	lincRNA	Novel_lncRNA	NC_030809.1	101784368	101785263	-	2	277	51
LNC_000151	XLOC_006533	antisense_lncRNA	Novel_lncRNA	NC_030809.1	112214331	112215139	-	2	339	91
LNC_000152	XLOC_006636	lincRNA	Novel_lncRNA	NC_030809.1	116816920	116819135	-	2	1609	93
LNC_000153	XLOC_006637	antisense_lncRNA	Novel_lncRNA	NC_030809.1	116819567	116828029	-	3	948	120
LNC_000154	XLOC_006637	antisense_lncRNA	Novel_lncRNA	NC_030809.1	116824833	116828036	-	2	2968	120
LNC_000155	XLOC_006650	lincRNA	Novel_lncRNA	NC_030809.1	117608255	117611554	-	3	309	85
LNC_000156	XLOC_006673	lincRNA	Novel_lncRNA	NC_030809.1	118768566	118778053	-	2	1016	98
LNC_000157	XLOC_006673	lincRNA	Novel_lncRNA	NC_030809.1	118775265	118778021	-	2	202	67
LNC_000158	XLOC_006730	antisense_lncRNA	Novel_lncRNA	NC_030809.1	126898925	126928344	-	2	454	127
LNC_000159	XLOC_006746	lincRNA	Novel_lncRNA	NC_030809.1	128811351	128832710	-	3	555	116
LNC_000024	XLOC_001165	antisense_lncRNA	Novel_lncRNA	NC_030808.1	124465112	124488618	+	4	1307	206
LNC_000025	XLOC_001200	lincRNA	Novel_lncRNA	NC_030808.1	126608538	126611956	+	2	3305	114
LNC_000026	XLOC_001349	lincRNA	Novel_lncRNA	NC_030808.1	142704574	142705489	+	2	275	81
LNC_000027	XLOC_001428	lincRNA	Novel_lncRNA	NC_030808.1	145686221	145698032	+	2	228	64
LNC_000020	XLOC_001165	antisense_lncRNA	Novel_lncRNA	NC_030808.1	124463937	124479433	+	3	3689	380
LNC_000021	XLOC_001165	antisense_lncRNA	Novel_lncRNA	NC_030808.1	124463937	124488618	+	4	2436	380
LNC_000022	XLOC_001165	antisense_lncRNA	Novel_lncRNA	NC_030808.1	124463937	124488618	+	4	2431	380
LNC_000023	XLOC_001165	antisense_lncRNA	Novel_lncRNA	NC_030808.1	124465112	124479433	+	3	2560	214
LNC_000028	XLOC_001456	lincRNA	Novel_lncRNA	NC_030808.1	147027324	147049539	+	2	545	122
LNC_000029	XLOC_001457	lincRNA	Novel_lncRNA	NC_030808.1	147072515	147075485	+	2	543	92
LNC_001399	XLOC_062304	lincRNA	Novel_lncRNA	NC_030830.1	13526799	13551331	-	4	1303	89
LNC_001398	XLOC_062185	lincRNA	Novel_lncRNA	NC_030830.1	1905523	1906195	-	2	404	108
LNC_001391	XLOC_061858	antisense_lncRNA	Novel_lncRNA	NC_030830.1	32142052	32147606	+	4	534	145
LNC_001390	XLOC_061858	antisense_lncRNA	Novel_lncRNA	NC_030830.1	32142051	32153485	+	6	1284	184
LNC_001393	XLOC_061974	lincRNA	Novel_lncRNA	NC_030830.1	37847791	37849574	+	2	984	100
LNC_001392	XLOC_061920	lincRNA	Novel_lncRNA	NC_030830.1	33666026	33676820	+	3	306	101
LNC_001395	XLOC_062054	lincRNA	Novel_lncRNA	NC_030830.1	39573906	39582897	+	2	235	77
LNC_001394	XLOC_062049	lincRNA	Novel_lncRNA	NC_030830.1	39527834	39528950	+	2	278	86
LNC_001397	XLOC_062129	antisense_lncRNA	Novel_lncRNA	NC_030830.1	44484878	44500375	+	2	270	50
LNC_001396	XLOC_062112	lincRNA	Novel_lncRNA	NC_030830.1	41403537	41415135	+	2	7677	174
LNC_000846	XLOC_037621	antisense_lncRNA	Novel_lncRNA	NC_030820.1	30898169	30937159	+	2	422	74
LNC_000847	XLOC_037621	antisense_lncRNA	Novel_lncRNA	NC_030820.1	30898169	30937159	+	3	506	67
LNC_000844	XLOC_037579	lincRNA	Novel_lncRNA	NC_030820.1	28033705	28035662	+	2	458	91
LNC_000845	XLOC_037621	antisense_lncRNA	Novel_lncRNA	NC_030820.1	30898166	30979473	+	3	297	58
LNC_000842	XLOC_037484	lincRNA	Novel_lncRNA	NC_030820.1	19284297	19285518	+	3	262	87
LNC_000843	XLOC_037579	lincRNA	Novel_lncRNA	NC_030820.1	28033705	28035662	+	2	510	112
LNC_000840	XLOC_037404	antisense_lncRNA	Novel_lncRNA	NC_030820.1	10772184	10775415	+	2	2651	216
LNC_000841	XLOC_037459	antisense_lncRNA	Novel_lncRNA	NC_030820.1	16765342	16772914	+	2	621	206
LNC_000541	XLOC_023218	lincRNA	Novel_lncRNA	NC_030814.1	91674951	91678093	-	2	216	48
LNC_000848	XLOC_037726	lincRNA	Novel_lncRNA	NC_030820.1	33827207	33827617	+	2	287	65
LNC_000849	XLOC_037837	lincRNA	Novel_lncRNA	NC_030820.1	41566163	41567911	+	2	218	65
LNC_000540	XLOC_023205	antisense_lncRNA	Novel_lncRNA	NC_030814.1	91192391	91195915	-	2	650	158
LNC_000549	XLOC_023776	lincRNA	Novel_lncRNA	NC_030814.1	106249264	106254993	-	2	513	130
LNC_000548	XLOC_023589	lincRNA	Novel_lncRNA	NC_030814.1	100919606	100919934	-	2	249	34
LNC_001579	XLOC_069981	lincRNA	Novel_lncRNA	NC_030836.1	17444917	17451300	+	4	317	81
LNC_001578	XLOC_069922	lincRNA	Novel_lncRNA	NC_030836.1	9117586	9147221	+	4	419	69
LNC_001575	XLOC_069834	lincRNA	Novel_lncRNA	NC_030835.1	41686276	41687096	-	2	444	95
LNC_001574	XLOC_069786	antisense_lncRNA	Novel_lncRNA	NC_030835.1	38083306	38085447	-	2	1260	240
LNC_001577	XLOC_069864	lincRNA	Novel_lncRNA	NC_030835.1	44253304	44256232	-	4	1225	108
LNC_001576	XLOC_069847	lincRNA	Novel_lncRNA	NC_030835.1	43666718	43668229	-	2	520	142
LNC_001571	XLOC_069722	lincRNA	Novel_lncRNA	NC_030835.1	36554916	36556919	-	2	335	111
LNC_001570	XLOC_069719	lincRNA	Novel_lncRNA	NC_030835.1	36540090	36540630	-	2	212	66
LNC_001573	XLOC_069784	lincRNA	Novel_lncRNA	NC_030835.1	38024124	38029694	-	2	2704	188
LNC_001572	XLOC_069747	lincRNA	Novel_lncRNA	NC_030835.1	37462532	37464243	-	2	430	87
LNC_000718	XLOC_032428	lincRNA	Novel_lncRNA	NC_030818.1	6047158	6052028	+	2	435	144
LNC_000719	XLOC_032466	antisense_lncRNA	Novel_lncRNA	NC_030818.1	9573130	9573749	+	2	345	95
LNC_000716	XLOC_032314	lincRNA	Novel_lncRNA	NC_030818.1	576129	589100	+	3	1084	129
LNC_000717	XLOC_032371	lincRNA	Novel_lncRNA	NC_030818.1	2338636	2339162	+	2	275	91
LNC_000714	XLOC_032263	lincRNA	Novel_lncRNA	NC_030817.1	99373800	99476766	-	2	624	111
LNC_000715	XLOC_032311	lincRNA	Novel_lncRNA	NC_030818.1	539073	554056	+	4	2269	151
LNC_000712	XLOC_032208	lincRNA	Novel_lncRNA	NC_030817.1	96703357	96719232	-	2	212	45
LNC_000713	XLOC_032263	lincRNA	Novel_lncRNA	NC_030817.1	99373800	99378622	-	2	405	50
LNC_000710	XLOC_032187	lincRNA	Novel_lncRNA	NC_030817.1	95552663	95558544	-	2	1701	163
LNC_000711	XLOC_032187	lincRNA	Novel_lncRNA	NC_030817.1	95552663	95558566	-	3	1823	199
LNC_000622	XLOC_027367	lincRNA	Novel_lncRNA	NC_030816.1	45743871	45797596	+	5	4608	101
LNC_000623	XLOC_027367	lincRNA	Novel_lncRNA	NC_030816.1	45743872	45797596	+	6	4649	88
LNC_000620	XLOC_027293	lincRNA	Novel_lncRNA	NC_030816.1	31764947	31795365	+	2	274	56
LNC_000621	XLOC_027367	lincRNA	Novel_lncRNA	NC_030816.1	45743871	45748075	+	2	724	107
LNC_000626	XLOC_027458	lincRNA	Novel_lncRNA	NC_030816.1	52071849	52087937	+	3	1150	95
LNC_000627	XLOC_027463	lincRNA	Novel_lncRNA	NC_030816.1	52101375	52102787	+	2	281	61
LNC_000624	XLOC_027444	lincRNA	Novel_lncRNA	NC_030816.1	51507818	51508946	+	3	245	53
LNC_000625	XLOC_027458	lincRNA	Novel_lncRNA	NC_030816.1	52071809	52076351	+	2	4425	97
LNC_000628	XLOC_027677	antisense_lncRNA	Novel_lncRNA	NC_030816.1	73806935	73819576	+	3	272	43
LNC_000629	XLOC_027953	lincRNA	Novel_lncRNA	NC_030816.1	5760882	5766101	-	2	933	94
LNC_001715	XLOC_076166	antisense_lncRNA	Novel_lncRNA	NW_017201244.1	71537	76196	-	2	227	75
LNC_001714	XLOC_076165	lincRNA	Novel_lncRNA	NW_017201244.1	70420	71435	-	2	799	117
LNC_001717	XLOC_076199	antisense_lncRNA	Novel_lncRNA	NW_017202952.1	14230	16818	+	3	1405	213
LNC_001716	XLOC_076199	antisense_lncRNA	Novel_lncRNA	NW_017202952.1	14215	16818	+	3	1730	304
LNC_001711	XLOC_075964	lincRNA	Novel_lncRNA	NW_017195611.1	717	6618	-	2	231	77
LNC_001710	XLOC_075943	lincRNA	Novel_lncRNA	NW_017195002.1	8196	8931	+	2	681	120
LNC_001713	XLOC_076141	lincRNA	Novel_lncRNA	NW_017201135.1	7228	10240	-	3	736	110
LNC_001712	XLOC_075967	lincRNA	Novel_lncRNA	NW_017195813.1	4961	6606	-	2	237	79
LNC_001719	XLOC_076199	antisense_lncRNA	Novel_lncRNA	NW_017202952.1	15582	16094	+	2	389	129
LNC_001718	XLOC_076199	antisense_lncRNA	Novel_lncRNA	NW_017202952.1	14230	16818	+	4	1482	239
LNC_000536	XLOC_022891	lincRNA	Novel_lncRNA	NC_030814.1	75364863	75467332	-	5	547	94
LNC_000537	XLOC_023005	lincRNA	Novel_lncRNA	NC_030814.1	86281158	86314357	-	2	294	51
LNC_000534	XLOC_022782	antisense_lncRNA	Novel_lncRNA	NC_030814.1	70199422	70210407	-	4	1545	139
LNC_000535	XLOC_022782	lincRNA	Novel_lncRNA	NC_030814.1	70208574	70210618	-	2	898	124
LNC_000532	XLOC_022771	lincRNA	Novel_lncRNA	NC_030814.1	69927432	69936805	-	5	749	138
LNC_000533	XLOC_022782	antisense_lncRNA	Novel_lncRNA	NC_030814.1	70199422	70210395	-	3	1423	105
LNC_000530	XLOC_022639	antisense_lncRNA	Novel_lncRNA	NC_030814.1	66884936	66886196	-	2	353	87
LNC_000531	XLOC_022771	lincRNA	Novel_lncRNA	NC_030814.1	69927432	69936092	-	3	716	112
LNC_001001	XLOC_045550	lincRNA	Novel_lncRNA	NC_030823.1	70092	107949	-	3	466	77
LNC_001000	XLOC_045484	antisense_lncRNA	Novel_lncRNA	NC_030823.1	78192505	78195355	+	2	321	107
LNC_001003	XLOC_045717	lincRNA	Novel_lncRNA	NC_030823.1	18829656	18930862	-	5	815	89
LNC_001002	XLOC_045669	lincRNA	Novel_lncRNA	NC_030823.1	3941385	3967348	-	3	775	81
LNC_001005	XLOC_045930	lincRNA	Novel_lncRNA	NC_030823.1	21119968	21165734	-	2	425	98
LNC_001004	XLOC_045844	lincRNA	Novel_lncRNA	NC_030823.1	18983197	18992445	-	2	657	95
LNC_000538	XLOC_023014	antisense_lncRNA	Novel_lncRNA	NC_030814.1	87501434	87503064	-	2	217	59
LNC_000539	XLOC_023150	lincRNA	Novel_lncRNA	NC_030814.1	89855961	89857796	-	2	504	106
LNC_001144	XLOC_051826	lincRNA	Novel_lncRNA	NC_030825.1	55297850	55300887	-	2	2535	118
LNC_001145	XLOC_051840	antisense_lncRNA	Novel_lncRNA	NC_030825.1	55579246	55580722	-	2	716	163
LNC_001146	XLOC_051859	antisense_lncRNA	Novel_lncRNA	NC_030825.1	56152362	56153461	-	3	756	153
LNC_001147	XLOC_052011	lincRNA	Novel_lncRNA	NC_030825.1	58686215	58701387	-	3	301	74
LNC_001140	XLOC_051708	antisense_lncRNA	Novel_lncRNA	NC_030825.1	53715881	53720488	-	2	1563	161
LNC_001141	XLOC_051708	antisense_lncRNA	Novel_lncRNA	NC_030825.1	53715881	53720490	-	2	1535	161
LNC_001142	XLOC_051710	antisense_lncRNA	Novel_lncRNA	NC_030825.1	53775342	53781564	-	3	802	108
LNC_001143	XLOC_051826	lincRNA	Novel_lncRNA	NC_030825.1	55296039	55299393	-	2	2818	201
LNC_000442	XLOC_018039	lincRNA	Novel_lncRNA	NC_030813.1	45158701	45160819	+	2	270	66
LNC_000443	XLOC_018171	antisense_lncRNA	Novel_lncRNA	NC_030813.1	63684355	63691683	+	2	1029	133
LNC_000440	XLOC_017901	antisense_lncRNA	Novel_lncRNA	NC_030813.1	22483428	22490534	+	4	1552	135
LNC_000441	XLOC_017901	antisense_lncRNA	Novel_lncRNA	NC_030813.1	22485556	22500015	+	3	486	123
LNC_000446	XLOC_018225	antisense_lncRNA	Novel_lncRNA	NC_030813.1	69585191	69607119	+	2	365	96
LNC_000447	XLOC_018234	lincRNA	Novel_lncRNA	NC_030813.1	69892945	69898100	+	2	298	96
LNC_000444	XLOC_018217	lincRNA	Novel_lncRNA	NC_030813.1	69044092	69046889	+	3	233	77
LNC_000445	XLOC_018225	antisense_lncRNA	Novel_lncRNA	NC_030813.1	69585014	69645131	+	2	462	145
LNC_000147	XLOC_006359	lincRNA	Novel_lncRNA	NC_030809.1	96512994	96546404	-	5	690	69
LNC_000146	XLOC_006340	lincRNA	Novel_lncRNA	NC_030809.1	95912204	95918622	-	2	839	77
LNC_000145	XLOC_006172	antisense_lncRNA	Novel_lncRNA	NC_030809.1	76991844	77036239	-	2	657	94
LNC_000144	XLOC_006172	antisense_lncRNA	Novel_lncRNA	NC_030809.1	76843968	77036455	-	4	636	123
LNC_000143	XLOC_006011	lincRNA	Novel_lncRNA	NC_030809.1	63273437	63277422	-	2	3522	183
LNC_000142	XLOC_006011	lincRNA	Novel_lncRNA	NC_030809.1	63273437	63277422	-	3	3201	183
LNC_000141	XLOC_006011	lincRNA	Novel_lncRNA	NC_030809.1	63273437	63277422	-	3	3262	183
LNC_000140	XLOC_006011	lincRNA	Novel_lncRNA	NC_030809.1	63273437	63277414	-	3	2480	183
LNC_000149	XLOC_006417	antisense_lncRNA	Novel_lncRNA	NC_030809.1	100837455	100936959	-	3	1019	131
LNC_000148	XLOC_006379	lincRNA	Novel_lncRNA	NC_030809.1	98212513	98292229	-	2	389	81
LNC_001618	XLOC_071536	lincRNA	Novel_lncRNA	NC_030836.1	47747624	47750356	-	2	301	87
LNC_001619	XLOC_071536	lincRNA	Novel_lncRNA	NC_030836.1	47749114	47754357	-	2	1809	137
LNC_001610	XLOC_071056	lincRNA	Novel_lncRNA	NC_030836.1	34862146	34900848	-	3	910	73
LNC_000039	XLOC_001724	antisense_lncRNA	Novel_lncRNA	NC_030808.1	17618461	17836892	-	4	728	157
LNC_000038	XLOC_001576	antisense_lncRNA	Novel_lncRNA	NC_030808.1	362005	369644	-	3	842	81
LNC_001611	XLOC_071105	lincRNA	Novel_lncRNA	NC_030836.1	36612966	36632507	-	3	287	95
LNC_000033	XLOC_001524	lincRNA	Novel_lncRNA	NC_030808.1	151305529	151308334	+	2	595	79
LNC_000032	XLOC_001516	lincRNA	Novel_lncRNA	NC_030808.1	150457108	150466419	+	2	630	101
LNC_000031	XLOC_001458	lincRNA	Novel_lncRNA	NC_030808.1	147113232	147140466	+	2	326	92
LNC_000030	XLOC_001457	lincRNA	Novel_lncRNA	NC_030808.1	147072515	147076257	+	2	694	124
LNC_000037	XLOC_001576	antisense_lncRNA	Novel_lncRNA	NC_030808.1	362005	369605	-	4	933	101
LNC_000036	XLOC_001561	lincRNA	Novel_lncRNA	NC_030808.1	157072523	157085223	+	2	2334	163
LNC_000035	XLOC_001561	lincRNA	Novel_lncRNA	NC_030808.1	157072523	157085223	+	2	2359	232
LNC_000034	XLOC_001526	lincRNA	Novel_lncRNA	NC_030808.1	151324414	151336748	+	2	258	86
LNC_000855	XLOC_038070	antisense_lncRNA	Novel_lncRNA	NC_030820.1	53460810	53461294	+	2	337	112
LNC_000854	XLOC_038020	antisense_lncRNA	Novel_lncRNA	NC_030820.1	52575533	52582973	+	2	7405	303
LNC_000857	XLOC_038161	antisense_lncRNA	Novel_lncRNA	NC_030820.1	58664642	58666866	+	2	899	281
LNC_000856	XLOC_038089	lincRNA	Novel_lncRNA	NC_030820.1	54067162	54071589	+	2	356	66
LNC_000851	XLOC_037934	antisense_lncRNA	Novel_lncRNA	NC_030820.1	46687351	46705878	+	2	228	75
LNC_000850	XLOC_037839	lincRNA	Novel_lncRNA	NC_030820.1	41715735	41716704	+	2	298	83
LNC_000853	XLOC_038006	antisense_lncRNA	Novel_lncRNA	NC_030820.1	51768946	51779466	+	2	242	47
LNC_000852	XLOC_037935	lincRNA	Novel_lncRNA	NC_030820.1	46773104	46786742	+	2	549	115
LNC_000859	XLOC_038419	lincRNA	Novel_lncRNA	NC_030820.1	69248054	69249384	+	2	381	103
LNC_000858	XLOC_038380	lincRNA	Novel_lncRNA	NC_030820.1	65475104	65475722	+	2	392	106
LNC_001540	XLOC_068307	antisense_lncRNA	Novel_lncRNA	NC_030834.1	12117770	12120810	-	3	212	67
LNC_001541	XLOC_068343	antisense_lncRNA	Novel_lncRNA	NC_030834.1	16360956	16363256	-	2	360	108
LNC_001542	XLOC_068403	lincRNA	Novel_lncRNA	NC_030834.1	21428551	21468789	-	2	215	71
LNC_001543	XLOC_068487	lincRNA	Novel_lncRNA	NC_030834.1	28997067	29002226	-	2	4462	146
LNC_001544	XLOC_068487	lincRNA	Novel_lncRNA	NC_030834.1	29002428	29007728	-	2	5214	182
LNC_001545	XLOC_068552	lincRNA	Novel_lncRNA	NC_030834.1	31538482	31542964	-	3	573	135
LNC_001546	XLOC_068552	lincRNA	Novel_lncRNA	NC_030834.1	31538482	31543007	-	3	605	143
LNC_001547	XLOC_068584	lincRNA	Novel_lncRNA	NC_030834.1	36883934	36905879	-	2	560	67
LNC_001548	XLOC_068608	antisense_lncRNA	Novel_lncRNA	NC_030834.1	37109586	37429095	-	5	1558	111
LNC_001549	XLOC_068702	lincRNA	Novel_lncRNA	NC_030835.1	401536	402636	+	2	338	96
LNC_000709	XLOC_032147	lincRNA	Novel_lncRNA	NC_030817.1	92113131	92114408	-	2	503	85
LNC_000708	XLOC_032092	lincRNA	Novel_lncRNA	NC_030817.1	88762453	88763176	-	2	493	47
LNC_000705	XLOC_031914	antisense_lncRNA	Novel_lncRNA	NC_030817.1	80657505	80659488	-	2	237	78
LNC_000704	XLOC_031883	antisense_lncRNA	Novel_lncRNA	NC_030817.1	80333899	80347760	-	2	1346	157
LNC_000707	XLOC_032053	lincRNA	Novel_lncRNA	NC_030817.1	87761366	87798294	-	2	501	100
LNC_000706	XLOC_031988	lincRNA	Novel_lncRNA	NC_030817.1	85566826	85574728	-	2	264	87
LNC_000701	XLOC_031562	lincRNA	Novel_lncRNA	NC_030817.1	68350417	68358726	-	2	373	90
LNC_000700	XLOC_031495	antisense_lncRNA	Novel_lncRNA	NC_030817.1	66561720	66575547	-	2	6925	173
LNC_000703	XLOC_031773	lincRNA	Novel_lncRNA	NC_030817.1	76801993	76805967	-	2	291	64
LNC_000702	XLOC_031773	lincRNA	Novel_lncRNA	NC_030817.1	76801365	76805982	-	2	509	69
LNC_001496	XLOC_066175	antisense_lncRNA	Novel_lncRNA	NC_030832.1	42425604	42433834	-	2	1915	186
LNC_001497	XLOC_066211	lincRNA	Novel_lncRNA	NC_030833.1	256580	257771	+	2	496	161
LNC_001494	XLOC_066143	lincRNA	Novel_lncRNA	NC_030832.1	41765482	41769008	-	2	1960	244
LNC_001495	XLOC_066146	lincRNA	Novel_lncRNA	NC_030832.1	42048821	42085792	-	2	541	178
LNC_001492	XLOC_066100	lincRNA	Novel_lncRNA	NC_030832.1	39736856	39741980	-	2	2104	194
LNC_001493	XLOC_066134	lincRNA	Novel_lncRNA	NC_030832.1	41651555	41652067	-	2	444	101
LNC_001490	XLOC_066079	lincRNA	Novel_lncRNA	NC_030832.1	39416663	39417433	-	2	299	99
LNC_001491	XLOC_066093	lincRNA	Novel_lncRNA	NC_030832.1	39646793	39647620	-	2	643	158
LNC_001498	XLOC_066220	lincRNA	Novel_lncRNA	NC_030833.1	340089	342271	+	2	271	72
LNC_001499	XLOC_066244	lincRNA	Novel_lncRNA	NC_030833.1	920922	921229	+	2	234	78
LNC_000631	XLOC_027977	lincRNA	Novel_lncRNA	NC_030816.1	7005925	7009386	-	2	786	71
LNC_000630	XLOC_027957	lincRNA	Novel_lncRNA	NC_030816.1	5784516	5787686	-	2	298	40
LNC_000633	XLOC_028133	lincRNA	Novel_lncRNA	NC_030816.1	16793573	16844700	-	4	1366	72
LNC_000632	XLOC_028092	lincRNA	Novel_lncRNA	NC_030816.1	13173691	13208825	-	3	337	107
LNC_000635	XLOC_028301	lincRNA	Novel_lncRNA	NC_030816.1	28696713	28726130	-	4	707	103
LNC_000634	XLOC_028276	antisense_lncRNA	Novel_lncRNA	NC_030816.1	28006563	28008860	-	2	1205	122
LNC_000637	XLOC_028354	lincRNA	Novel_lncRNA	NC_030816.1	36963578	36964726	-	2	224	55
LNC_000636	XLOC_028309	lincRNA	Novel_lncRNA	NC_030816.1	28917885	28919002	-	2	322	76
LNC_000639	XLOC_028508	antisense_lncRNA	Novel_lncRNA	NC_030816.1	51891731	51896654	-	2	3613	211
LNC_000638	XLOC_028406	lincRNA	Novel_lncRNA	NC_030816.1	46904968	46925548	-	2	235	58
LNC_001722	XLOC_076308	lincRNA	Novel_lncRNA	NW_017206452.1	9789	15909	-	2	509	99
LNC_001723	XLOC_076348	lincRNA	Novel_lncRNA	NW_017208447.1	7952	14848	-	2	554	102
LNC_001724	XLOC_076360	lincRNA	Novel_lncRNA	NW_017208847.1	666	5063	+	2	330	76
LNC_001725	XLOC_076360	lincRNA	Novel_lncRNA	NW_017208847.1	1448	14335	+	2	331	110
LNC_001726	XLOC_076360	lincRNA	Novel_lncRNA	NW_017208847.1	1821	5063	+	2	725	80
LNC_001727	XLOC_076360	lincRNA	Novel_lncRNA	NW_017208847.1	5915	9280	+	2	739	99
LNC_000525	XLOC_022209	lincRNA	Novel_lncRNA	NC_030814.1	48288937	48290391	-	2	262	57
LNC_000524	XLOC_022199	antisense_lncRNA	Novel_lncRNA	NC_030814.1	48108726	48109695	-	2	702	135
LNC_000527	XLOC_022478	lincRNA	Novel_lncRNA	NC_030814.1	60602946	60604623	-	2	1592	96
LNC_000526	XLOC_022378	lincRNA	Novel_lncRNA	NC_030814.1	58098899	58102343	-	2	1572	102
LNC_001038	XLOC_047153	antisense_lncRNA	Novel_lncRNA	NC_030824.1	8500836	8505812	+	2	4219	158
LNC_001039	XLOC_047211	lincRNA	Novel_lncRNA	NC_030824.1	11221247	11334777	+	3	550	101
LNC_000523	XLOC_022170	antisense_lncRNA	Novel_lncRNA	NC_030814.1	47238008	47333124	-	2	229	76
LNC_000522	XLOC_022037	antisense_lncRNA	Novel_lncRNA	NC_030814.1	29252139	29254148	-	2	1132	85
LNC_001034	XLOC_047069	lincRNA	Novel_lncRNA	NC_030824.1	4777762	4780221	+	2	201	67
LNC_001035	XLOC_047078	lincRNA	Novel_lncRNA	NC_030824.1	4994473	5004157	+	2	311	103
LNC_001036	XLOC_047083	antisense_lncRNA	Novel_lncRNA	NC_030824.1	5086816	5092536	+	2	1431	177
LNC_001037	XLOC_047083	antisense_lncRNA	Novel_lncRNA	NC_030824.1	5086816	5092536	+	2	1434	178
LNC_001030	XLOC_046923	antisense_lncRNA	Novel_lncRNA	NC_030823.1	79113591	79117554	-	2	3586	257
LNC_000528	XLOC_022576	lincRNA	Novel_lncRNA	NC_030814.1	64811398	64815237	-	2	1770	195
LNC_001032	XLOC_046938	lincRNA	Novel_lncRNA	NC_030823.1	79314624	79315344	-	2	209	69
LNC_001033	XLOC_046963	antisense_lncRNA	Novel_lncRNA	NC_030824.1	832266	836932	+	2	303	89
LNC_001159	XLOC_052504	antisense_lncRNA	Novel_lncRNA	NC_030826.1	8907395	8913121	+	3	4185	533
LNC_001158	XLOC_052502	antisense_lncRNA	Novel_lncRNA	NC_030826.1	8882525	8893409	+	2	327	91
LNC_001153	XLOC_052317	lincRNA	Novel_lncRNA	NC_030825.1	66045986	66049695	-	2	2434	116
LNC_001152	XLOC_052253	antisense_lncRNA	Novel_lncRNA	NC_030825.1	64898287	64920602	-	2	280	93
LNC_001151	XLOC_052253	antisense_lncRNA	Novel_lncRNA	NC_030825.1	64884458	64920635	-	2	433	107
LNC_001150	XLOC_052253	antisense_lncRNA	Novel_lncRNA	NC_030825.1	64862321	64920697	-	2	353	110
LNC_001157	XLOC_052474	lincRNA	Novel_lncRNA	NC_030826.1	8139846	8142414	+	2	323	73
LNC_001156	XLOC_052435	lincRNA	Novel_lncRNA	NC_030826.1	5222606	5226178	+	2	247	82
LNC_001155	XLOC_052379	lincRNA	Novel_lncRNA	NC_030825.1	66788540	66789217	-	2	263	56
LNC_001154	XLOC_052319	lincRNA	Novel_lncRNA	NC_030825.1	66088774	66092926	-	2	1316	179
LNC_000459	XLOC_018763	lincRNA	Novel_lncRNA	NC_030813.1	6429871	6440220	-	3	405	98
LNC_000458	XLOC_018760	antisense_lncRNA	Novel_lncRNA	NC_030813.1	6216340	6222389	-	2	5863	403
LNC_000451	XLOC_018356	antisense_lncRNA	Novel_lncRNA	NC_030813.1	88737178	88737847	+	2	222	74
LNC_000450	XLOC_018310	antisense_lncRNA	Novel_lncRNA	NC_030813.1	84123487	84163492	+	2	494	70
LNC_000453	XLOC_018450	lincRNA	Novel_lncRNA	NC_030813.1	94905055	95040300	+	4	284	68
LNC_000452	XLOC_018391	lincRNA	Novel_lncRNA	NC_030813.1	89854059	89855413	+	2	1329	80
LNC_000455	XLOC_018626	lincRNA	Novel_lncRNA	NC_030813.1	115854007	115859269	+	2	4908	186
LNC_000454	XLOC_018511	lincRNA	Novel_lncRNA	NC_030813.1	102286417	102294791	+	3	682	120
LNC_000457	XLOC_018747	lincRNA	Novel_lncRNA	NC_030813.1	6170373	6175583	-	2	331	56
LNC_000456	XLOC_018630	antisense_lncRNA	Novel_lncRNA	NC_030813.1	115966635	115974471	+	2	1562	244
LNC_000048	XLOC_002356	lincRNA	Novel_lncRNA	NC_030808.1	71700342	71702173	-	2	1805	202
LNC_000049	XLOC_002375	lincRNA	Novel_lncRNA	NC_030808.1	72785301	72786500	-	2	947	134
LNC_000046	XLOC_002282	antisense_lncRNA	Novel_lncRNA	NC_030808.1	68931066	68973885	-	2	1256	139
LNC_000047	XLOC_002282	antisense_lncRNA	Novel_lncRNA	NC_030808.1	68932356	68973747	-	2	510	110
LNC_000044	XLOC_002143	antisense_lncRNA	Novel_lncRNA	NC_030808.1	56238594	56289056	-	2	937	226
LNC_000045	XLOC_002257	lincRNA	Novel_lncRNA	NC_030808.1	66667466	66669614	-	2	523	74
LNC_000042	XLOC_001983	lincRNA	Novel_lncRNA	NC_030808.1	43564650	43701611	-	2	645	211
LNC_000043	XLOC_002143	antisense_lncRNA	Novel_lncRNA	NC_030808.1	56178916	56289056	-	4	3104	143
LNC_000040	XLOC_001724	antisense_lncRNA	Novel_lncRNA	NC_030808.1	17660055	17836892	-	4	535	150
LNC_000041	XLOC_001755	antisense_lncRNA	Novel_lncRNA	NC_030808.1	17898673	18029799	-	2	349	116
LNC_000288	XLOC_011522	antisense_lncRNA	Novel_lncRNA	NC_030811.1	52238912	52247251	+	2	346	58
LNC_000289	XLOC_011524	lincRNA	Novel_lncRNA	NC_030811.1	52299627	52302148	+	2	221	69
LNC_000280	XLOC_011359	lincRNA	Novel_lncRNA	NC_030811.1	40129075	40147849	+	2	418	74
LNC_000281	XLOC_011408	lincRNA	Novel_lncRNA	NC_030811.1	42985585	42987873	+	2	687	184
LNC_000282	XLOC_011408	lincRNA	Novel_lncRNA	NC_030811.1	42985780	42987873	+	2	1871	170
LNC_000283	XLOC_011415	antisense_lncRNA	Novel_lncRNA	NC_030811.1	43327693	43331936	+	2	778	90
LNC_000284	XLOC_011415	antisense_lncRNA	Novel_lncRNA	NC_030811.1	43327724	43331936	+	2	492	90
LNC_000285	XLOC_011445	lincRNA	Novel_lncRNA	NC_030811.1	44634197	44635124	+	2	343	101
LNC_000286	XLOC_011445	lincRNA	Novel_lncRNA	NC_030811.1	44634291	44641465	+	3	764	145
LNC_000287	XLOC_011514	lincRNA	Novel_lncRNA	NC_030811.1	51320602	51321463	+	2	286	95
LNC_000198	XLOC_008158	lincRNA	Novel_lncRNA	NC_030810.1	91943410	91944281	+	2	668	118
LNC_000199	XLOC_008189	lincRNA	Novel_lncRNA	NC_030810.1	93830217	93831003	+	2	623	105
LNC_000194	XLOC_008048	antisense_lncRNA	Novel_lncRNA	NC_030810.1	86523542	86547539	+	3	556	123
LNC_000195	XLOC_008048	lincRNA	Novel_lncRNA	NC_030810.1	86523928	86547539	+	3	910	123
LNC_000196	XLOC_008048	lincRNA	Novel_lncRNA	NC_030810.1	86523950	86536256	+	3	721	98
LNC_000197	XLOC_008139	lincRNA	Novel_lncRNA	NC_030810.1	90625348	90625760	+	2	212	70
LNC_000190	XLOC_007979	lincRNA	Novel_lncRNA	NC_030810.1	78337959	78367893	+	3	417	97
LNC_000191	XLOC_008012	antisense_lncRNA	Novel_lncRNA	NC_030810.1	85688528	85693262	+	2	240	51
LNC_000192	XLOC_008019	lincRNA	Novel_lncRNA	NC_030810.1	85882218	85883164	+	2	903	64
LNC_000193	XLOC_008033	lincRNA	Novel_lncRNA	NC_030810.1	86233511	86240586	+	2	833	74
LNC_000994	XLOC_045120	antisense_lncRNA	Novel_lncRNA	NC_030823.1	54907718	54917520	+	3	976	106
LNC_000995	XLOC_045309	lincRNA	Novel_lncRNA	NC_030823.1	69296507	69297033	+	2	262	87
LNC_000996	XLOC_045374	lincRNA	Novel_lncRNA	NC_030823.1	72572363	72573341	+	2	375	113
LNC_000997	XLOC_045420	lincRNA	Novel_lncRNA	NC_030823.1	74224815	74226958	+	2	897	76
LNC_000990	XLOC_044868	lincRNA	Novel_lncRNA	NC_030823.1	42768455	42775641	+	3	1201	173
LNC_000991	XLOC_044971	antisense_lncRNA	Novel_lncRNA	NC_030823.1	47788450	47789195	+	3	241	68
LNC_000992	XLOC_045062	antisense_lncRNA	Novel_lncRNA	NC_030823.1	50406948	50438907	+	3	367	88
LNC_000993	XLOC_045120	antisense_lncRNA	Novel_lncRNA	NC_030823.1	54907718	54917520	+	2	785	119
LNC_000998	XLOC_045433	lincRNA	Novel_lncRNA	NC_030823.1	74732860	74734539	+	2	872	210
LNC_000999	XLOC_045469	lincRNA	Novel_lncRNA	NC_030823.1	77901990	77903225	+	2	521	98
LNC_001557	XLOC_069146	lincRNA	Novel_lncRNA	NC_030835.1	36104913	36108476	+	3	1961	101
LNC_001556	XLOC_068949	lincRNA	Novel_lncRNA	NC_030835.1	17279042	17291521	+	3	387	87
LNC_001555	XLOC_068924	antisense_lncRNA	Novel_lncRNA	NC_030835.1	15974055	15976063	+	2	1114	195
LNC_001554	XLOC_068879	lincRNA	Novel_lncRNA	NC_030835.1	14498730	14506413	+	2	333	110
LNC_001553	XLOC_068858	lincRNA	Novel_lncRNA	NC_030835.1	11116375	11151652	+	4	246	81
LNC_001552	XLOC_068845	lincRNA	Novel_lncRNA	NC_030835.1	10897176	10948084	+	2	467	153
LNC_001551	XLOC_068720	antisense_lncRNA	Novel_lncRNA	NC_030835.1	1548162	1563372	+	3	232	63
LNC_001550	XLOC_068706	lincRNA	Novel_lncRNA	NC_030835.1	583482	586749	+	3	1812	95
LNC_001559	XLOC_069265	lincRNA	Novel_lncRNA	NC_030835.1	43896112	43898465	+	2	439	68
LNC_001558	XLOC_069192	lincRNA	Novel_lncRNA	NC_030835.1	38007212	38009329	+	2	619	101
LNC_000868	XLOC_038620	lincRNA	Novel_lncRNA	NC_030820.1	77927318	77928543	+	2	852	113
LNC_000869	XLOC_038620	lincRNA	Novel_lncRNA	NC_030820.1	77927318	77936952	+	3	385	101
LNC_000860	XLOC_038419	lincRNA	Novel_lncRNA	NC_030820.1	69248063	69267145	+	3	337	69
LNC_000861	XLOC_038419	lincRNA	Novel_lncRNA	NC_030820.1	69264077	69267467	+	4	504	167
LNC_000862	XLOC_038458	lincRNA	Novel_lncRNA	NC_030820.1	72636147	72646801	+	2	439	87
LNC_000863	XLOC_038515	antisense_lncRNA	Novel_lncRNA	NC_030820.1	74644013	74693499	+	2	227	65
LNC_000864	XLOC_038520	antisense_lncRNA	Novel_lncRNA	NC_030820.1	74853544	74855762	+	2	306	86
LNC_000865	XLOC_038520	lincRNA	Novel_lncRNA	NC_030820.1	74854058	74855762	+	2	539	116
LNC_000866	XLOC_038564	lincRNA	Novel_lncRNA	NC_030820.1	77529282	77530424	+	2	914	89
LNC_000867	XLOC_038610	lincRNA	Novel_lncRNA	NC_030820.1	77795280	77812209	+	3	1528	151
LNC_000730	XLOC_032838	lincRNA	Novel_lncRNA	NC_030818.1	36272668	36388298	+	4	1067	106
LNC_000731	XLOC_032857	antisense_lncRNA	Novel_lncRNA	NC_030818.1	37520380	37541170	+	2	720	78
LNC_000732	XLOC_032871	antisense_lncRNA	Novel_lncRNA	NC_030818.1	37907586	37908258	+	2	470	97
LNC_000733	XLOC_032884	lincRNA	Novel_lncRNA	NC_030818.1	38177438	38178675	+	2	340	68
LNC_000734	XLOC_032914	lincRNA	Novel_lncRNA	NC_030818.1	38300255	38419854	+	2	235	44
LNC_000735	XLOC_032972	lincRNA	Novel_lncRNA	NC_030818.1	43800560	43806197	+	2	229	58
LNC_000736	XLOC_033095	antisense_lncRNA	Novel_lncRNA	NC_030818.1	48950116	48952201	+	2	1512	169
LNC_000737	XLOC_033102	antisense_lncRNA	Novel_lncRNA	NC_030818.1	49079231	49084500	+	2	311	103
LNC_000738	XLOC_033181	antisense_lncRNA	Novel_lncRNA	NC_030818.1	62168353	62168999	+	2	243	81
LNC_000739	XLOC_033244	lincRNA	Novel_lncRNA	NC_030818.1	64672025	64760457	+	3	615	157
LNC_001485	XLOC_065910	lincRNA	Novel_lncRNA	NC_030832.1	36004903	36007721	-	2	582	181
LNC_001484	XLOC_065837	lincRNA	Novel_lncRNA	NC_030832.1	33155747	33222428	-	2	635	107
LNC_001487	XLOC_065985	antisense_lncRNA	Novel_lncRNA	NC_030832.1	37110047	37113163	-	2	1286	151
LNC_001486	XLOC_065959	antisense_lncRNA	Novel_lncRNA	NC_030832.1	36773792	36775099	-	2	435	145
LNC_001481	XLOC_065704	antisense_lncRNA	Novel_lncRNA	NC_030832.1	26148469	26151000	-	2	255	80
LNC_001480	XLOC_065696	antisense_lncRNA	Novel_lncRNA	NC_030832.1	26101634	26106998	-	3	2730	146
LNC_001483	XLOC_065837	lincRNA	Novel_lncRNA	NC_030832.1	33155747	33222308	-	3	694	135
LNC_001482	XLOC_065756	antisense_lncRNA	Novel_lncRNA	NC_030832.1	26953384	26958122	-	3	857	244
LNC_001489	XLOC_066038	lincRNA	Novel_lncRNA	NC_030832.1	38042014	38043105	-	2	619	101
LNC_001488	XLOC_065990	antisense_lncRNA	Novel_lncRNA	NC_030832.1	37153100	37172684	-	3	720	135
LNC_000604	XLOC_026555	lincRNA	Novel_lncRNA	NC_030815.1	96661200	96682743	-	3	2241	104
LNC_000605	XLOC_026555	lincRNA	Novel_lncRNA	NC_030815.1	96681144	96682743	-	2	1490	144
LNC_000606	XLOC_026642	lincRNA	Novel_lncRNA	NC_030815.1	99635115	99639339	-	3	574	83
LNC_000607	XLOC_026735	antisense_lncRNA	Novel_lncRNA	NC_030815.1	103528757	103540490	-	2	295	53
LNC_000600	XLOC_025976	lincRNA	Novel_lncRNA	NC_030815.1	63584636	63607351	-	3	296	94
LNC_000601	XLOC_025978	antisense_lncRNA	Novel_lncRNA	NC_030815.1	63790028	63878017	-	2	481	160
LNC_000602	XLOC_026241	antisense_lncRNA	Novel_lncRNA	NC_030815.1	74836789	74850594	-	3	2167	151
LNC_000603	XLOC_026437	lincRNA	Novel_lncRNA	NC_030815.1	88933214	88936781	-	2	235	63
LNC_001737	XLOC_076502	lincRNA	Novel_lncRNA	NW_017212324.1	1597	15924	-	2	352	80
LNC_001736	XLOC_076487	lincRNA	Novel_lncRNA	NW_017212201.1	4689	8830	-	2	3710	213
LNC_001735	XLOC_076484	lincRNA	Novel_lncRNA	NW_017212201.1	9113	11712	+	2	421	118
LNC_001734	XLOC_076452	lincRNA	Novel_lncRNA	NW_017211809.1	888	5063	+	2	278	78
LNC_000608	XLOC_026830	lincRNA	Novel_lncRNA	NC_030815.1	110492302	110495587	-	2	1330	158
LNC_000609	XLOC_026835	lincRNA	Novel_lncRNA	NC_030815.1	110703528	110708313	-	2	603	138
LNC_001731	XLOC_076417	lincRNA	Novel_lncRNA	NW_017211629.1	36123	39569	-	2	665	93
LNC_001730	XLOC_076397	lincRNA	Novel_lncRNA	NW_017210770.1	10406	11816	+	2	262	74
LNC_000518	XLOC_021748	lincRNA	Novel_lncRNA	NC_030814.1	10302439	10348103	-	3	292	61
LNC_000519	XLOC_021781	antisense_lncRNA	Novel_lncRNA	NC_030814.1	14375457	14397371	-	3	262	75
LNC_000510	XLOC_021326	antisense_lncRNA	Novel_lncRNA	NC_030814.1	95723533	95727406	+	3	906	248
LNC_000511	XLOC_021353	lincRNA	Novel_lncRNA	NC_030814.1	96615334	96616322	+	2	667	70
LNC_000512	XLOC_021484	antisense_lncRNA	Novel_lncRNA	NC_030814.1	100941713	100942971	+	2	744	98
LNC_000513	XLOC_021518	lincRNA	Novel_lncRNA	NC_030814.1	102354782	102356060	+	2	355	118
LNC_000514	XLOC_021539	antisense_lncRNA	Novel_lncRNA	NC_030814.1	103036030	103055414	+	2	299	69
LNC_000515	XLOC_021552	antisense_lncRNA	Novel_lncRNA	NC_030814.1	103266879	103267585	+	2	246	67
LNC_000516	XLOC_021699	antisense_lncRNA	Novel_lncRNA	NC_030814.1	107856588	107873242	+	2	315	100
LNC_000517	XLOC_021699	antisense_lncRNA	Novel_lncRNA	NC_030814.1	107856607	107873242	+	2	212	67
LNC_001023	XLOC_046698	antisense_lncRNA	Novel_lncRNA	NC_030823.1	67643622	67676072	-	2	719	228
LNC_001022	XLOC_046580	antisense_lncRNA	Novel_lncRNA	NC_030823.1	59020980	59021447	-	2	294	59
LNC_001021	XLOC_046477	lincRNA	Novel_lncRNA	NC_030823.1	50246796	50248767	-	2	971	87
LNC_001020	XLOC_046434	antisense_lncRNA	Novel_lncRNA	NC_030823.1	49638419	49647217	-	3	925	169
LNC_001027	XLOC_046876	lincRNA	Novel_lncRNA	NC_030823.1	77900537	77903427	-	2	2720	234
LNC_001026	XLOC_046872	lincRNA	Novel_lncRNA	NC_030823.1	77781950	77783485	-	2	624	154
LNC_001025	XLOC_046809	antisense_lncRNA	Novel_lncRNA	NC_030823.1	75420709	75427434	-	2	2153	251
LNC_001024	XLOC_046792	antisense_lncRNA	Novel_lncRNA	NC_030823.1	73751022	73762428	-	3	247	82
LNC_001029	XLOC_046902	lincRNA	Novel_lncRNA	NC_030823.1	78534720	78537018	-	3	847	131
LNC_001028	XLOC_046888	lincRNA	Novel_lncRNA	NC_030823.1	78178915	78180103	-	2	649	123
LNC_001128	XLOC_051596	antisense_lncRNA	Novel_lncRNA	NC_030825.1	51722423	51799645	-	3	1295	80
LNC_001129	XLOC_051596	antisense_lncRNA	Novel_lncRNA	NC_030825.1	51770122	51799632	-	2	642	70
LNC_001126	XLOC_051595	lincRNA	Novel_lncRNA	NC_030825.1	51659676	51663735	-	4	813	98
LNC_001127	XLOC_051596	antisense_lncRNA	Novel_lncRNA	NC_030825.1	51705542	51799647	-	4	2275	155
LNC_001124	XLOC_051406	antisense_lncRNA	Novel_lncRNA	NC_030825.1	47706854	47708126	-	2	293	55
LNC_001125	XLOC_051480	lincRNA	Novel_lncRNA	NC_030825.1	49387230	49388574	-	2	684	95
LNC_001122	XLOC_051325	lincRNA	Novel_lncRNA	NC_030825.1	45876577	45877478	-	2	353	93
LNC_001123	XLOC_051369	lincRNA	Novel_lncRNA	NC_030825.1	47178455	47180972	-	2	2274	105
LNC_001120	XLOC_051309	lincRNA	Novel_lncRNA	NC_030825.1	45445312	45609477	-	3	223	43
LNC_001121	XLOC_051309	lincRNA	Novel_lncRNA	NC_030825.1	45600345	45609492	-	2	1276	73
LNC_000468	XLOC_019297	lincRNA	Novel_lncRNA	NC_030813.1	70275365	70284725	-	2	961	98
LNC_000469	XLOC_019321	antisense_lncRNA	Novel_lncRNA	NC_030813.1	72368511	72369277	-	2	226	54
LNC_000464	XLOC_018995	antisense_lncRNA	Novel_lncRNA	NC_030813.1	36754758	36759858	-	2	1188	243
LNC_000465	XLOC_019017	antisense_lncRNA	Novel_lncRNA	NC_030813.1	37683714	37696030	-	2	295	98
LNC_000466	XLOC_019147	lincRNA	Novel_lncRNA	NC_030813.1	58619035	58621803	-	2	218	63
LNC_000467	XLOC_019152	antisense_lncRNA	Novel_lncRNA	NC_030813.1	58672126	58674972	-	2	210	57
LNC_000460	XLOC_018824	lincRNA	Novel_lncRNA	NC_030813.1	15877376	15878036	-	2	591	80
LNC_000461	XLOC_018878	antisense_lncRNA	Novel_lncRNA	NC_030813.1	22283265	22292324	-	2	450	76
LNC_000462	XLOC_018905	lincRNA	Novel_lncRNA	NC_030813.1	23699709	23703486	-	2	3758	238
LNC_000463	XLOC_018995	lincRNA	Novel_lncRNA	NC_030813.1	36753354	36759035	-	2	292	85
LNC_001232	XLOC_055156	antisense_lncRNA	Novel_lncRNA	NC_030826.1	41655495	41657426	-	3	1449	175
LNC_001233	XLOC_055191	antisense_lncRNA	Novel_lncRNA	NC_030826.1	42323627	42368106	-	4	347	71
LNC_001230	XLOC_055054	antisense_lncRNA	Novel_lncRNA	NC_030826.1	40024253	40025768	-	3	211	70
LNC_001231	XLOC_055066	antisense_lncRNA	Novel_lncRNA	NC_030826.1	40112778	40113956	-	3	511	135
LNC_001236	XLOC_055227	lincRNA	Novel_lncRNA	NC_030826.1	42919688	42933456	-	2	777	130
LNC_001237	XLOC_055230	lincRNA	Novel_lncRNA	NC_030826.1	42941807	42954384	-	2	1539	132
LNC_001234	XLOC_055203	antisense_lncRNA	Novel_lncRNA	NC_030826.1	42457018	42460104	-	2	1992	306
LNC_001235	XLOC_055225	lincRNA	Novel_lncRNA	NC_030826.1	42893081	42906566	-	2	1971	207
LNC_001238	XLOC_055230	lincRNA	Novel_lncRNA	NC_030826.1	42950072	42954381	-	2	985	148
LNC_001239	XLOC_055236	lincRNA	Novel_lncRNA	NC_030826.1	43117419	43136006	-	2	341	74
LNC_000059	XLOC_002754	lincRNA	Novel_lncRNA	NC_030808.1	110560535	110623569	-	2	653	127
LNC_000058	XLOC_002752	lincRNA	Novel_lncRNA	NC_030808.1	110532328	110567526	-	2	321	53
LNC_000055	XLOC_002591	antisense_lncRNA	Novel_lncRNA	NC_030808.1	89384586	89485568	-	3	657	123
LNC_000054	XLOC_002578	lincRNA	Novel_lncRNA	NC_030808.1	88728397	88734928	-	3	217	35
LNC_000057	XLOC_002627	antisense_lncRNA	Novel_lncRNA	NC_030808.1	96735391	96736933	-	2	663	176
LNC_000056	XLOC_002591	antisense_lncRNA	Novel_lncRNA	NC_030808.1	89415896	89485577	-	2	227	45
LNC_000051	XLOC_002438	lincRNA	Novel_lncRNA	NC_030808.1	79670383	79682750	-	2	672	109
LNC_000050	XLOC_002417	lincRNA	Novel_lncRNA	NC_030808.1	77676103	77677582	-	2	1457	104
LNC_000053	XLOC_002526	antisense_lncRNA	Novel_lncRNA	NC_030808.1	83282258	83285710	-	2	231	77
LNC_000052	XLOC_002438	lincRNA	Novel_lncRNA	NC_030808.1	79674842	79682850	-	2	541	96
LNC_000299	XLOC_011942	antisense_lncRNA	Novel_lncRNA	NC_030811.1	88819639	88825161	+	2	2245	137
LNC_000298	XLOC_011875	antisense_lncRNA	Novel_lncRNA	NC_030811.1	81179701	81358813	+	5	531	73
LNC_000297	XLOC_011852	lincRNA	Novel_lncRNA	NC_030811.1	78503846	78507363	+	2	2396	84
LNC_000296	XLOC_011805	lincRNA	Novel_lncRNA	NC_030811.1	74991096	75005970	+	3	473	86
LNC_000295	XLOC_011780	lincRNA	Novel_lncRNA	NC_030811.1	73173707	73185228	+	2	337	83
LNC_000294	XLOC_011720	lincRNA	Novel_lncRNA	NC_030811.1	70290367	70339216	+	3	237	72
LNC_000293	XLOC_011682	lincRNA	Novel_lncRNA	NC_030811.1	68136358	68137451	+	2	460	57
LNC_000292	XLOC_011641	lincRNA	Novel_lncRNA	NC_030811.1	64638347	64638603	+	2	230	49
LNC_000291	XLOC_011640	antisense_lncRNA	Novel_lncRNA	NC_030811.1	64635566	64636855	+	2	1218	219
LNC_000290	XLOC_011618	lincRNA	Novel_lncRNA	NC_030811.1	59449797	59451674	+	2	980	70
LNC_001216	XLOC_054610	antisense_lncRNA	Novel_lncRNA	NC_030826.1	26863344	26863945	-	2	381	126
LNC_001217	XLOC_054619	antisense_lncRNA	Novel_lncRNA	NC_030826.1	26980580	26989796	-	2	246	53
LNC_000183	XLOC_007731	antisense_lncRNA	Novel_lncRNA	NC_030810.1	62417272	62456013	+	3	495	125
LNC_000182	XLOC_007654	lincRNA	Novel_lncRNA	NC_030810.1	52009424	52011795	+	2	1644	207
LNC_000181	XLOC_007650	lincRNA	Novel_lncRNA	NC_030810.1	51781401	51800755	+	3	957	197
LNC_000180	XLOC_007514	lincRNA	Novel_lncRNA	NC_030810.1	33615105	33626590	+	2	361	57
LNC_000187	XLOC_007888	lincRNA	Novel_lncRNA	NC_030810.1	71551732	71575137	+	3	914	116
LNC_000186	XLOC_007888	lincRNA	Novel_lncRNA	NC_030810.1	71551715	71572908	+	3	1406	119
LNC_000185	XLOC_007888	lincRNA	Novel_lncRNA	NC_030810.1	71551713	71572908	+	2	427	101
LNC_000184	XLOC_007888	lincRNA	Novel_lncRNA	NC_030810.1	71551701	71562451	+	2	6890	209
LNC_000189	XLOC_007900	lincRNA	Novel_lncRNA	NC_030810.1	71650179	71651543	+	2	775	98
LNC_000188	XLOC_007900	lincRNA	Novel_lncRNA	NC_030810.1	71650043	71651543	+	2	908	97
LNC_001739	XLOC_076503	lincRNA	Novel_lncRNA	NW_017212324.1	8879	10878	-	2	429	83
LNC_001218	XLOC_054675	lincRNA	Novel_lncRNA	NC_030826.1	27966773	27967423	-	2	349	116
LNC_001738	XLOC_076503	lincRNA	Novel_lncRNA	NW_017212324.1	2309	12554	-	3	613	127
LNC_001219	XLOC_054876	lincRNA	Novel_lncRNA	NC_030826.1	36145283	36146883	-	2	603	95
LNC_000989	XLOC_044867	lincRNA	Novel_lncRNA	NC_030823.1	42764675	42768384	+	2	3207	166
LNC_000988	XLOC_044813	lincRNA	Novel_lncRNA	NC_030823.1	40434672	40436252	+	2	863	77
LNC_000983	XLOC_044724	lincRNA	Novel_lncRNA	NC_030823.1	36401772	36404542	+	3	2386	88
LNC_000982	XLOC_044650	antisense_lncRNA	Novel_lncRNA	NC_030823.1	30855246	30858091	+	2	443	88
LNC_000981	XLOC_044544	lincRNA	Novel_lncRNA	NC_030823.1	25567673	25574202	+	2	6311	202
LNC_000980	XLOC_044520	lincRNA	Novel_lncRNA	NC_030823.1	23930272	23932342	+	2	1064	102
LNC_000987	XLOC_044796	lincRNA	Novel_lncRNA	NC_030823.1	38887105	39163709	+	4	469	78
LNC_000986	XLOC_044724	lincRNA	Novel_lncRNA	NC_030823.1	36458257	36463890	+	2	924	144
LNC_000985	XLOC_044724	lincRNA	Novel_lncRNA	NC_030823.1	36401858	36459041	+	2	624	121
LNC_000984	XLOC_044724	lincRNA	Novel_lncRNA	NC_030823.1	36401858	36405647	+	2	405	69
LNC_000879	XLOC_039567	antisense_lncRNA	Novel_lncRNA	NC_030820.1	62364228	62364693	-	2	219	65
LNC_000878	XLOC_039462	lincRNA	Novel_lncRNA	NC_030820.1	57769327	57769777	-	2	372	119
LNC_000877	XLOC_039462	lincRNA	Novel_lncRNA	NC_030820.1	57765928	57769776	-	2	226	67
LNC_000876	XLOC_039226	lincRNA	Novel_lncRNA	NC_030820.1	46407031	46419413	-	2	257	65
LNC_000875	XLOC_039008	antisense_lncRNA	Novel_lncRNA	NC_030820.1	32563586	32569552	-	4	223	52
LNC_000874	XLOC_039006	antisense_lncRNA	Novel_lncRNA	NC_030820.1	32329102	32334390	-	3	3665	211
LNC_000873	XLOC_039006	antisense_lncRNA	Novel_lncRNA	NC_030820.1	32329102	32333929	-	3	3294	211
LNC_000872	XLOC_038938	lincRNA	Novel_lncRNA	NC_030820.1	27217350	27220130	-	2	1766	87
LNC_000871	XLOC_038749	lincRNA	Novel_lncRNA	NC_030820.1	6027037	6034924	-	2	493	83
LNC_000870	XLOC_038719	lincRNA	Novel_lncRNA	NC_030820.1	4208204	4210801	-	2	210	54
LNC_000727	XLOC_032789	lincRNA	Novel_lncRNA	NC_030818.1	29238035	29241998	+	3	1565	128
LNC_000726	XLOC_032789	lincRNA	Novel_lncRNA	NC_030818.1	29238035	29241998	+	2	1747	139
LNC_000725	XLOC_032727	lincRNA	Novel_lncRNA	NC_030818.1	27192586	27199068	+	2	682	176
LNC_000724	XLOC_032689	antisense_lncRNA	Novel_lncRNA	NC_030818.1	25581804	25583053	+	2	488	110
LNC_000723	XLOC_032688	antisense_lncRNA	Novel_lncRNA	NC_030818.1	25442965	25454273	+	2	471	93
LNC_000722	XLOC_032655	lincRNA	Novel_lncRNA	NC_030818.1	24303561	24311592	+	2	241	80
LNC_000721	XLOC_032651	antisense_lncRNA	Novel_lncRNA	NC_030818.1	22263150	22266995	+	2	235	51
LNC_000720	XLOC_032598	antisense_lncRNA	Novel_lncRNA	NC_030818.1	19461277	19479449	+	2	447	66
LNC_000729	XLOC_032803	lincRNA	Novel_lncRNA	NC_030818.1	29613032	29671351	+	2	558	101
LNC_000728	XLOC_032803	lincRNA	Novel_lncRNA	NC_030818.1	29612970	29622885	+	2	1618	123
LNC_000619	XLOC_027271	lincRNA	Novel_lncRNA	NC_030816.1	31405490	31656805	+	2	325	105
LNC_000618	XLOC_027226	lincRNA	Novel_lncRNA	NC_030816.1	29305534	29306948	+	2	206	55
LNC_000613	XLOC_026877	lincRNA	Novel_lncRNA	NC_030816.1	2110752	2121988	+	2	206	68
LNC_000612	XLOC_026873	antisense_lncRNA	Novel_lncRNA	NC_030816.1	1973766	1974640	+	2	400	73
LNC_000611	XLOC_026860	antisense_lncRNA	Novel_lncRNA	NC_030816.1	235621	250967	+	4	2380	153
LNC_000610	XLOC_026860	lincRNA	Novel_lncRNA	NC_030816.1	235621	238660	+	2	2998	194
LNC_000617	XLOC_027022	lincRNA	Novel_lncRNA	NC_030816.1	16218531	16317655	+	4	628	69
LNC_000616	XLOC_027022	lincRNA	Novel_lncRNA	NC_030816.1	16218531	16296368	+	3	1070	90
LNC_000615	XLOC_026947	antisense_lncRNA	Novel_lncRNA	NC_030816.1	6287333	6406874	+	3	638	117
LNC_000614	XLOC_026947	lincRNA	Novel_lncRNA	NC_030816.1	6287272	6401664	+	2	406	85
LNC_001588	XLOC_070305	antisense_lncRNA	Novel_lncRNA	NC_030836.1	42647761	42656440	+	2	418	82
LNC_001589	XLOC_070355	lincRNA	Novel_lncRNA	NC_030836.1	43502018	43505083	+	2	1422	117
LNC_001584	XLOC_070228	antisense_lncRNA	Novel_lncRNA	NC_030836.1	40609579	40611856	+	4	778	141
LNC_001585	XLOC_070228	antisense_lncRNA	Novel_lncRNA	NC_030836.1	40609582	40611856	+	4	1062	183
LNC_001586	XLOC_070242	lincRNA	Novel_lncRNA	NC_030836.1	40836078	40867585	+	3	461	85
LNC_001587	XLOC_070243	lincRNA	Novel_lncRNA	NC_030836.1	40899631	40946546	+	3	614	87
LNC_001580	XLOC_070033	antisense_lncRNA	Novel_lncRNA	NC_030836.1	25805218	25822160	+	2	383	109
LNC_001581	XLOC_070115	lincRNA	Novel_lncRNA	NC_030836.1	30976040	30979548	+	2	230	59
LNC_001582	XLOC_070123	lincRNA	Novel_lncRNA	NC_030836.1	31857368	31858226	+	2	747	118
LNC_001583	XLOC_070170	lincRNA	Novel_lncRNA	NC_030836.1	35999012	35999433	+	2	208	61
LNC_000509	XLOC_021326	antisense_lncRNA	Novel_lncRNA	NC_030814.1	95723237	95735264	+	4	759	202
LNC_000508	XLOC_021181	antisense_lncRNA	Novel_lncRNA	NC_030814.1	92533565	92590729	+	2	677	103
LNC_000507	XLOC_021181	lincRNA	Novel_lncRNA	NC_030814.1	92533558	92559244	+	3	2503	115
LNC_000506	XLOC_021181	antisense_lncRNA	Novel_lncRNA	NC_030814.1	92533553	92624307	+	4	1126	82
LNC_000505	XLOC_021181	antisense_lncRNA	Novel_lncRNA	NC_030814.1	92533546	92590729	+	3	772	103
LNC_000504	XLOC_021181	lincRNA	Novel_lncRNA	NC_030814.1	92533542	92559244	+	2	2416	115
LNC_000503	XLOC_021181	lincRNA	Novel_lncRNA	NC_030814.1	92533542	92540930	+	2	2647	138
LNC_000502	XLOC_021119	antisense_lncRNA	Novel_lncRNA	NC_030814.1	90973164	90974708	+	2	639	176
LNC_000501	XLOC_021102	antisense_lncRNA	Novel_lncRNA	NC_030814.1	90642742	90646831	+	2	407	111
LNC_000500	XLOC_021083	lincRNA	Novel_lncRNA	NC_030814.1	90204038	90206436	+	2	580	136
LNC_001056	XLOC_048388	lincRNA	Novel_lncRNA	NC_030824.1	38476024	38568314	-	4	449	79
LNC_001057	XLOC_048494	lincRNA	Novel_lncRNA	NC_030824.1	51399203	51400646	-	2	887	70
LNC_001054	XLOC_048253	lincRNA	Novel_lncRNA	NC_030824.1	24253276	24255550	-	2	364	111
LNC_001055	XLOC_048333	lincRNA	Novel_lncRNA	NC_030824.1	30135924	30148776	-	2	211	39
LNC_001052	XLOC_047916	lincRNA	Novel_lncRNA	NC_030824.1	4766726	4768957	-	2	1781	219
LNC_001053	XLOC_048071	lincRNA	Novel_lncRNA	NC_030824.1	13026784	13042010	-	2	203	67
LNC_001050	XLOC_047644	lincRNA	Novel_lncRNA	NC_030824.1	53518328	53524737	+	3	245	77
LNC_001051	XLOC_047891	antisense_lncRNA	Novel_lncRNA	NC_030824.1	3690173	3751380	-	2	306	102
LNC_001058	XLOC_048533	lincRNA	Novel_lncRNA	NC_030824.1	52722055	52726399	-	2	209	69
LNC_001059	XLOC_048535	antisense_lncRNA	Novel_lncRNA	NC_030824.1	52753381	52758594	-	2	555	89
LNC_001139	XLOC_051697	lincRNA	Novel_lncRNA	NC_030825.1	53575444	53577351	-	2	1887	223
LNC_001138	XLOC_051697	lincRNA	Novel_lncRNA	NC_030825.1	53575444	53577351	-	2	1885	223
LNC_001135	XLOC_051613	antisense_lncRNA	Novel_lncRNA	NC_030825.1	51910235	51913885	-	2	699	129
LNC_001134	XLOC_051607	lincRNA	Novel_lncRNA	NC_030825.1	51727673	51728376	-	2	624	111
LNC_001137	XLOC_051681	antisense_lncRNA	Novel_lncRNA	NC_030825.1	53163752	53167362	-	4	229	58
LNC_001136	XLOC_051654	antisense_lncRNA	Novel_lncRNA	NC_030825.1	52823906	52842823	-	2	202	62
LNC_001131	XLOC_051597	lincRNA	Novel_lncRNA	NC_030825.1	51678342	51679528	-	2	837	114
LNC_001130	XLOC_051597	lincRNA	Novel_lncRNA	NC_030825.1	51678342	51679517	-	2	895	114
LNC_001133	XLOC_051607	lincRNA	Novel_lncRNA	NC_030825.1	51726713	51728367	-	2	309	58
LNC_001132	XLOC_051597	lincRNA	Novel_lncRNA	NC_030825.1	51678342	51679528	-	2	874	114
LNC_000473	XLOC_019458	antisense_lncRNA	Novel_lncRNA	NC_030813.1	89767312	89834567	-	3	1225	205
LNC_000472	XLOC_019458	antisense_lncRNA	Novel_lncRNA	NC_030813.1	89765086	89834642	-	3	2393	205
LNC_000471	XLOC_019458	antisense_lncRNA	Novel_lncRNA	NC_030813.1	89700654	89834524	-	5	1435	226
LNC_000470	XLOC_019447	antisense_lncRNA	Novel_lncRNA	NC_030813.1	89561225	89602162	-	4	927	128
LNC_000477	XLOC_019706	lincRNA	Novel_lncRNA	NC_030813.1	115472825	115474568	-	3	934	109
LNC_000476	XLOC_019689	lincRNA	Novel_lncRNA	NC_030813.1	113743817	113756099	-	2	2295	200
LNC_000475	XLOC_019539	lincRNA	Novel_lncRNA	NC_030813.1	97514887	97515433	-	2	208	45
LNC_000474	XLOC_019528	lincRNA	Novel_lncRNA	NC_030813.1	96456204	96465161	-	2	378	125
LNC_000479	XLOC_019789	lincRNA	Novel_lncRNA	NC_030814.1	810143	851772	+	3	221	73
LNC_000478	XLOC_019714	lincRNA	Novel_lncRNA	NC_030813.1	115785709	115792894	-	2	6404	259
LNC_001221	XLOC_054921	lincRNA	Novel_lncRNA	NC_030826.1	36810515	36810960	-	2	211	70
LNC_001220	XLOC_054904	antisense_lncRNA	Novel_lncRNA	NC_030826.1	36448870	36450098	-	2	362	120
LNC_001223	XLOC_054922	lincRNA	Novel_lncRNA	NC_030826.1	36830888	36840485	-	2	839	77
LNC_001222	XLOC_054922	lincRNA	Novel_lncRNA	NC_030826.1	36830888	36840485	-	3	966	77
LNC_001225	XLOC_054950	lincRNA	Novel_lncRNA	NC_030826.1	37520300	37522937	-	2	2462	150
LNC_001224	XLOC_054950	lincRNA	Novel_lncRNA	NC_030826.1	37520300	37522915	-	3	606	180
LNC_001227	XLOC_054950	lincRNA	Novel_lncRNA	NC_030826.1	37520300	37522965	-	4	572	160
LNC_001226	XLOC_054950	lincRNA	Novel_lncRNA	NC_030826.1	37520300	37522937	-	4	770	197
LNC_001229	XLOC_054950	antisense_lncRNA	Novel_lncRNA	NC_030826.1	37530836	37536125	-	2	761	115
LNC_001228	XLOC_054950	antisense_lncRNA	Novel_lncRNA	NC_030826.1	37520300	37536163	-	4	790	164
LNC_001748	XLOC_076766	antisense_lncRNA	Novel_lncRNA	NW_017215238.1	1339	2552	+	2	762	254
LNC_000060	XLOC_002754	lincRNA	Novel_lncRNA	NC_030808.1	110621553	110623570	-	2	822	190
LNC_000061	XLOC_002755	lincRNA	Novel_lncRNA	NC_030808.1	110567948	110576755	-	3	1201	125
LNC_000062	XLOC_002864	antisense_lncRNA	Novel_lncRNA	NC_030808.1	118450559	118451347	-	2	234	57
LNC_000063	XLOC_002913	antisense_lncRNA	Novel_lncRNA	NC_030808.1	121855380	121880137	-	2	286	88
LNC_000064	XLOC_002966	lincRNA	Novel_lncRNA	NC_030808.1	126807189	126813853	-	2	211	70
LNC_000065	XLOC_002969	lincRNA	Novel_lncRNA	NC_030808.1	127009954	127033676	-	2	277	66
LNC_000066	XLOC_003018	antisense_lncRNA	Novel_lncRNA	NC_030808.1	132448653	132464059	-	2	362	62
LNC_000067	XLOC_003039	lincRNA	Novel_lncRNA	NC_030808.1	134569125	134571176	-	2	833	149
LNC_000068	XLOC_003086	lincRNA	Novel_lncRNA	NC_030808.1	140929609	140930929	-	2	482	72
LNC_000069	XLOC_003102	lincRNA	Novel_lncRNA	NC_030808.1	141793394	141793995	-	2	449	125
LNC_000262	XLOC_010558	lincRNA	Novel_lncRNA	NC_030810.1	105989488	105995795	-	2	482	160
LNC_000263	XLOC_010574	lincRNA	Novel_lncRNA	NC_030810.1	106341465	106346366	-	3	748	133
LNC_000260	XLOC_010272	lincRNA	Novel_lncRNA	NC_030810.1	99224631	99231309	-	2	1000	95
LNC_000261	XLOC_010426	antisense_lncRNA	Novel_lncRNA	NC_030810.1	103402833	103403534	-	2	556	92
LNC_000266	XLOC_010628	antisense_lncRNA	Novel_lncRNA	NC_030810.1	109328186	109374081	-	2	469	94
LNC_000267	XLOC_010658	lincRNA	Novel_lncRNA	NC_030810.1	110196633	110220516	-	4	484	79
LNC_000264	XLOC_010583	antisense_lncRNA	Novel_lncRNA	NC_030810.1	107024191	107025044	-	2	426	60
LNC_000265	XLOC_010628	lincRNA	Novel_lncRNA	NC_030810.1	109290920	109316915	-	4	1982	90
LNC_000268	XLOC_010705	antisense_lncRNA	Novel_lncRNA	NC_030810.1	111780285	111787365	-	2	267	52
LNC_000269	XLOC_010781	lincRNA	Novel_lncRNA	NC_030810.1	117493577	117534100	-	2	2298	113
LNC_001740	XLOC_076554	lincRNA	Novel_lncRNA	NW_017212989.1	3445	13773	+	3	740	119
LNC_001741	XLOC_076554	lincRNA	Novel_lncRNA	NW_017212989.1	5747	11926	+	2	468	127
LNC_001749	XLOC_076870	lincRNA	Novel_lncRNA	NW_017216687.1	1487	3889	+	2	244	81
LNC_001667	XLOC_074072	lincRNA	Novel_lncRNA	NW_017189518.1	38373	47380	-	2	238	79
LNC_000088	XLOC_003686	lincRNA	Novel_lncRNA	NC_030809.1	9744164	9744679	+	2	427	99
LNC_000089	XLOC_003728	lincRNA	Novel_lncRNA	NC_030809.1	11151274	11153379	+	2	1982	115
LNC_000082	XLOC_003515	antisense_lncRNA	Novel_lncRNA	NC_030809.1	4015201	4015903	+	2	221	73
LNC_000083	XLOC_003537	lincRNA	Novel_lncRNA	NC_030809.1	5133560	5137325	+	3	815	260
LNC_000080	XLOC_003500	lincRNA	Novel_lncRNA	NC_030809.1	3238390	3243891	+	4	847	163
LNC_000081	XLOC_003508	lincRNA	Novel_lncRNA	NC_030809.1	3852523	3856595	+	2	1223	88
LNC_000086	XLOC_003604	antisense_lncRNA	Novel_lncRNA	NC_030809.1	6834895	6838416	+	2	2737	155
LNC_000087	XLOC_003613	lincRNA	Novel_lncRNA	NC_030809.1	7048332	7059140	+	2	485	161
LNC_000084	XLOC_003569	lincRNA	Novel_lncRNA	NC_030809.1	6627857	6629568	+	3	231	41
LNC_000085	XLOC_003570	antisense_lncRNA	Novel_lncRNA	NC_030809.1	6647264	6672045	+	3	354	77
LNC_000882	XLOC_039666	lincRNA	Novel_lncRNA	NC_030820.1	65207760	65213214	-	3	825	140
LNC_000883	XLOC_039702	lincRNA	Novel_lncRNA	NC_030820.1	66891729	66893158	-	2	332	93
LNC_000880	XLOC_039585	antisense_lncRNA	Novel_lncRNA	NC_030820.1	62814165	62815680	-	2	901	157
LNC_000881	XLOC_039660	lincRNA	Novel_lncRNA	NC_030820.1	64754858	64760132	-	2	5216	142
LNC_000886	XLOC_039762	lincRNA	Novel_lncRNA	NC_030820.1	72620178	72620722	-	2	523	153
LNC_000887	XLOC_039764	antisense_lncRNA	Novel_lncRNA	NC_030820.1	72641885	72651504	-	2	445	91
LNC_000884	XLOC_039729	antisense_lncRNA	Novel_lncRNA	NC_030820.1	69517547	69535660	-	2	1806	178
LNC_000885	XLOC_039741	antisense_lncRNA	Novel_lncRNA	NC_030820.1	71753529	71770827	-	2	719	106
LNC_000888	XLOC_039948	lincRNA	Novel_lncRNA	NC_030820.1	80739293	80739925	-	2	406	132
LNC_000889	XLOC_039976	lincRNA	Novel_lncRNA	NC_030821.1	718028	718746	+	2	325	100
LNC_000668	XLOC_029633	lincRNA	Novel_lncRNA	NC_030817.1	53330651	53331804	+	2	372	115
LNC_000669	XLOC_029636	antisense_lncRNA	Novel_lncRNA	NC_030817.1	54069645	54236628	+	2	218	72
LNC_000666	XLOC_029591	antisense_lncRNA	Novel_lncRNA	NC_030817.1	49409536	49411016	+	2	222	41
LNC_000667	XLOC_029626	antisense_lncRNA	Novel_lncRNA	NC_030817.1	52573405	52574230	+	2	552	128
LNC_000664	XLOC_029383	antisense_lncRNA	Novel_lncRNA	NC_030817.1	36156526	36168724	+	2	206	68
LNC_000665	XLOC_029507	antisense_lncRNA	Novel_lncRNA	NC_030817.1	42675612	42726777	+	4	604	131
LNC_000662	XLOC_029291	lincRNA	Novel_lncRNA	NC_030817.1	27486682	27487452	+	2	225	64
LNC_000663	XLOC_029368	antisense_lncRNA	Novel_lncRNA	NC_030817.1	35610230	35619034	+	2	359	98
LNC_000660	XLOC_029211	antisense_lncRNA	Novel_lncRNA	NC_030817.1	22862841	22877751	+	2	2670	137
LNC_000661	XLOC_029211	antisense_lncRNA	Novel_lncRNA	NC_030817.1	22862976	22877751	+	2	2734	137
LNC_001593	XLOC_070417	lincRNA	Novel_lncRNA	NC_030836.1	44368135	44368996	+	2	433	119
LNC_001592	XLOC_070417	lincRNA	Novel_lncRNA	NC_030836.1	44368113	44368996	+	2	645	107
LNC_001591	XLOC_070390	lincRNA	Novel_lncRNA	NC_030836.1	44090903	44101070	+	3	10022	129
LNC_001590	XLOC_070376	lincRNA	Novel_lncRNA	NC_030836.1	43777920	43793626	+	3	319	106
LNC_001597	XLOC_070671	antisense_lncRNA	Novel_lncRNA	NC_030836.1	50237401	50238546	+	2	550	182
LNC_001596	XLOC_070638	lincRNA	Novel_lncRNA	NC_030836.1	48590075	48591900	+	2	1712	191
LNC_001595	XLOC_070626	lincRNA	Novel_lncRNA	NC_030836.1	47812290	47814435	+	3	203	63
LNC_001594	XLOC_070509	lincRNA	Novel_lncRNA	NC_030836.1	45618066	45631965	+	3	615	128
LNC_001599	XLOC_070744	lincRNA	Novel_lncRNA	NC_030836.1	4512851	4566395	-	5	543	113
LNC_001598	XLOC_070679	antisense_lncRNA	Novel_lncRNA	NC_030836.1	50295773	50319649	+	2	930	141
LNC_001045	XLOC_047434	lincRNA	Novel_lncRNA	NC_030824.1	26732443	26734072	+	2	1495	118
LNC_001044	XLOC_047412	lincRNA	Novel_lncRNA	NC_030824.1	24364348	24386305	+	3	212	45
LNC_001047	XLOC_047465	antisense_lncRNA	Novel_lncRNA	NC_030824.1	28849091	28852082	+	2	2010	213
LNC_001046	XLOC_047459	antisense_lncRNA	Novel_lncRNA	NC_030824.1	27774989	27776803	+	2	877	142
LNC_001041	XLOC_047221	lincRNA	Novel_lncRNA	NC_030824.1	12715693	12716553	+	2	274	57
LNC_001040	XLOC_047214	lincRNA	Novel_lncRNA	NC_030824.1	11770814	11772099	+	2	356	83
LNC_001043	XLOC_047236	lincRNA	Novel_lncRNA	NC_030824.1	12807733	12814166	+	2	252	44
LNC_001042	XLOC_047228	lincRNA	Novel_lncRNA	NC_030824.1	12755727	12764356	+	2	211	52
LNC_001049	XLOC_047639	lincRNA	Novel_lncRNA	NC_030824.1	52887389	52892170	+	2	216	50
LNC_001048	XLOC_047483	lincRNA	Novel_lncRNA	NC_030824.1	30324831	30326914	+	2	319	73
LNC_001100	XLOC_050537	lincRNA	Novel_lncRNA	NC_030825.1	67249264	67271037	+	2	2594	133
LNC_001101	XLOC_050572	lincRNA	Novel_lncRNA	NC_030825.1	2255688	2258708	-	2	2925	163
LNC_001102	XLOC_050646	lincRNA	Novel_lncRNA	NC_030825.1	5072768	5226937	-	3	302	100
LNC_001103	XLOC_050661	lincRNA	Novel_lncRNA	NC_030825.1	5358183	5379586	-	3	235	77
LNC_001104	XLOC_050666	lincRNA	Novel_lncRNA	NC_030825.1	5410692	5552332	-	2	422	124
LNC_001105	XLOC_050729	lincRNA	Novel_lncRNA	NC_030825.1	9279964	9282231	-	2	220	57
LNC_001106	XLOC_050790	lincRNA	Novel_lncRNA	NC_030825.1	13506817	13533656	-	2	431	78
LNC_001107	XLOC_050801	lincRNA	Novel_lncRNA	NC_030825.1	13819690	13837070	-	3	597	138
LNC_001108	XLOC_050817	lincRNA	Novel_lncRNA	NC_030825.1	14484162	14485440	-	2	603	129
LNC_001109	XLOC_050817	lincRNA	Novel_lncRNA	NC_030825.1	14485150	14489053	-	2	2018	142
LNC_000406	XLOC_016578	lincRNA	Novel_lncRNA	NC_030812.1	56687608	56688610	-	2	238	46
LNC_000407	XLOC_016756	lincRNA	Novel_lncRNA	NC_030812.1	66728082	66739085	-	2	359	85
LNC_000404	XLOC_016523	lincRNA	Novel_lncRNA	NC_030812.1	55528051	55532762	-	2	232	69
LNC_000405	XLOC_016552	antisense_lncRNA	Novel_lncRNA	NC_030812.1	56398779	56399111	-	2	243	81
LNC_000402	XLOC_016368	lincRNA	Novel_lncRNA	NC_030812.1	44752380	44781582	-	2	299	55
LNC_000403	XLOC_016433	lincRNA	Novel_lncRNA	NC_030812.1	48379196	48392573	-	2	2283	139
LNC_000400	XLOC_016257	lincRNA	Novel_lncRNA	NC_030812.1	33393852	33394420	-	2	452	85
LNC_000401	XLOC_016288	lincRNA	Novel_lncRNA	NC_030812.1	37084215	37141501	-	4	596	79
LNC_000408	XLOC_016784	lincRNA	Novel_lncRNA	NC_030812.1	67953746	67961203	-	3	4132	139
LNC_000409	XLOC_016784	lincRNA	Novel_lncRNA	NC_030812.1	67953746	67966265	-	4	2181	134
LNC_001402	XLOC_062594	lincRNA	Novel_lncRNA	NC_030830.1	21583063	21590662	-	11	967	322
LNC_001214	XLOC_054590	lincRNA	Novel_lncRNA	NC_030826.1	26626956	26628062	-	2	857	215
LNC_001215	XLOC_054609	antisense_lncRNA	Novel_lncRNA	NC_030826.1	26861898	26863125	-	2	1145	122
LNC_000318	XLOC_012347	lincRNA	Novel_lncRNA	NC_030811.1	1186548	1187478	-	2	429	105
LNC_000319	XLOC_012410	antisense_lncRNA	Novel_lncRNA	NC_030811.1	6212985	6214130	-	2	332	110
LNC_001210	XLOC_054578	antisense_lncRNA	Novel_lncRNA	NC_030826.1	26522199	26608892	-	3	822	113
LNC_001211	XLOC_054578	antisense_lncRNA	Novel_lncRNA	NC_030826.1	26522199	26608900	-	3	441	99
LNC_001212	XLOC_054578	antisense_lncRNA	Novel_lncRNA	NC_030826.1	26593084	26600900	-	2	1747	199
LNC_001213	XLOC_054578	antisense_lncRNA	Novel_lncRNA	NC_030826.1	26593084	26608956	-	2	1824	203
LNC_000312	XLOC_012290	lincRNA	Novel_lncRNA	NC_030811.1	111544564	111547072	+	2	811	64
LNC_000313	XLOC_012308	antisense_lncRNA	Novel_lncRNA	NC_030811.1	111903352	111947753	+	2	562	172
LNC_000310	XLOC_012239	lincRNA	Novel_lncRNA	NC_030811.1	108968585	108970512	+	2	1501	116
LNC_000311	XLOC_012254	lincRNA	Novel_lncRNA	NC_030811.1	110277831	110278435	+	2	486	80
LNC_000316	XLOC_012332	lincRNA	Novel_lncRNA	NC_030811.1	76901	78859	-	2	314	104
LNC_000317	XLOC_012334	antisense_lncRNA	Novel_lncRNA	NC_030811.1	230623	240862	-	2	2100	181
LNC_000314	XLOC_012311	antisense_lncRNA	Novel_lncRNA	NC_030811.1	111985909	112113902	+	3	317	47
LNC_000315	XLOC_012325	antisense_lncRNA	Novel_lncRNA	NC_030811.1	115287816	115396494	+	3	382	127
LNC_000077	XLOC_003416	lincRNA	Novel_lncRNA	NC_030808.1	157006798	157008255	-	2	505	85
LNC_000076	XLOC_003320	lincRNA	Novel_lncRNA	NC_030808.1	147869842	148074780	-	4	629	191
LNC_000075	XLOC_003295	lincRNA	Novel_lncRNA	NC_030808.1	147344390	147398885	-	3	368	122
LNC_000074	XLOC_003192	lincRNA	Novel_lncRNA	NC_030808.1	145707058	145713889	-	2	2287	108
LNC_000073	XLOC_003192	lincRNA	Novel_lncRNA	NC_030808.1	145707058	145713889	-	2	2288	105
LNC_000072	XLOC_003191	lincRNA	Novel_lncRNA	NC_030808.1	145694090	145694929	-	2	366	107
LNC_000071	XLOC_003129	lincRNA	Novel_lncRNA	NC_030808.1	142968100	142969323	-	2	424	111
LNC_000070	XLOC_003117	lincRNA	Novel_lncRNA	NC_030808.1	142701580	142705548	-	2	605	81
LNC_000079	XLOC_003447	lincRNA	Novel_lncRNA	NC_030809.1	226737	234042	+	2	971	129
LNC_000078	XLOC_003416	lincRNA	Novel_lncRNA	NC_030808.1	157006798	157008267	-	2	575	104
LNC_000271	XLOC_010846	lincRNA	Novel_lncRNA	NC_030811.1	1187463	1188088	+	2	586	195
LNC_000270	XLOC_010781	lincRNA	Novel_lncRNA	NC_030810.1	117527710	117534099	-	2	1880	116
LNC_000273	XLOC_011010	lincRNA	Novel_lncRNA	NC_030811.1	13972013	13974342	+	2	1855	94
LNC_000272	XLOC_010871	lincRNA	Novel_lncRNA	NC_030811.1	2759148	2760927	+	2	636	99
LNC_000275	XLOC_011074	lincRNA	Novel_lncRNA	NC_030811.1	19355869	19367023	+	5	425	82
LNC_000274	XLOC_011036	antisense_lncRNA	Novel_lncRNA	NC_030811.1	16618527	16621460	+	2	656	98
LNC_000277	XLOC_011249	lincRNA	Novel_lncRNA	NC_030811.1	26285978	26286428	+	2	361	86
LNC_000276	XLOC_011162	lincRNA	Novel_lncRNA	NC_030811.1	25464119	25489967	+	3	6211	177
LNC_000279	XLOC_011314	antisense_lncRNA	Novel_lncRNA	NC_030811.1	31968031	31999368	+	2	2187	102
LNC_000278	XLOC_011313	antisense_lncRNA	Novel_lncRNA	NC_030811.1	31965686	32004054	+	4	1183	213
LNC_000202	XLOC_008249	lincRNA	Novel_lncRNA	NC_030810.1	98162669	98191654	+	3	441	86
LNC_000203	XLOC_008394	antisense_lncRNA	Novel_lncRNA	NC_030810.1	101190979	101194056	+	3	284	79
LNC_000208	XLOC_008517	antisense_lncRNA	Novel_lncRNA	NC_030810.1	104956171	104970649	+	3	441	96
LNC_000209	XLOC_008517	antisense_lncRNA	Novel_lncRNA	NC_030810.1	104956171	104981821	+	3	711	116
LNC_000099	XLOC_004226	antisense_lncRNA	Novel_lncRNA	NC_030809.1	46598197	46599092	+	2	457	80
LNC_000098	XLOC_004226	antisense_lncRNA	Novel_lncRNA	NC_030809.1	46571952	46599092	+	2	425	80
LNC_000091	XLOC_003780	antisense_lncRNA	Novel_lncRNA	NC_030809.1	14149213	14207674	+	2	207	60
LNC_000090	XLOC_003739	lincRNA	Novel_lncRNA	NC_030809.1	11545241	11550254	+	2	4883	274
LNC_000093	XLOC_004119	antisense_lncRNA	Novel_lncRNA	NC_030809.1	40084445	40086436	+	2	1697	216
LNC_000092	XLOC_003974	lincRNA	Novel_lncRNA	NC_030809.1	28546536	28546823	+	2	233	77
LNC_000095	XLOC_004204	antisense_lncRNA	Novel_lncRNA	NC_030809.1	46099545	46107910	+	2	410	90
LNC_000094	XLOC_004186	lincRNA	Novel_lncRNA	NC_030809.1	45051665	45052985	+	2	1252	184
LNC_000097	XLOC_004224	antisense_lncRNA	Novel_lncRNA	NC_030809.1	46549647	46557102	+	4	1522	118
LNC_000096	XLOC_004224	antisense_lncRNA	Novel_lncRNA	NC_030809.1	46529510	46551584	+	3	735	98
LNC_000891	XLOC_040012	lincRNA	Novel_lncRNA	NC_030821.1	4777927	4780704	+	2	565	131
LNC_000890	XLOC_039982	lincRNA	Novel_lncRNA	NC_030821.1	1259200	1261647	+	2	557	114
LNC_000893	XLOC_040088	antisense_lncRNA	Novel_lncRNA	NC_030821.1	12756624	12796227	+	5	1216	146
LNC_000892	XLOC_040069	lincRNA	Novel_lncRNA	NC_030821.1	12438412	12455976	+	2	251	83
LNC_000895	XLOC_040088	antisense_lncRNA	Novel_lncRNA	NC_030821.1	12773826	12796227	+	4	1132	125
LNC_000894	XLOC_040088	antisense_lncRNA	Novel_lncRNA	NC_030821.1	12773800	12796227	+	5	1277	125
LNC_000897	XLOC_040245	lincRNA	Novel_lncRNA	NC_030821.1	26461537	26482772	+	2	206	68
LNC_000896	XLOC_040188	lincRNA	Novel_lncRNA	NC_030821.1	20409810	20412958	+	2	706	172
LNC_000899	XLOC_040354	lincRNA	Novel_lncRNA	NC_030821.1	42285582	42287728	+	3	1230	126
LNC_000898	XLOC_040317	lincRNA	Novel_lncRNA	NC_030821.1	38618119	38618615	+	2	396	84
LNC_001690	XLOC_075283	lincRNA	Novel_lncRNA	NW_017189929.1	68322	155265	-	2	666	109
LNC_001691	XLOC_075343	antisense_lncRNA	Novel_lncRNA	NW_017189962.1	370502	387417	+	2	941	219
LNC_001692	XLOC_075380	lincRNA	Novel_lncRNA	NW_017189974.1	158252	159946	+	2	239	51
LNC_001693	XLOC_075385	lincRNA	Novel_lncRNA	NW_017189992.1	9481	10834	+	2	575	191
LNC_001694	XLOC_075387	lincRNA	Novel_lncRNA	NW_017189992.1	9400	10831	-	3	1291	430
LNC_001695	XLOC_075428	lincRNA	Novel_lncRNA	NW_017190031.1	681	5104	-	2	215	64
LNC_001696	XLOC_075517	lincRNA	Novel_lncRNA	NW_017190130.1	3457	4743	+	2	1195	326
LNC_001697	XLOC_075589	antisense_lncRNA	Novel_lncRNA	NW_017190143.1	125845	128247	-	3	911	226
LNC_001698	XLOC_075589	antisense_lncRNA	Novel_lncRNA	NW_017190143.1	125845	128247	-	2	1602	193
LNC_001699	XLOC_075649	antisense_lncRNA	Novel_lncRNA	NW_017190151.1	7720	12750	-	4	3168	388
LNC_001452	XLOC_064734	antisense_lncRNA	Novel_lncRNA	NC_030832.1	26467607	26468709	+	2	339	112
LNC_001453	XLOC_064746	lincRNA	Novel_lncRNA	NC_030832.1	26626178	26627722	+	2	208	63
LNC_001450	XLOC_064627	antisense_lncRNA	Novel_lncRNA	NC_030832.1	21100817	21101259	+	2	361	92
LNC_001451	XLOC_064696	antisense_lncRNA	Novel_lncRNA	NC_030832.1	26042341	26046753	+	2	4049	177
LNC_001456	XLOC_064888	lincRNA	Novel_lncRNA	NC_030832.1	33645466	33649545	+	3	835	78
LNC_001457	XLOC_064888	lincRNA	Novel_lncRNA	NC_030832.1	33645479	33649545	+	2	1196	78
LNC_001454	XLOC_064841	antisense_lncRNA	Novel_lncRNA	NC_030832.1	32668006	32670189	+	2	2080	192
LNC_001455	XLOC_064888	lincRNA	Novel_lncRNA	NC_030832.1	33645466	33649545	+	2	640	73
LNC_001423	XLOC_063537	lincRNA	Novel_lncRNA	NC_030831.1	57062036	57068716	+	2	442	124
LNC_001458	XLOC_064925	lincRNA	Novel_lncRNA	NC_030832.1	35327795	35332489	+	2	292	97
LNC_001459	XLOC_064970	lincRNA	Novel_lncRNA	NC_030832.1	36449451	36450638	+	2	524	127
LNC_001422	XLOC_063537	antisense_lncRNA	Novel_lncRNA	NC_030831.1	57061970	57077684	+	2	2327	214
LNC_000679	XLOC_029959	lincRNA	Novel_lncRNA	NC_030817.1	68238917	68239938	+	2	927	83
LNC_000678	XLOC_029954	lincRNA	Novel_lncRNA	NC_030817.1	68350134	68400019	+	3	1129	104
LNC_000675	XLOC_029954	lincRNA	Novel_lncRNA	NC_030817.1	68192651	68400019	+	3	1051	97
LNC_000674	XLOC_029749	lincRNA	Novel_lncRNA	NC_030817.1	59000170	59041356	+	2	219	73
LNC_000677	XLOC_029954	lincRNA	Novel_lncRNA	NC_030817.1	68350134	68396793	+	4	856	104
LNC_000676	XLOC_029954	lincRNA	Novel_lncRNA	NC_030817.1	68192652	68504786	+	5	1132	128
LNC_000671	XLOC_029679	antisense_lncRNA	Novel_lncRNA	NC_030817.1	56461109	56465958	+	2	1153	174
LNC_000670	XLOC_029639	lincRNA	Novel_lncRNA	NC_030817.1	54890900	54891380	+	2	248	82
LNC_000673	XLOC_029720	lincRNA	Novel_lncRNA	NC_030817.1	57857839	57866556	+	2	395	88
LNC_000672	XLOC_029720	lincRNA	Novel_lncRNA	NC_030817.1	57857785	57866556	+	2	453	100
LNC_001429	XLOC_063666	lincRNA	Novel_lncRNA	NC_030831.1	5055956	5088665	-	2	2461	181
LNC_001658	XLOC_073821	lincRNA	Novel_lncRNA	NW_017189517.1	26504772	26506665	-	2	324	53
LNC_001428	XLOC_063666	lincRNA	Novel_lncRNA	NC_030831.1	5055956	5088665	-	3	2574	181
LNC_001659	XLOC_073829	lincRNA	Novel_lncRNA	NW_017189517.1	28260852	28269696	-	2	218	65
LNC_001650	XLOC_073237	lincRNA	Novel_lncRNA	NW_017189517.1	19979138	19983606	+	2	300	63
LNC_001651	XLOC_073333	lincRNA	Novel_lncRNA	NW_017189517.1	32602882	32614226	+	2	543	57
LNC_001078	XLOC_049230	lincRNA	Novel_lncRNA	NC_030825.1	34127265	34220694	+	3	1229	251
LNC_001079	XLOC_049361	antisense_lncRNA	Novel_lncRNA	NC_030825.1	36061890	36065773	+	2	1098	227
LNC_001070	XLOC_048838	lincRNA	Novel_lncRNA	NC_030825.1	5659740	5664387	+	3	226	68
LNC_001071	XLOC_048869	antisense_lncRNA	Novel_lncRNA	NC_030825.1	9126769	9139487	+	2	359	118
LNC_001072	XLOC_048869	antisense_lncRNA	Novel_lncRNA	NC_030825.1	9138392	9157633	+	2	1178	127
LNC_001073	XLOC_048932	lincRNA	Novel_lncRNA	NC_030825.1	13507087	13508286	+	3	235	77
LNC_001074	XLOC_048979	lincRNA	Novel_lncRNA	NC_030825.1	14885093	14886019	+	2	322	90
LNC_001075	XLOC_049022	antisense_lncRNA	Novel_lncRNA	NC_030825.1	15294260	15298200	+	3	791	148
LNC_001076	XLOC_049162	lincRNA	Novel_lncRNA	NC_030825.1	25988329	25993283	+	2	337	49
LNC_001077	XLOC_049216	antisense_lncRNA	Novel_lncRNA	NC_030825.1	27811935	27818588	+	2	1708	195
LNC_001678	XLOC_074849	lincRNA	Novel_lncRNA	NW_017189674.1	342826	352463	+	2	227	49
LNC_001679	XLOC_074868	antisense_lncRNA	Novel_lncRNA	NW_017189687.1	8701	11600	+	2	1421	345
LNC_001672	XLOC_074211	antisense_lncRNA	Novel_lncRNA	NW_017189530.1	142452	146491	-	3	1421	169
LNC_001673	XLOC_074251	lincRNA	Novel_lncRNA	NW_017189534.1	23424	25386	-	2	639	106
LNC_001670	XLOC_074185	lincRNA	Novel_lncRNA	NW_017189530.1	376367	377032	+	2	239	79
LNC_001671	XLOC_074211	antisense_lncRNA	Novel_lncRNA	NW_017189530.1	139981	146490	-	3	917	160
LNC_001676	XLOC_074520	antisense_lncRNA	Novel_lncRNA	NW_017189580.1	3447	15173	-	4	951	245
LNC_001677	XLOC_074659	antisense_lncRNA	Novel_lncRNA	NW_017189624.1	2364	4564	+	2	1882	627
LNC_001674	XLOC_074301	antisense_lncRNA	Novel_lncRNA	NW_017189540.1	28183	29452	-	2	339	112
LNC_001675	XLOC_074359	antisense_lncRNA	Novel_lncRNA	NW_017189555.1	30438	32742	+	2	268	89
LNC_001117	XLOC_051202	lincRNA	Novel_lncRNA	NC_030825.1	39233979	39235285	-	2	275	66
LNC_001116	XLOC_051175	antisense_lncRNA	Novel_lncRNA	NC_030825.1	37722317	37727637	-	3	1010	178
LNC_001115	XLOC_051175	antisense_lncRNA	Novel_lncRNA	NC_030825.1	37717515	37727637	-	4	1632	242
LNC_001114	XLOC_051078	lincRNA	Novel_lncRNA	NC_030825.1	34962673	34992103	-	2	272	70
LNC_001113	XLOC_051053	lincRNA	Novel_lncRNA	NC_030825.1	28934756	28977717	-	2	1382	87
LNC_001112	XLOC_051028	antisense_lncRNA	Novel_lncRNA	NC_030825.1	27044550	27047724	-	2	2322	156
LNC_001111	XLOC_050977	lincRNA	Novel_lncRNA	NC_030825.1	25110626	25126968	-	3	4580	165
LNC_001110	XLOC_050827	lincRNA	Novel_lncRNA	NC_030825.1	15007737	15010352	-	3	647	89
LNC_001119	XLOC_051305	lincRNA	Novel_lncRNA	NC_030825.1	45337979	45341721	-	3	962	94
LNC_001118	XLOC_051305	lincRNA	Novel_lncRNA	NC_030825.1	45332819	45341743	-	5	785	94
LNC_000415	XLOC_017171	lincRNA	Novel_lncRNA	NC_030812.1	95753349	95767879	-	3	851	109
LNC_000414	XLOC_016992	lincRNA	Novel_lncRNA	NC_030812.1	80524534	80574526	-	2	920	78
LNC_000417	XLOC_017223	lincRNA	Novel_lncRNA	NC_030812.1	98857185	98910568	-	2	485	98
LNC_000416	XLOC_017180	lincRNA	Novel_lncRNA	NC_030812.1	96144788	96149065	-	2	594	72
LNC_000411	XLOC_016860	antisense_lncRNA	Novel_lncRNA	NC_030812.1	72123237	72192979	-	2	424	76
LNC_000410	XLOC_016784	lincRNA	Novel_lncRNA	NC_030812.1	67953746	67967220	-	3	5252	139
LNC_000413	XLOC_016973	lincRNA	Novel_lncRNA	NC_030812.1	79399725	79401930	-	2	2006	116
LNC_000412	XLOC_016860	antisense_lncRNA	Novel_lncRNA	NC_030812.1	72184664	72193190	-	2	1371	127
LNC_000419	XLOC_017223	lincRNA	Novel_lncRNA	NC_030812.1	98894272	98910528	-	2	849	89
LNC_000418	XLOC_017223	lincRNA	Novel_lncRNA	NC_030812.1	98891939	98910528	-	3	696	89
LNC_001209	XLOC_054458	antisense_lncRNA	Novel_lncRNA	NC_030826.1	22615561	22617783	-	2	1537	220
LNC_001208	XLOC_054458	antisense_lncRNA	Novel_lncRNA	NC_030826.1	22615561	22617198	-	2	1160	134
LNC_001203	XLOC_054095	lincRNA	Novel_lncRNA	NC_030826.1	62484852	62486068	+	2	1009	195
LNC_001202	XLOC_054001	lincRNA	Novel_lncRNA	NC_030826.1	56474280	56474870	+	2	215	71
LNC_001201	XLOC_053875	lincRNA	Novel_lncRNA	NC_030826.1	53900532	53902198	+	2	426	111
LNC_001200	XLOC_053872	lincRNA	Novel_lncRNA	NC_030826.1	53894785	53899087	+	2	405	100
LNC_001207	XLOC_054450	lincRNA	Novel_lncRNA	NC_030826.1	22486887	22491135	-	2	4225	158
LNC_001206	XLOC_054339	antisense_lncRNA	Novel_lncRNA	NC_030826.1	19599008	19610066	-	3	604	127
LNC_001205	XLOC_054333	antisense_lncRNA	Novel_lncRNA	NC_030826.1	19181282	19184267	-	2	565	123
LNC_001204	XLOC_054117	lincRNA	Novel_lncRNA	NC_030826.1	5914696	5915252	-	2	447	57
LNC_000309	XLOC_012198	antisense_lncRNA	Novel_lncRNA	NC_030811.1	105869630	106143634	+	2	399	112
LNC_000308	XLOC_012188	lincRNA	Novel_lncRNA	NC_030811.1	105712827	105739376	+	2	321	95
LNC_000301	XLOC_011942	antisense_lncRNA	Novel_lncRNA	NC_030811.1	88819664	88825161	+	2	2834	174
LNC_000300	XLOC_011942	antisense_lncRNA	Novel_lncRNA	NC_030811.1	88819639	88825161	+	3	2825	173
LNC_000303	XLOC_012056	antisense_lncRNA	Novel_lncRNA	NC_030811.1	93253536	93255910	+	3	404	134
LNC_000302	XLOC_011942	lincRNA	Novel_lncRNA	NC_030811.1	88821473	88825161	+	2	2302	128
LNC_000305	XLOC_012128	lincRNA	Novel_lncRNA	NC_030811.1	96015884	96016354	+	2	367	62
LNC_000304	XLOC_012062	antisense_lncRNA	Novel_lncRNA	NC_030811.1	94301253	94686839	+	7	924	68
LNC_000307	XLOC_012179	antisense_lncRNA	Novel_lncRNA	NC_030811.1	105645271	105867446	+	3	387	84
LNC_000306	XLOC_012141	lincRNA	Novel_lncRNA	NC_030811.1	96348483	96352586	+	3	374	71
LNC_000244	XLOC_009921	lincRNA	Novel_lncRNA	NC_030810.1	77208947	77223135	-	3	1562	118
LNC_000245	XLOC_009921	antisense_lncRNA	Novel_lncRNA	NC_030810.1	77219733	77224305	-	3	1063	194
LNC_000246	XLOC_009921	antisense_lncRNA	Novel_lncRNA	NC_030810.1	77221936	77224279	-	2	891	188
LNC_000247	XLOC_009942	lincRNA	Novel_lncRNA	NC_030810.1	79993566	79996538	-	2	2937	107
LNC_000240	XLOC_009799	lincRNA	Novel_lncRNA	NC_030810.1	68817552	68863796	-	3	2929	150
LNC_000241	XLOC_009799	lincRNA	Novel_lncRNA	NC_030810.1	68817552	68864055	-	4	3254	166
LNC_000242	XLOC_009879	lincRNA	Novel_lncRNA	NC_030810.1	71644372	71646106	-	2	784	125
LNC_000243	XLOC_009888	lincRNA	Novel_lncRNA	NC_030810.1	71767643	71816049	-	3	405	96
LNC_000248	XLOC_009952	antisense_lncRNA	Novel_lncRNA	NC_030810.1	80651796	80657533	-	2	664	116
LNC_000249	XLOC_009952	antisense_lncRNA	Novel_lncRNA	NC_030810.1	80655298	80657569	-	2	728	116
LNC_001009	XLOC_046021	antisense_lncRNA	Novel_lncRNA	NC_030823.1	27367199	27369742	-	2	2468	186
LNC_001008	XLOC_045996	antisense_lncRNA	Novel_lncRNA	NC_030823.1	25793128	25797992	-	3	477	147
LNC_000938	XLOC_042272	lincRNA	Novel_lncRNA	NC_030822.1	27072608	27076641	+	2	532	176
LNC_000939	XLOC_042360	lincRNA	Novel_lncRNA	NC_030822.1	30315652	30316104	+	2	216	72
LNC_000932	XLOC_041987	lincRNA	Novel_lncRNA	NC_030822.1	2498922	2499465	+	2	510	106
LNC_000933	XLOC_041990	antisense_lncRNA	Novel_lncRNA	NC_030822.1	2549740	2551917	+	2	338	81
LNC_000930	XLOC_041933	lincRNA	Novel_lncRNA	NC_030822.1	737526	739420	+	3	511	88
LNC_000931	XLOC_041984	antisense_lncRNA	Novel_lncRNA	NC_030822.1	2469562	2476240	+	3	984	166
LNC_000936	XLOC_042115	lincRNA	Novel_lncRNA	NC_030822.1	8287223	8290570	+	3	522	118
LNC_000937	XLOC_042201	antisense_lncRNA	Novel_lncRNA	NC_030822.1	20064180	20075366	+	2	445	126
LNC_000934	XLOC_041990	lincRNA	Novel_lncRNA	NC_030822.1	2549856	2551514	+	2	307	66
LNC_000935	XLOC_042115	lincRNA	Novel_lncRNA	NC_030822.1	8287205	8291540	+	3	297	99
LNC_001007	XLOC_045996	antisense_lncRNA	Novel_lncRNA	NC_030823.1	25793128	25797992	-	3	1112	227
LNC_001006	XLOC_045970	lincRNA	Novel_lncRNA	NC_030823.1	23837594	23839125	-	2	563	102
LNC_001687	XLOC_075179	lincRNA	Novel_lncRNA	NW_017189851.1	613886	616227	-	3	469	156
LNC_001686	XLOC_075174	lincRNA	Novel_lncRNA	NW_017189851.1	415108	416117	-	2	841	159
LNC_001685	XLOC_075170	antisense_lncRNA	Novel_lncRNA	NW_017189851.1	360105	361066	-	2	334	61
LNC_001684	XLOC_075143	antisense_lncRNA	Novel_lncRNA	NW_017189851.1	13459	33226	-	2	1386	128
LNC_001683	XLOC_075116	lincRNA	Novel_lncRNA	NW_017189851.1	268999	269385	+	2	236	62
LNC_001682	XLOC_075105	antisense_lncRNA	Novel_lncRNA	NW_017189851.1	192840	206794	+	2	261	50
LNC_001681	XLOC_074936	lincRNA	Novel_lncRNA	NW_017189737.1	13097	30139	-	2	554	184
LNC_001680	XLOC_074879	lincRNA	Novel_lncRNA	NW_017189688.1	11461	13582	-	2	1435	195
LNC_001689	XLOC_075278	antisense_lncRNA	Novel_lncRNA	NW_017189926.1	17474	20624	+	2	2922	452
LNC_001688	XLOC_075278	antisense_lncRNA	Novel_lncRNA	NW_017189926.1	17474	20624	+	2	3131	855
LNC_001441	XLOC_064099	lincRNA	Novel_lncRNA	NC_030831.1	57059674	57061813	-	2	323	78
LNC_001440	XLOC_064067	lincRNA	Novel_lncRNA	NC_030831.1	53953641	53954482	-	2	212	44
LNC_001443	XLOC_064363	antisense_lncRNA	Novel_lncRNA	NC_030832.1	2573570	2586764	+	2	524	174
LNC_001442	XLOC_064218	antisense_lncRNA	Novel_lncRNA	NC_030832.1	526075	530271	+	2	4139	438
LNC_001445	XLOC_064446	lincRNA	Novel_lncRNA	NC_030832.1	3933777	3935227	+	2	799	108
LNC_001444	XLOC_064363	antisense_lncRNA	Novel_lncRNA	NC_030832.1	2573570	2590126	+	3	2264	418
LNC_001447	XLOC_064478	antisense_lncRNA	Novel_lncRNA	NC_030832.1	9912930	9928676	+	3	477	159
LNC_001446	XLOC_064446	lincRNA	Novel_lncRNA	NC_030832.1	3934046	3935227	+	2	784	108
LNC_001449	XLOC_064514	lincRNA	Novel_lncRNA	NC_030832.1	13164289	13165858	+	3	745	106
LNC_001448	XLOC_064511	lincRNA	Novel_lncRNA	NC_030832.1	13137136	13137736	+	2	579	72
LNC_000640	XLOC_028518	lincRNA	Novel_lncRNA	NC_030816.1	54999431	55000627	-	2	206	53
LNC_000641	XLOC_028585	lincRNA	Novel_lncRNA	NC_030816.1	59774898	59794445	-	2	1374	94
LNC_000642	XLOC_028634	lincRNA	Novel_lncRNA	NC_030816.1	64289882	64359844	-	2	245	71
LNC_000643	XLOC_028658	lincRNA	Novel_lncRNA	NC_030816.1	68642814	68644629	-	2	1464	193
LNC_000644	XLOC_028706	lincRNA	Novel_lncRNA	NC_030816.1	73905348	73905973	-	2	367	79
LNC_000645	XLOC_028711	lincRNA	Novel_lncRNA	NC_030816.1	73953335	73954270	-	2	335	111
LNC_000646	XLOC_028740	lincRNA	Novel_lncRNA	NC_030816.1	75814557	75820581	-	2	740	123
LNC_000647	XLOC_028784	lincRNA	Novel_lncRNA	NC_030816.1	81301342	81312469	-	2	316	70
LNC_000648	XLOC_028825	antisense_lncRNA	Novel_lncRNA	NC_030816.1	86095166	86121658	-	2	917	113
LNC_000649	XLOC_028836	antisense_lncRNA	Novel_lncRNA	NC_030816.1	88036561	88049615	-	2	214	71
LNC_001069	XLOC_048759	antisense_lncRNA	Novel_lncRNA	NC_030825.1	86197	90049	+	3	982	87
LNC_001068	XLOC_048704	antisense_lncRNA	Novel_lncRNA	NC_030824.1	66448433	66455616	-	3	304	100
LNC_001067	XLOC_048700	lincRNA	Novel_lncRNA	NC_030824.1	66254502	66260297	-	2	661	76
LNC_001066	XLOC_048695	antisense_lncRNA	Novel_lncRNA	NC_030824.1	66094002	66094451	-	2	412	104
LNC_001065	XLOC_048658	antisense_lncRNA	Novel_lncRNA	NC_030824.1	60220773	60224644	-	4	2671	126
LNC_001064	XLOC_048658	antisense_lncRNA	Novel_lncRNA	NC_030824.1	60220773	60224603	-	4	2572	126
LNC_001063	XLOC_048658	antisense_lncRNA	Novel_lncRNA	NC_030824.1	60219600	60224644	-	4	1011	81
LNC_001062	XLOC_048658	antisense_lncRNA	Novel_lncRNA	NC_030824.1	60219600	60224599	-	4	1024	81
LNC_001061	XLOC_048637	antisense_lncRNA	Novel_lncRNA	NC_030824.1	58296284	58312017	-	2	234	77
LNC_001060	XLOC_048567	lincRNA	Novel_lncRNA	NC_030824.1	54429532	54430755	-	2	797	97
LNC_000796	XLOC_035772	lincRNA	Novel_lncRNA	NC_030818.1	103812580	103812979	-	2	264	88
LNC_000797	XLOC_035784	lincRNA	Novel_lncRNA	NC_030818.1	104280377	104280979	-	2	579	109
LNC_000794	XLOC_035646	antisense_lncRNA	Novel_lncRNA	NC_030818.1	99530135	99534559	-	2	635	75
LNC_000795	XLOC_035680	lincRNA	Novel_lncRNA	NC_030818.1	100994858	101002464	-	2	443	82
LNC_000792	XLOC_035626	lincRNA	Novel_lncRNA	NC_030818.1	99394476	99431819	-	4	549	127
LNC_000793	XLOC_035646	lincRNA	Novel_lncRNA	NC_030818.1	99530135	99532739	-	2	673	91
LNC_000790	XLOC_035619	lincRNA	Novel_lncRNA	NC_030818.1	99345225	99357303	-	2	239	61
LNC_000791	XLOC_035619	lincRNA	Novel_lncRNA	NC_030818.1	99346239	99357254	-	4	416	90
LNC_001661	XLOC_073845	lincRNA	Novel_lncRNA	NW_017189517.1	28639813	28640886	-	3	516	96
LNC_001660	XLOC_073845	antisense_lncRNA	Novel_lncRNA	NW_017189517.1	28521743	28640881	-	4	1205	96
LNC_001663	XLOC_073877	lincRNA	Novel_lncRNA	NW_017189517.1	32500550	32500837	-	2	230	51
LNC_001662	XLOC_073873	lincRNA	Novel_lncRNA	NW_017189517.1	31340508	31342006	-	2	210	39
LNC_001665	XLOC_074006	lincRNA	Novel_lncRNA	NW_017189517.1	41268967	41273278	-	2	203	67
LNC_001664	XLOC_073944	lincRNA	Novel_lncRNA	NW_017189517.1	37287188	37321418	-	3	671	83
LNC_000798	XLOC_035824	lincRNA	Novel_lncRNA	NC_030818.1	105232152	105236394	-	2	2437	196
LNC_000799	XLOC_035825	lincRNA	Novel_lncRNA	NC_030818.1	105236488	105238754	-	2	538	143
LNC_000428	XLOC_017592	antisense_lncRNA	Novel_lncRNA	NC_030812.1	114502909	114512167	-	2	821	206
LNC_000429	XLOC_017601	lincRNA	Novel_lncRNA	NC_030812.1	114971950	114977122	-	2	3686	190
LNC_000420	XLOC_017257	antisense_lncRNA	Novel_lncRNA	NC_030812.1	100110706	100119174	-	3	346	77
LNC_000421	XLOC_017354	lincRNA	Novel_lncRNA	NC_030812.1	104836080	104836527	-	2	255	81
LNC_000422	XLOC_017358	lincRNA	Novel_lncRNA	NC_030812.1	105318394	105320262	-	2	709	109
LNC_000423	XLOC_017412	antisense_lncRNA	Novel_lncRNA	NC_030812.1	108014929	108057432	-	2	4638	297
LNC_000424	XLOC_017420	antisense_lncRNA	Novel_lncRNA	NC_030812.1	108378624	108380814	-	2	1352	108
LNC_000425	XLOC_017420	antisense_lncRNA	Novel_lncRNA	NC_030812.1	108378624	108380814	-	2	1234	112
LNC_000426	XLOC_017423	antisense_lncRNA	Novel_lncRNA	NC_030812.1	108402738	108405402	-	2	1147	138
LNC_000427	XLOC_017437	antisense_lncRNA	Novel_lncRNA	NC_030812.1	108589620	108592743	-	2	611	129
LNC_000448	XLOC_018234	lincRNA	Novel_lncRNA	NC_030813.1	69893076	69893946	+	2	235	48
LNC_000449	XLOC_018288	antisense_lncRNA	Novel_lncRNA	NC_030813.1	73026967	73079391	+	2	589	196
LNC_001278	XLOC_056893	lincRNA	Novel_lncRNA	NC_030827.1	24521356	24547989	-	2	1215	183
LNC_001279	XLOC_056893	lincRNA	Novel_lncRNA	NC_030827.1	24538023	24547343	-	2	1949	99
LNC_001276	XLOC_056854	antisense_lncRNA	Novel_lncRNA	NC_030827.1	23954105	23956362	-	2	1570	319
LNC_001277	XLOC_056857	lincRNA	Novel_lncRNA	NC_030827.1	23969731	23974434	-	3	355	63
LNC_001274	XLOC_056674	lincRNA	Novel_lncRNA	NC_030827.1	8207521	8211305	-	2	3281	203
LNC_001275	XLOC_056849	lincRNA	Novel_lncRNA	NC_030827.1	23942264	23945012	-	3	234	77
LNC_001272	XLOC_056651	antisense_lncRNA	Novel_lncRNA	NC_030827.1	6961809	6970046	-	2	542	113
LNC_001273	XLOC_056651	antisense_lncRNA	Novel_lncRNA	NC_030827.1	6968341	6970030	-	2	703	140
LNC_001270	XLOC_056581	lincRNA	Novel_lncRNA	NC_030827.1	3344061	3349123	-	2	331	57
LNC_001271	XLOC_056617	lincRNA	Novel_lncRNA	NC_030827.1	4793603	4794694	-	2	969	97
LNC_000338	XLOC_013406	lincRNA	Novel_lncRNA	NC_030811.1	96368222	96371241	-	2	2100	101
LNC_000339	XLOC_013412	lincRNA	Novel_lncRNA	NC_030811.1	96413173	96421007	-	2	726	65
LNC_000334	XLOC_013112	antisense_lncRNA	Novel_lncRNA	NC_030811.1	59357798	59364292	-	2	326	95
LNC_000335	XLOC_013190	lincRNA	Novel_lncRNA	NC_030811.1	70561398	70562374	-	3	713	104
LNC_000336	XLOC_013225	lincRNA	Novel_lncRNA	NC_030811.1	73340543	73341573	-	2	567	116
LNC_000337	XLOC_013406	lincRNA	Novel_lncRNA	NC_030811.1	96333930	96371279	-	3	5319	131
LNC_000330	XLOC_012948	lincRNA	Novel_lncRNA	NC_030811.1	45703988	45708031	-	2	361	57
LNC_000331	XLOC_012977	lincRNA	Novel_lncRNA	NC_030811.1	49907553	49909165	-	2	310	90
LNC_000332	XLOC_013046	antisense_lncRNA	Novel_lncRNA	NC_030811.1	54463895	54488600	-	2	1469	112
LNC_000333	XLOC_013046	antisense_lncRNA	Novel_lncRNA	NC_030811.1	54482770	54488578	-	2	1979	112
LNC_001609	XLOC_071056	lincRNA	Novel_lncRNA	NC_030836.1	34835471	34900848	-	3	835	73
LNC_001148	XLOC_052092	lincRNA	Novel_lncRNA	NC_030825.1	60333891	60344802	-	2	1846	129
LNC_001608	XLOC_070913	lincRNA	Novel_lncRNA	NC_030836.1	25078286	25084797	-	2	586	96
LNC_001149	XLOC_052176	lincRNA	Novel_lncRNA	NC_030825.1	62946964	62948593	-	3	732	129
LNC_000259	XLOC_010272	lincRNA	Novel_lncRNA	NC_030810.1	99224631	99231262	-	2	1233	91
LNC_000258	XLOC_010199	lincRNA	Novel_lncRNA	NC_030810.1	96441038	96444240	-	2	2144	229
LNC_000253	XLOC_010087	antisense_lncRNA	Novel_lncRNA	NC_030810.1	90337395	90338399	-	2	797	150
LNC_000252	XLOC_010028	lincRNA	Novel_lncRNA	NC_030810.1	87119774	87123229	-	2	339	93
LNC_000251	XLOC_010027	lincRNA	Novel_lncRNA	NC_030810.1	87109945	87113158	-	2	233	77
LNC_000250	XLOC_009990	lincRNA	Novel_lncRNA	NC_030810.1	85869866	85872241	-	2	1024	113
LNC_000257	XLOC_010177	antisense_lncRNA	Novel_lncRNA	NC_030810.1	94695973	94699632	-	2	2831	282
LNC_000256	XLOC_010176	lincRNA	Novel_lncRNA	NC_030810.1	94694280	94695479	-	2	851	106
LNC_000255	XLOC_010089	lincRNA	Novel_lncRNA	NC_030810.1	90622405	90625790	-	3	2176	115
LNC_000254	XLOC_010089	lincRNA	Novel_lncRNA	NC_030810.1	90589286	90625905	-	4	865	120
LNC_001302	XLOC_058154	lincRNA	Novel_lncRNA	NC_030828.1	67448536	67454113	+	2	1860	169
LNC_001303	XLOC_058201	lincRNA	Novel_lncRNA	NC_030828.1	69215367	69222248	+	3	1709	192
LNC_001300	XLOC_058033	lincRNA	Novel_lncRNA	NC_030828.1	61814089	61817375	+	4	529	150
LNC_001301	XLOC_058110	lincRNA	Novel_lncRNA	NC_030828.1	66093628	66096790	+	2	2832	251
LNC_001306	XLOC_058308	lincRNA	Novel_lncRNA	NC_030828.1	13488088	13489343	-	2	772	136
LNC_001307	XLOC_058323	lincRNA	Novel_lncRNA	NC_030828.1	15944854	15952526	-	3	290	62
LNC_001304	XLOC_058221	lincRNA	Novel_lncRNA	NC_030828.1	1118953	1121724	-	2	239	53
LNC_001305	XLOC_058276	antisense_lncRNA	Novel_lncRNA	NC_030828.1	7281814	7282674	-	2	706	114
LNC_001603	XLOC_070787	antisense_lncRNA	Novel_lncRNA	NC_030836.1	8228723	8311936	-	2	2198	379
LNC_001308	XLOC_058379	antisense_lncRNA	Novel_lncRNA	NC_030828.1	20930682	20935569	-	2	374	85
LNC_001309	XLOC_058488	antisense_lncRNA	Novel_lncRNA	NC_030828.1	25850650	25892758	-	2	333	96
LNC_001602	XLOC_070752	lincRNA	Novel_lncRNA	NC_030836.1	4578912	4588237	-	2	756	68
LNC_000929	XLOC_041683	lincRNA	Novel_lncRNA	NC_030821.1	69212956	69231675	-	3	350	74
LNC_000928	XLOC_041659	lincRNA	Novel_lncRNA	NC_030821.1	66415705	66418448	-	2	647	117
LNC_000921	XLOC_041483	antisense_lncRNA	Novel_lncRNA	NC_030821.1	54999039	54999838	-	2	267	44
LNC_000920	XLOC_041481	antisense_lncRNA	Novel_lncRNA	NC_030821.1	54054698	54059815	-	2	1925	125
LNC_000923	XLOC_041498	lincRNA	Novel_lncRNA	NC_030821.1	56509549	56530559	-	3	452	57
LNC_000922	XLOC_041485	lincRNA	Novel_lncRNA	NC_030821.1	55375494	55380368	-	3	1077	113
LNC_000925	XLOC_041574	lincRNA	Novel_lncRNA	NC_030821.1	62081590	62099019	-	3	4055	136
LNC_000924	XLOC_041526	lincRNA	Novel_lncRNA	NC_030821.1	58129275	58134362	-	3	284	72
LNC_000927	XLOC_041642	lincRNA	Novel_lncRNA	NC_030821.1	65756400	65759091	-	2	816	118
LNC_000926	XLOC_041574	lincRNA	Novel_lncRNA	NC_030821.1	62088119	62098979	-	2	1153	134
LNC_001474	XLOC_065423	lincRNA	Novel_lncRNA	NC_030832.1	3394447	3398114	-	2	2444	158
LNC_001475	XLOC_065445	antisense_lncRNA	Novel_lncRNA	NC_030832.1	3710070	3714738	-	2	2827	260
LNC_001476	XLOC_065520	antisense_lncRNA	Novel_lncRNA	NC_030832.1	13043257	13087001	-	2	447	130
LNC_001477	XLOC_065575	lincRNA	Novel_lncRNA	NC_030832.1	17003868	17004559	-	2	212	63
LNC_001470	XLOC_065232	lincRNA	Novel_lncRNA	NC_030832.1	208512	211778	-	2	484	84
LNC_001471	XLOC_065364	lincRNA	Novel_lncRNA	NC_030832.1	2367906	2371512	-	2	472	66
LNC_001472	XLOC_065393	lincRNA	Novel_lncRNA	NC_030832.1	2764794	2767166	-	2	388	95
LNC_001473	XLOC_065408	lincRNA	Novel_lncRNA	NC_030832.1	3143628	3144579	-	2	211	45
LNC_001478	XLOC_065648	lincRNA	Novel_lncRNA	NC_030832.1	24123051	24127394	-	2	367	75
LNC_001479	XLOC_065696	antisense_lncRNA	Novel_lncRNA	NC_030832.1	26101634	26106933	-	2	382	65
LNC_000657	XLOC_028902	lincRNA	Novel_lncRNA	NC_030816.1	90665335	90691604	-	2	251	69
LNC_000656	XLOC_028902	lincRNA	Novel_lncRNA	NC_030816.1	90665335	90691580	-	2	226	75
LNC_000655	XLOC_028899	lincRNA	Novel_lncRNA	NC_030816.1	90638717	90639597	-	2	722	114
LNC_000654	XLOC_028888	lincRNA	Novel_lncRNA	NC_030816.1	90526883	90529671	-	3	1305	160
LNC_000653	XLOC_028888	lincRNA	Novel_lncRNA	NC_030816.1	90526883	90529671	-	3	1310	170
LNC_000652	XLOC_028885	lincRNA	Novel_lncRNA	NC_030816.1	90501350	90502553	-	2	1085	203
LNC_000651	XLOC_028879	lincRNA	Novel_lncRNA	NC_030816.1	90477081	90496779	-	4	945	208
LNC_000650	XLOC_028854	lincRNA	Novel_lncRNA	NC_030816.1	89269807	89270530	-	2	530	152
LNC_000659	XLOC_029145	lincRNA	Novel_lncRNA	NC_030817.1	20220127	20234099	+	2	299	99
LNC_000658	XLOC_028974	antisense_lncRNA	Novel_lncRNA	NC_030817.1	3084574	3085910	+	2	301	57
LNC_001092	XLOC_050303	antisense_lncRNA	Novel_lncRNA	NC_030825.1	62085536	62145442	+	2	218	64
LNC_001093	XLOC_050337	antisense_lncRNA	Novel_lncRNA	NC_030825.1	63647743	63649864	+	2	1083	197
LNC_001090	XLOC_050272	antisense_lncRNA	Novel_lncRNA	NC_030825.1	60799260	60800358	+	2	274	66
LNC_001091	XLOC_050302	lincRNA	Novel_lncRNA	NC_030825.1	62084987	62096816	+	2	330	70
LNC_001096	XLOC_050482	lincRNA	Novel_lncRNA	NC_030825.1	66602087	66603942	+	2	570	176
LNC_001097	XLOC_050482	lincRNA	Novel_lncRNA	NC_030825.1	66603389	66603942	+	2	467	123
LNC_001094	XLOC_050401	lincRNA	Novel_lncRNA	NC_030825.1	64920708	64924814	+	2	1587	109
LNC_001095	XLOC_050453	lincRNA	Novel_lncRNA	NC_030825.1	66007178	66007920	+	3	585	83
LNC_001098	XLOC_050537	lincRNA	Novel_lncRNA	NC_030825.1	67244919	67271037	+	3	3335	133
LNC_001099	XLOC_050537	lincRNA	Novel_lncRNA	NC_030825.1	67244926	67271037	+	2	3586	133
LNC_000785	XLOC_035482	lincRNA	Novel_lncRNA	NC_030818.1	93956726	93989555	-	4	625	96
LNC_000784	XLOC_035325	lincRNA	Novel_lncRNA	NC_030818.1	80045977	80046562	-	2	559	73
LNC_000787	XLOC_035561	antisense_lncRNA	Novel_lncRNA	NC_030818.1	98361474	98365806	-	2	1119	140
LNC_000786	XLOC_035538	lincRNA	Novel_lncRNA	NC_030818.1	98002783	98003940	-	2	530	170
LNC_000781	XLOC_035279	lincRNA	Novel_lncRNA	NC_030818.1	78346668	78347104	-	2	373	57
LNC_000780	XLOC_035233	antisense_lncRNA	Novel_lncRNA	NC_030818.1	74116501	74118657	-	2	941	87
LNC_000783	XLOC_035314	antisense_lncRNA	Novel_lncRNA	NC_030818.1	79759110	79885112	-	3	280	93
LNC_000782	XLOC_035306	antisense_lncRNA	Novel_lncRNA	NC_030818.1	79134704	79135674	-	2	788	159
LNC_001654	XLOC_073649	antisense_lncRNA	Novel_lncRNA	NW_017189517.1	20141948	20145127	-	3	534	86
LNC_001655	XLOC_073698	lincRNA	Novel_lncRNA	NW_017189517.1	23502103	23582831	-	2	264	63
LNC_001656	XLOC_073745	lincRNA	Novel_lncRNA	NW_017189517.1	24059368	24081804	-	2	219	72
LNC_001657	XLOC_073795	lincRNA	Novel_lncRNA	NW_017189517.1	25254760	25422092	-	2	423	140
LNC_000789	XLOC_035587	lincRNA	Novel_lncRNA	NC_030818.1	98803644	98804240	-	2	213	62
LNC_000788	XLOC_035572	antisense_lncRNA	Novel_lncRNA	NC_030818.1	98546580	98567851	-	2	601	200
LNC_001652	XLOC_073355	lincRNA	Novel_lncRNA	NW_017189517.1	33308335	33323691	+	2	275	66
LNC_001653	XLOC_073586	lincRNA	Novel_lncRNA	NW_017189517.1	13502228	13504799	-	2	599	90
LNC_001405	XLOC_062744	lincRNA	Novel_lncRNA	NC_030830.1	29772441	29774045	-	2	1215	112
LNC_001404	XLOC_062744	lincRNA	Novel_lncRNA	NC_030830.1	29772441	29774045	-	2	1007	112
LNC_001407	XLOC_062772	lincRNA	Novel_lncRNA	NC_030830.1	31244602	31247929	-	2	339	75
LNC_001406	XLOC_062745	lincRNA	Novel_lncRNA	NC_030830.1	29774836	29775280	-	2	302	47
LNC_001401	XLOC_062562	lincRNA	Novel_lncRNA	NC_030830.1	20885892	20888936	-	2	1074	118
LNC_001400	XLOC_062305	lincRNA	Novel_lncRNA	NC_030830.1	13617418	13618516	-	2	249	71
LNC_001403	XLOC_062689	antisense_lncRNA	Novel_lncRNA	NC_030830.1	23842449	23844014	-	3	1194	125
LNC_000439	XLOC_017898	lincRNA	Novel_lncRNA	NC_030813.1	22471957	22476510	+	2	637	90
LNC_000438	XLOC_017832	antisense_lncRNA	Novel_lncRNA	NC_030813.1	13672295	13672805	+	2	204	48
LNC_000437	XLOC_017800	lincRNA	Novel_lncRNA	NC_030813.1	7296266	7297360	+	2	270	51
LNC_000436	XLOC_017744	lincRNA	Novel_lncRNA	NC_030813.1	4507399	4507826	+	2	229	76
LNC_000435	XLOC_017639	lincRNA	Novel_lncRNA	NC_030812.1	115829194	115830840	-	2	1625	289
LNC_000434	XLOC_017627	antisense_lncRNA	Novel_lncRNA	NC_030812.1	115452531	115454513	-	3	1697	156
LNC_000433	XLOC_017620	lincRNA	Novel_lncRNA	NC_030812.1	115344744	115345432	-	2	518	172
LNC_000432	XLOC_017620	lincRNA	Novel_lncRNA	NC_030812.1	115344744	115345413	-	2	500	166
LNC_000431	XLOC_017617	lincRNA	Novel_lncRNA	NC_030812.1	115327170	115330068	-	2	1005	168
LNC_000430	XLOC_017614	lincRNA	Novel_lncRNA	NC_030812.1	115305790	115307077	-	2	573	168
LNC_001269	XLOC_056548	lincRNA	Novel_lncRNA	NC_030827.1	71682339	71687030	+	2	714	161
LNC_001268	XLOC_056548	lincRNA	Novel_lncRNA	NC_030827.1	71682339	71684541	+	2	333	86
LNC_001265	XLOC_056392	lincRNA	Novel_lncRNA	NC_030827.1	41766439	41777791	+	2	645	115
LNC_001264	XLOC_056359	antisense_lncRNA	Novel_lncRNA	NC_030827.1	39227251	39269970	+	5	985	122
LNC_001267	XLOC_056516	antisense_lncRNA	Novel_lncRNA	NC_030827.1	69306712	69313407	+	6	3493	224
LNC_001266	XLOC_056499	lincRNA	Novel_lncRNA	NC_030827.1	66633762	66637192	+	2	455	117
LNC_001261	XLOC_056014	lincRNA	Novel_lncRNA	NC_030827.1	14363422	14375663	+	3	1785	177
LNC_001260	XLOC_056010	lincRNA	Novel_lncRNA	NC_030827.1	14343901	14352157	+	2	2377	117
LNC_001263	XLOC_056126	lincRNA	Novel_lncRNA	NC_030827.1	24226895	24229768	+	2	395	72
LNC_001262	XLOC_056086	lincRNA	Novel_lncRNA	NC_030827.1	20969948	20977884	+	2	754	106
LNC_000323	XLOC_012605	antisense_lncRNA	Novel_lncRNA	NC_030811.1	19292023	19322200	-	2	888	105
LNC_000322	XLOC_012595	lincRNA	Novel_lncRNA	NC_030811.1	18122630	18124912	-	2	572	107
LNC_000321	XLOC_012590	lincRNA	Novel_lncRNA	NC_030811.1	17544739	17545430	-	2	265	33
LNC_000320	XLOC_012468	antisense_lncRNA	Novel_lncRNA	NC_030811.1	12913703	12993966	-	3	236	47
LNC_000327	XLOC_012737	lincRNA	Novel_lncRNA	NC_030811.1	27637619	27654387	-	3	615	92
LNC_000326	XLOC_012734	antisense_lncRNA	Novel_lncRNA	NC_030811.1	27616277	27618065	-	2	514	81
LNC_000325	XLOC_012687	lincRNA	Novel_lncRNA	NC_030811.1	25515945	25518061	-	2	1754	88
LNC_000324	XLOC_012605	antisense_lncRNA	Novel_lncRNA	NC_030811.1	19308940	19322218	-	2	2021	131
LNC_000329	XLOC_012737	lincRNA	Novel_lncRNA	NC_030811.1	27642353	27654388	-	3	1454	142
LNC_000328	XLOC_012737	lincRNA	Novel_lncRNA	NC_030811.1	27642353	27654383	-	4	1593	142
LNC_000228	XLOC_009123	lincRNA	Novel_lncRNA	NC_030810.1	13577892	13578786	-	2	704	93
LNC_000229	XLOC_009124	lincRNA	Novel_lncRNA	NC_030810.1	13578857	13581088	-	2	464	117
LNC_000226	XLOC_009096	antisense_lncRNA	Novel_lncRNA	NC_030810.1	12389609	12398001	-	3	1842	140
LNC_000227	XLOC_009096	antisense_lncRNA	Novel_lncRNA	NC_030810.1	12389609	12398004	-	3	1840	151
LNC_000224	XLOC_008963	lincRNA	Novel_lncRNA	NC_030810.1	4391824	4402529	-	2	296	66
LNC_000225	XLOC_008979	lincRNA	Novel_lncRNA	NC_030810.1	4690256	4691890	-	2	1080	138
LNC_000222	XLOC_008960	lincRNA	Novel_lncRNA	NC_030810.1	4374596	4382558	-	3	231	76
LNC_000223	XLOC_008961	lincRNA	Novel_lncRNA	NC_030810.1	4387986	4437255	-	3	378	67
LNC_000220	XLOC_008899	lincRNA	Novel_lncRNA	NC_030810.1	2558589	2567216	-	3	305	96
LNC_000221	XLOC_008944	lincRNA	Novel_lncRNA	NC_030810.1	3690156	3691227	-	2	397	68
LNC_001311	XLOC_058531	antisense_lncRNA	Novel_lncRNA	NC_030828.1	28571479	28576222	-	2	1601	137
LNC_001310	XLOC_058488	antisense_lncRNA	Novel_lncRNA	NC_030828.1	25852858	25892814	-	2	342	95
LNC_001313	XLOC_058541	lincRNA	Novel_lncRNA	NC_030828.1	29908539	29912320	-	2	1003	88
LNC_001312	XLOC_058531	antisense_lncRNA	Novel_lncRNA	NC_030828.1	28573989	28576458	-	2	2369	180
LNC_001315	XLOC_058541	antisense_lncRNA	Novel_lncRNA	NC_030828.1	29908539	29915996	-	2	1496	199
LNC_001314	XLOC_058541	antisense_lncRNA	Novel_lncRNA	NC_030828.1	29908539	29915703	-	3	1326	121
LNC_001317	XLOC_058656	lincRNA	Novel_lncRNA	NC_030828.1	33652623	33653942	-	2	1225	160
LNC_001316	XLOC_058606	lincRNA	Novel_lncRNA	NC_030828.1	32825297	32828842	-	3	331	74
LNC_001319	XLOC_058773	lincRNA	Novel_lncRNA	NC_030828.1	45020516	45022305	-	3	833	88
LNC_001318	XLOC_058763	antisense_lncRNA	Novel_lncRNA	NC_030828.1	44934291	44956501	-	2	606	92
LNC_000132	XLOC_005653	lincRNA	Novel_lncRNA	NC_030809.1	28046897	28059101	-	2	249	82
LNC_000133	XLOC_005682	antisense_lncRNA	Novel_lncRNA	NC_030809.1	28683400	28684914	-	2	1385	211
LNC_000130	XLOC_005411	antisense_lncRNA	Novel_lncRNA	NC_030809.1	11487073	11493477	-	2	752	102
LNC_000131	XLOC_005606	lincRNA	Novel_lncRNA	NC_030809.1	22580192	22583556	-	2	866	93
LNC_000136	XLOC_005785	lincRNA	Novel_lncRNA	NC_030809.1	35127644	35139402	-	3	471	72
LNC_000137	XLOC_005843	lincRNA	Novel_lncRNA	NC_030809.1	41482431	41488564	-	2	473	54
LNC_000134	XLOC_005735	lincRNA	Novel_lncRNA	NC_030809.1	30127030	30132787	-	2	423	92
LNC_000135	XLOC_005768	lincRNA	Novel_lncRNA	NC_030809.1	32305125	32333906	-	2	344	64
LNC_000138	XLOC_005899	lincRNA	Novel_lncRNA	NC_030809.1	46272559	46274634	-	2	357	112
LNC_000139	XLOC_005981	lincRNA	Novel_lncRNA	NC_030809.1	55477808	55500557	-	3	470	62
LNC_000918	XLOC_041463	lincRNA	Novel_lncRNA	NC_030821.1	52007710	52007996	-	2	263	72
LNC_000919	XLOC_041463	lincRNA	Novel_lncRNA	NC_030821.1	52007710	52008259	-	2	524	71
LNC_000914	XLOC_041098	lincRNA	Novel_lncRNA	NC_030821.1	15574829	15576043	-	2	306	63
LNC_000915	XLOC_041322	lincRNA	Novel_lncRNA	NC_030821.1	34184079	34228523	-	2	264	42
LNC_000916	XLOC_041423	lincRNA	Novel_lncRNA	NC_030821.1	49117323	49119755	-	2	238	79
LNC_000917	XLOC_041463	lincRNA	Novel_lncRNA	NC_030821.1	52007710	52007996	-	2	259	68
LNC_000910	XLOC_040852	antisense_lncRNA	Novel_lncRNA	NC_030821.1	81542460	81557068	+	2	214	71
LNC_000911	XLOC_040920	antisense_lncRNA	Novel_lncRNA	NC_030821.1	1054006	1054421	-	2	345	115
LNC_000912	XLOC_041042	antisense_lncRNA	Novel_lncRNA	NC_030821.1	11631180	11638063	-	2	1876	257
LNC_000913	XLOC_041069	lincRNA	Novel_lncRNA	NC_030821.1	12769741	12772356	-	3	357	68
LNC_001469	XLOC_065211	lincRNA	Novel_lncRNA	NC_030832.1	42804165	42806015	+	2	1697	267
LNC_001468	XLOC_065185	antisense_lncRNA	Novel_lncRNA	NC_030832.1	42515416	42518810	+	2	3289	438
LNC_001463	XLOC_065091	antisense_lncRNA	Novel_lncRNA	NC_030832.1	39186302	39189194	+	2	293	97
LNC_001462	XLOC_065045	lincRNA	Novel_lncRNA	NC_030832.1	37747187	37749675	+	2	243	61
LNC_001461	XLOC_064988	antisense_lncRNA	Novel_lncRNA	NC_030832.1	36657917	36660527	+	2	657	77
LNC_001460	XLOC_064972	lincRNA	Novel_lncRNA	NC_030832.1	36462348	36464914	+	2	414	66
LNC_001467	XLOC_065184	antisense_lncRNA	Novel_lncRNA	NC_030832.1	42509958	42522116	+	2	2452	191
LNC_001466	XLOC_065119	lincRNA	Novel_lncRNA	NC_030832.1	39629987	39630326	+	2	244	73
LNC_001465	XLOC_065106	lincRNA	Novel_lncRNA	NC_030832.1	39416476	39417714	+	2	767	199
LNC_001464	XLOC_065103	antisense_lncRNA	Novel_lncRNA	NC_030832.1	39348682	39350453	+	2	555	184
LNC_001081	XLOC_049409	lincRNA	Novel_lncRNA	NC_030825.1	37183935	37185135	+	2	330	109
LNC_001080	XLOC_049402	antisense_lncRNA	Novel_lncRNA	NC_030825.1	36875978	36876836	+	2	698	110
LNC_001083	XLOC_049882	antisense_lncRNA	Novel_lncRNA	NC_030825.1	50677051	50694767	+	2	416	135
LNC_001082	XLOC_049811	lincRNA	Novel_lncRNA	NC_030825.1	48645409	48651739	+	2	249	83
LNC_001085	XLOC_050031	antisense_lncRNA	Novel_lncRNA	NC_030825.1	54362260	54368372	+	3	3420	354
LNC_001084	XLOC_049977	antisense_lncRNA	Novel_lncRNA	NC_030825.1	53040268	53041618	+	2	281	92
LNC_001087	XLOC_050199	antisense_lncRNA	Novel_lncRNA	NC_030825.1	57967769	57989085	+	3	202	67
LNC_001086	XLOC_050031	antisense_lncRNA	Novel_lncRNA	NC_030825.1	54368504	54370164	+	2	1549	171
LNC_001089	XLOC_050270	antisense_lncRNA	Novel_lncRNA	NC_030825.1	60124337	60228399	+	2	352	117
LNC_001088	XLOC_050218	antisense_lncRNA	Novel_lncRNA	NC_030825.1	58791851	58796194	+	3	852	89
LNC_001643	XLOC_072638	lincRNA	Novel_lncRNA	NW_017189516.1	20932245	20944845	-	2	604	66
LNC_001642	XLOC_072619	lincRNA	Novel_lncRNA	NW_017189516.1	20679202	20699059	-	2	2059	114
LNC_001641	XLOC_072598	lincRNA	Novel_lncRNA	NW_017189516.1	20562538	20564664	-	2	1564	168
LNC_001640	XLOC_072595	antisense_lncRNA	Novel_lncRNA	NW_017189516.1	20545336	20547826	-	2	351	85
LNC_001647	XLOC_072889	lincRNA	Novel_lncRNA	NW_017189516.1	50783820	50784568	-	3	324	74
LNC_001646	XLOC_072729	lincRNA	Novel_lncRNA	NW_017189516.1	29505681	29509030	-	2	299	58
LNC_001645	XLOC_072729	lincRNA	Novel_lncRNA	NW_017189516.1	29451986	29509030	-	2	529	132
LNC_001644	XLOC_072702	lincRNA	Novel_lncRNA	NW_017189516.1	25797998	25799092	-	2	668	106
LNC_001649	XLOC_073168	lincRNA	Novel_lncRNA	NW_017189517.1	13338263	13343485	+	2	394	61
LNC_001648	XLOC_073051	lincRNA	Novel_lncRNA	NW_017189516.1	65279853	65286343	-	2	325	82
LNC_000688	XLOC_030571	antisense_lncRNA	Novel_lncRNA	NC_030817.1	99762315	99783176	+	2	755	251
LNC_000689	XLOC_030609	lincRNA	Novel_lncRNA	NC_030817.1	207992	208569	-	2	294	98
LNC_000684	XLOC_030392	lincRNA	Novel_lncRNA	NC_030817.1	87731202	87743904	+	2	628	67
LNC_000685	XLOC_030396	lincRNA	Novel_lncRNA	NC_030817.1	87846671	87849202	+	2	1451	156
LNC_000686	XLOC_030571	antisense_lncRNA	Novel_lncRNA	NC_030817.1	99762093	99953574	+	5	786	107
LNC_000687	XLOC_030571	antisense_lncRNA	Novel_lncRNA	NC_030817.1	99762093	99953574	+	6	903	142
LNC_000680	XLOC_030008	lincRNA	Novel_lncRNA	NC_030817.1	68731695	68851978	+	3	222	66
LNC_000681	XLOC_030015	lincRNA	Novel_lncRNA	NC_030817.1	69385806	69425289	+	4	476	63
LNC_000682	XLOC_030164	lincRNA	Novel_lncRNA	NC_030817.1	77574020	77575994	+	2	203	67
LNC_000683	XLOC_030330	lincRNA	Novel_lncRNA	NC_030817.1	83578080	83582252	+	2	4132	118
LNC_001250	XLOC_055521	antisense_lncRNA	Novel_lncRNA	NC_030826.1	52646372	52671172	-	2	5534	253
LNC_001251	XLOC_055531	antisense_lncRNA	Novel_lncRNA	NC_030826.1	52987101	52993372	-	4	5048	267
LNC_001252	XLOC_055633	antisense_lncRNA	Novel_lncRNA	NC_030826.1	55444244	55445500	-	2	587	170
LNC_001253	XLOC_055681	lincRNA	Novel_lncRNA	NC_030826.1	57699079	57704783	-	2	375	88
LNC_001254	XLOC_055762	antisense_lncRNA	Novel_lncRNA	NC_030827.1	381357	450565	+	3	3288	162
LNC_001255	XLOC_055762	lincRNA	Novel_lncRNA	NC_030827.1	381739	450565	+	5	1717	121
LNC_001256	XLOC_055763	lincRNA	Novel_lncRNA	NC_030827.1	390925	400016	+	2	319	83
LNC_001257	XLOC_055848	lincRNA	Novel_lncRNA	NC_030827.1	5138644	5140035	+	2	422	64
LNC_001258	XLOC_055903	lincRNA	Novel_lncRNA	NC_030827.1	7196487	7254574	+	2	902	195
LNC_001259	XLOC_055949	antisense_lncRNA	Novel_lncRNA	NC_030827.1	9409450	9416257	+	5	1184	107
LNC_000356	XLOC_014051	lincRNA	Novel_lncRNA	NC_030812.1	27511658	27513302	+	2	223	43
LNC_000357	XLOC_014116	antisense_lncRNA	Novel_lncRNA	NC_030812.1	29440582	29444606	+	2	461	108
LNC_000354	XLOC_013958	lincRNA	Novel_lncRNA	NC_030812.1	25804491	25809156	+	2	2860	143
LNC_000355	XLOC_013979	lincRNA	Novel_lncRNA	NC_030812.1	26314613	26316630	+	3	393	103
LNC_000352	XLOC_013883	lincRNA	Novel_lncRNA	NC_030812.1	23491077	23493626	+	2	790	99
LNC_000353	XLOC_013947	lincRNA	Novel_lncRNA	NC_030812.1	25692482	25695061	+	2	1731	141
LNC_000350	XLOC_013877	lincRNA	Novel_lncRNA	NC_030812.1	23448371	23482890	+	4	339	73
LNC_000351	XLOC_013880	lincRNA	Novel_lncRNA	NC_030812.1	23462707	23468940	+	3	268	72
LNC_000358	XLOC_014156	lincRNA	Novel_lncRNA	NC_030812.1	30553770	30555938	+	2	219	72
LNC_000359	XLOC_014183	lincRNA	Novel_lncRNA	NC_030812.1	31745381	31756515	+	2	239	49
LNC_000239	XLOC_009780	lincRNA	Novel_lncRNA	NC_030810.1	67318608	67331838	-	4	804	105
LNC_000238	XLOC_009740	lincRNA	Novel_lncRNA	NC_030810.1	64823160	64825764	-	3	282	72
LNC_000235	XLOC_009483	lincRNA	Novel_lncRNA	NC_030810.1	36239212	36244868	-	3	279	92
LNC_000234	XLOC_009465	lincRNA	Novel_lncRNA	NC_030810.1	33930140	33938706	-	2	440	95
LNC_000237	XLOC_009603	antisense_lncRNA	Novel_lncRNA	NC_030810.1	51241722	51249787	-	5	1257	178
LNC_000236	XLOC_009603	lincRNA	Novel_lncRNA	NC_030810.1	51241722	51245384	-	3	743	87
LNC_000231	XLOC_009226	lincRNA	Novel_lncRNA	NC_030810.1	18195949	18237967	-	2	913	106
LNC_000230	XLOC_009137	lincRNA	Novel_lncRNA	NC_030810.1	13827060	13827368	-	2	288	79
LNC_000233	XLOC_009442	lincRNA	Novel_lncRNA	NC_030810.1	33227134	33227440	-	2	214	70
LNC_000232	XLOC_009360	lincRNA	Novel_lncRNA	NC_030810.1	25475998	25479432	-	2	2097	157
LNC_001324	XLOC_058944	lincRNA	Novel_lncRNA	NC_030828.1	60887076	60888458	-	2	249	64
LNC_001325	XLOC_058959	antisense_lncRNA	Novel_lncRNA	NC_030828.1	64052250	64118350	-	2	400	133
LNC_001326	XLOC_058986	lincRNA	Novel_lncRNA	NC_030828.1	66196432	66198030	-	2	787	102
LNC_001327	XLOC_058988	lincRNA	Novel_lncRNA	NC_030828.1	66240140	66245103	-	2	1997	177
LNC_001320	XLOC_058823	lincRNA	Novel_lncRNA	NC_030828.1	54128761	54130739	-	3	597	100
LNC_001321	XLOC_058850	antisense_lncRNA	Novel_lncRNA	NC_030828.1	54945162	54946619	-	2	346	86
LNC_001322	XLOC_058864	lincRNA	Novel_lncRNA	NC_030828.1	56228304	56228574	-	2	227	44
LNC_001323	XLOC_058932	lincRNA	Novel_lncRNA	NC_030828.1	59771438	59773481	-	2	1058	99
LNC_001328	XLOC_059031	lincRNA	Novel_lncRNA	NC_030828.1	67511391	67512601	-	2	884	101
LNC_001329	XLOC_059050	lincRNA	Novel_lncRNA	NC_030828.1	68380942	68383923	-	2	326	108
LNC_000121	XLOC_005023	antisense_lncRNA	Novel_lncRNA	NC_030809.1	129926409	129939471	+	5	1915	97
LNC_000120	XLOC_004919	lincRNA	Novel_lncRNA	NC_030809.1	120751816	120818045	+	3	474	80
LNC_000123	XLOC_005023	antisense_lncRNA	Novel_lncRNA	NC_030809.1	129926529	129939471	+	3	1569	108
LNC_000122	XLOC_005023	antisense_lncRNA	Novel_lncRNA	NC_030809.1	129926422	129939471	+	3	3348	97
LNC_000125	XLOC_005195	lincRNA	Novel_lncRNA	NC_030809.1	2933812	2939319	-	2	964	194
LNC_000124	XLOC_005145	antisense_lncRNA	Novel_lncRNA	NC_030809.1	414420	432904	-	2	319	105
LNC_000127	XLOC_005235	antisense_lncRNA	Novel_lncRNA	NC_030809.1	5142766	5145638	-	2	290	49
LNC_000126	XLOC_005231	lincRNA	Novel_lncRNA	NC_030809.1	5098033	5099425	-	2	1283	199
LNC_000129	XLOC_005336	antisense_lncRNA	Novel_lncRNA	NC_030809.1	9561913	9573266	-	2	712	65
LNC_000128	XLOC_005263	lincRNA	Novel_lncRNA	NC_030809.1	6730960	6734543	-	2	318	105
LNC_000903	XLOC_040580	lincRNA	Novel_lncRNA	NC_030821.1	62287836	62288859	+	2	329	88
LNC_000902	XLOC_040566	antisense_lncRNA	Novel_lncRNA	NC_030821.1	61341308	61348929	+	2	229	76
LNC_000901	XLOC_040539	antisense_lncRNA	Novel_lncRNA	NC_030821.1	60127996	60142575	+	2	2068	156
LNC_000900	XLOC_040514	lincRNA	Novel_lncRNA	NC_030821.1	57942293	57945511	+	3	396	82
LNC_000907	XLOC_040745	lincRNA	Novel_lncRNA	NC_030821.1	74463531	74496327	+	2	404	88
LNC_000906	XLOC_040736	lincRNA	Novel_lncRNA	NC_030821.1	74109318	74137924	+	3	3192	205
LNC_000905	XLOC_040721	lincRNA	Novel_lncRNA	NC_030821.1	71795506	71799344	+	2	264	88
LNC_000904	XLOC_040702	lincRNA	Novel_lncRNA	NC_030821.1	69411490	69411841	+	2	246	48
LNC_000909	XLOC_040851	antisense_lncRNA	Novel_lncRNA	NC_030821.1	81516451	81519307	+	2	1247	205
LNC_000908	XLOC_040810	lincRNA	Novel_lncRNA	NC_030821.1	81110969	81111830	+	2	784	122
LNC_001418	XLOC_063184	lincRNA	Novel_lncRNA	NC_030831.1	21769363	21770211	+	2	726	132
LNC_001419	XLOC_063184	lincRNA	Novel_lncRNA	NC_030831.1	21769382	21779315	+	2	222	74
LNC_001416	XLOC_063110	lincRNA	Novel_lncRNA	NC_030831.1	4030568	4046032	+	2	2043	135
LNC_001417	XLOC_063183	antisense_lncRNA	Novel_lncRNA	NC_030831.1	21753291	21805494	+	2	282	61
LNC_001414	XLOC_063067	antisense_lncRNA	Novel_lncRNA	NC_030831.1	380734	384949	+	2	283	69
LNC_001415	XLOC_063110	lincRNA	Novel_lncRNA	NC_030831.1	4030314	4038292	+	2	1245	123
LNC_001412	XLOC_063043	lincRNA	Novel_lncRNA	NC_030830.1	44643851	44645026	-	2	269	70
LNC_001413	XLOC_063053	lincRNA	Novel_lncRNA	NC_030830.1	45656780	45657921	-	2	648	110
LNC_001410	XLOC_062871	antisense_lncRNA	Novel_lncRNA	NC_030830.1	35818918	35843316	-	2	1439	84
LNC_001411	XLOC_062911	lincRNA	Novel_lncRNA	NC_030830.1	38168776	38173125	-	3	912	89
LNC_001522	XLOC_067271	lincRNA	Novel_lncRNA	NC_030833.1	21063950	21066632	-	2	215	71
LNC_001523	XLOC_067334	antisense_lncRNA	Novel_lncRNA	NC_030833.1	27700837	27702712	-	3	593	119
LNC_001520	XLOC_067191	antisense_lncRNA	Novel_lncRNA	NC_030833.1	14503192	14503651	-	2	223	74
LNC_001521	XLOC_067220	lincRNA	Novel_lncRNA	NC_030833.1	17413418	17420144	-	2	263	87
LNC_001526	XLOC_067471	antisense_lncRNA	Novel_lncRNA	NC_030833.1	32814926	32818666	-	3	523	115
LNC_001527	XLOC_067512	lincRNA	Novel_lncRNA	NC_030833.1	34416138	34429826	-	3	236	69
LNC_001524	XLOC_067429	antisense_lncRNA	Novel_lncRNA	NC_030833.1	30562612	30568279	-	2	995	157
LNC_001525	XLOC_067454	lincRNA	Novel_lncRNA	NC_030833.1	32254476	32255156	-	2	578	57
LNC_001528	XLOC_067672	antisense_lncRNA	Novel_lncRNA	NC_030833.1	43129321	43130830	-	2	1490	245
LNC_001529	XLOC_067750	lincRNA	Novel_lncRNA	NC_030834.1	3453500	3453943	+	3	237	66
LNC_001636	XLOC_072180	lincRNA	Novel_lncRNA	NW_017189516.1	51190772	51191547	+	2	356	116
LNC_001637	XLOC_072307	lincRNA	Novel_lncRNA	NW_017189516.1	65286756	65287034	+	2	250	64
LNC_001634	XLOC_072041	lincRNA	Novel_lncRNA	NW_017189516.1	33167333	33327022	+	2	250	78
LNC_001635	XLOC_072142	lincRNA	Novel_lncRNA	NW_017189516.1	46319529	46321549	+	2	239	76
LNC_001632	XLOC_071943	lincRNA	Novel_lncRNA	NW_017189516.1	26419852	26433661	+	2	12615	153
LNC_001633	XLOC_072041	lincRNA	Novel_lncRNA	NW_017189516.1	33167316	33304102	+	2	359	95
LNC_001630	XLOC_071943	lincRNA	Novel_lncRNA	NW_017189516.1	26338844	26341465	+	2	592	92
LNC_001631	XLOC_071943	lincRNA	Novel_lncRNA	NW_017189516.1	26418832	26433661	+	2	14693	153
LNC_001638	XLOC_072519	lincRNA	Novel_lncRNA	NW_017189516.1	12443996	12478106	-	3	462	119
LNC_001639	XLOC_072595	antisense_lncRNA	Novel_lncRNA	NW_017189516.1	20545336	20547826	-	2	363	89
LNC_000693	XLOC_030742	lincRNA	Novel_lncRNA	NC_030817.1	16753578	16757347	-	3	1134	119
LNC_000692	XLOC_030710	lincRNA	Novel_lncRNA	NC_030817.1	14923188	14923959	-	2	473	75
LNC_000691	XLOC_030672	antisense_lncRNA	Novel_lncRNA	NC_030817.1	10527645	10572672	-	2	1837	103
LNC_000690	XLOC_030623	antisense_lncRNA	Novel_lncRNA	NC_030817.1	823756	825041	-	2	333	111
LNC_000697	XLOC_031185	lincRNA	Novel_lncRNA	NC_030817.1	43687507	43688084	-	2	557	126
LNC_000696	XLOC_030869	lincRNA	Novel_lncRNA	NC_030817.1	22644170	22644768	-	2	498	101
LNC_000695	XLOC_030865	lincRNA	Novel_lncRNA	NC_030817.1	22518896	22520870	-	2	1952	180
LNC_000694	XLOC_030849	lincRNA	Novel_lncRNA	NC_030817.1	22351474	22358549	-	2	248	67
LNC_001742	XLOC_076554	lincRNA	Novel_lncRNA	NW_017212989.1	8354	11926	+	2	386	127
LNC_001743	XLOC_076554	lincRNA	Novel_lncRNA	NW_017212989.1	10818	13773	+	2	314	68
LNC_000699	XLOC_031297	lincRNA	Novel_lncRNA	NC_030817.1	53349619	53350240	-	2	360	59
LNC_000698	XLOC_031295	lincRNA	Novel_lncRNA	NC_030817.1	53344433	53345842	-	2	528	82
LNC_001746	XLOC_076692	lincRNA	Novel_lncRNA	NW_017214614.1	144	1029	-	2	831	277
LNC_001747	XLOC_076695	lincRNA	Novel_lncRNA	NW_017214626.1	1474	2840	+	2	1091	93
LNC_001744	XLOC_076574	lincRNA	Novel_lncRNA	NW_017213085.1	9492	12632	-	2	751	58
LNC_001745	XLOC_076660	lincRNA	Novel_lncRNA	NW_017214180.1	3794	32858	+	2	308	68
LNC_001247	XLOC_055373	lincRNA	Novel_lncRNA	NC_030826.1	48550109	48552235	-	2	234	77
LNC_001246	XLOC_055370	lincRNA	Novel_lncRNA	NC_030826.1	48504358	48505111	-	2	345	73
LNC_001245	XLOC_055336	lincRNA	Novel_lncRNA	NC_030826.1	47395388	47401395	-	3	1239	120
LNC_001244	XLOC_055336	lincRNA	Novel_lncRNA	NC_030826.1	47395388	47401384	-	3	1102	199
LNC_001243	XLOC_055331	antisense_lncRNA	Novel_lncRNA	NC_030826.1	46657266	46658703	-	2	440	108
LNC_001242	XLOC_055316	antisense_lncRNA	Novel_lncRNA	NC_030826.1	45629828	45639036	-	2	236	73
LNC_001241	XLOC_055297	antisense_lncRNA	Novel_lncRNA	NC_030826.1	44451879	44462599	-	2	3413	319
LNC_001240	XLOC_055268	lincRNA	Novel_lncRNA	NC_030826.1	44006532	44009329	-	2	357	98
LNC_001249	XLOC_055521	antisense_lncRNA	Novel_lncRNA	NC_030826.1	52646372	52670933	-	3	5481	220
LNC_001248	XLOC_055414	antisense_lncRNA	Novel_lncRNA	NC_030826.1	49803944	49867881	-	2	263	74
LNC_000345	XLOC_013706	antisense_lncRNA	Novel_lncRNA	NC_030812.1	9275602	9436054	+	4	940	253
LNC_000344	XLOC_013690	lincRNA	Novel_lncRNA	NC_030812.1	7935977	8007849	+	2	359	69
LNC_000347	XLOC_013739	lincRNA	Novel_lncRNA	NC_030812.1	12464853	12475228	+	2	419	64
LNC_000346	XLOC_013706	antisense_lncRNA	Novel_lncRNA	NC_030812.1	9275602	9461834	+	4	687	181
LNC_000341	XLOC_013482	antisense_lncRNA	Novel_lncRNA	NC_030811.1	107700632	107758376	-	2	228	58
LNC_000340	XLOC_013465	lincRNA	Novel_lncRNA	NC_030811.1	106084491	106087849	-	2	955	116
LNC_000343	XLOC_013621	lincRNA	Novel_lncRNA	NC_030812.1	4873572	5006157	+	3	801	130
LNC_000342	XLOC_013621	lincRNA	Novel_lncRNA	NC_030812.1	4873543	4875668	+	2	1148	112
LNC_000349	XLOC_013790	lincRNA	Novel_lncRNA	NC_030812.1	18988969	19013394	+	3	495	101
LNC_000348	XLOC_013745	lincRNA	Novel_lncRNA	NC_030812.1	12970836	13059378	+	4	786	83
LNC_000200	XLOC_008205	lincRNA	Novel_lncRNA	NC_030810.1	94438858	94451881	+	3	557	109
LNC_000201	XLOC_008211	lincRNA	Novel_lncRNA	NC_030810.1	94453043	94454265	+	2	517	82
LNC_001339	XLOC_059605	lincRNA	Novel_lncRNA	NC_030829.1	38064710	38250365	+	4	525	150
LNC_001338	XLOC_059605	lincRNA	Novel_lncRNA	NC_030829.1	38064615	38186044	+	3	522	155
LNC_000204	XLOC_008412	antisense_lncRNA	Novel_lncRNA	NC_030810.1	101796676	101800972	+	3	301	100
LNC_000205	XLOC_008417	lincRNA	Novel_lncRNA	NC_030810.1	101848751	101893175	+	3	289	71
LNC_000206	XLOC_008484	antisense_lncRNA	Novel_lncRNA	NC_030810.1	104520404	104521395	+	2	800	118
LNC_000207	XLOC_008517	antisense_lncRNA	Novel_lncRNA	NC_030810.1	104956109	104981821	+	3	793	96
LNC_001333	XLOC_059152	lincRNA	Novel_lncRNA	NC_030829.1	4955757	4959831	+	2	257	61
LNC_001332	XLOC_059072	antisense_lncRNA	Novel_lncRNA	NC_030828.1	68734653	68736005	-	2	242	80
LNC_001331	XLOC_059053	antisense_lncRNA	Novel_lncRNA	NC_030828.1	68527321	68528048	-	2	309	102
LNC_001330	XLOC_059052	lincRNA	Novel_lncRNA	NC_030828.1	68523344	68527244	-	2	2063	158
LNC_001337	XLOC_059591	lincRNA	Novel_lncRNA	NC_030829.1	37380623	37381303	+	3	241	80
LNC_001336	XLOC_059340	lincRNA	Novel_lncRNA	NC_030829.1	14954523	14958616	+	2	1465	175
LNC_001335	XLOC_059294	lincRNA	Novel_lncRNA	NC_030829.1	13304262	13457988	+	3	214	57
LNC_001334	XLOC_059182	antisense_lncRNA	Novel_lncRNA	NC_030829.1	7392632	7395182	+	2	2079	288
LNC_000114	XLOC_004721	lincRNA	Novel_lncRNA	NC_030809.1	107362401	107701773	+	4	815	136
LNC_000115	XLOC_004725	lincRNA	Novel_lncRNA	NC_030809.1	107548082	107550991	+	2	281	68
LNC_000116	XLOC_004798	lincRNA	Novel_lncRNA	NC_030809.1	111832536	111833032	+	2	267	88
LNC_000117	XLOC_004827	antisense_lncRNA	Novel_lncRNA	NC_030809.1	114597164	114620236	+	3	399	67
LNC_000110	XLOC_004565	lincRNA	Novel_lncRNA	NC_030809.1	90639625	90667678	+	3	415	68
LNC_000111	XLOC_004627	lincRNA	Novel_lncRNA	NC_030809.1	95754971	95912913	+	3	212	38
LNC_000112	XLOC_004630	lincRNA	Novel_lncRNA	NC_030809.1	96265601	96266889	+	2	1132	239
LNC_000113	XLOC_004704	antisense_lncRNA	Novel_lncRNA	NC_030809.1	105135594	105142204	+	2	285	94
LNC_000118	XLOC_004844	lincRNA	Novel_lncRNA	NC_030809.1	115543537	115546657	+	2	2953	174
LNC_000119	XLOC_004896	lincRNA	Novel_lncRNA	NC_030809.1	118768795	118814993	+	3	275	88
LNC_000976	XLOC_044410	lincRNA	Novel_lncRNA	NC_030823.1	11022163	11029427	+	2	465	116
LNC_000977	XLOC_044443	lincRNA	Novel_lncRNA	NC_030823.1	19131529	19261790	+	2	1294	208
LNC_000974	XLOC_044355	lincRNA	Novel_lncRNA	NC_030823.1	3800430	3803217	+	3	332	78
LNC_000975	XLOC_044410	lincRNA	Novel_lncRNA	NC_030823.1	11022160	11061521	+	3	458	124
LNC_000972	XLOC_044318	lincRNA	Novel_lncRNA	NC_030823.1	2297307	2302665	+	2	967	151
LNC_000973	XLOC_044335	lincRNA	Novel_lncRNA	NC_030823.1	3079935	3096351	+	3	220	58
LNC_000970	XLOC_044263	lincRNA	Novel_lncRNA	NC_030823.1	367830	387189	+	3	446	122
LNC_000971	XLOC_044290	antisense_lncRNA	Novel_lncRNA	NC_030823.1	915612	932528	+	3	2696	145
LNC_000978	XLOC_044476	lincRNA	Novel_lncRNA	NC_030823.1	20766038	20784848	+	3	264	57
LNC_000979	XLOC_044513	lincRNA	Novel_lncRNA	NC_030823.1	23111692	23117099	+	2	203	47
LNC_001733	XLOC_076452	lincRNA	Novel_lncRNA	NW_017211809.1	864	7385	+	2	314	86
LNC_000808	XLOC_036258	antisense_lncRNA	Novel_lncRNA	NC_030819.1	58106459	58113785	+	2	810	85
LNC_000809	XLOC_036258	antisense_lncRNA	Novel_lncRNA	NC_030819.1	58106465	58113785	+	2	745	85
LNC_001409	XLOC_062848	lincRNA	Novel_lncRNA	NC_030830.1	33449937	33455350	-	2	2525	139
LNC_001408	XLOC_062848	lincRNA	Novel_lncRNA	NC_030830.1	33449937	33455265	-	2	2354	139
LNC_000802	XLOC_035932	lincRNA	Novel_lncRNA	NC_030819.1	2784992	2792186	+	2	236	53
LNC_000803	XLOC_036028	lincRNA	Novel_lncRNA	NC_030819.1	17020166	17021958	+	2	982	97
LNC_000800	XLOC_035836	lincRNA	Novel_lncRNA	NC_030818.1	105311131	105312183	-	2	857	137
LNC_000801	XLOC_035843	lincRNA	Novel_lncRNA	NC_030818.1	105341702	105342857	-	2	312	82
LNC_000806	XLOC_036169	antisense_lncRNA	Novel_lncRNA	NC_030819.1	52131843	52155574	+	2	683	84
LNC_000807	XLOC_036230	lincRNA	Novel_lncRNA	NC_030819.1	56690117	56694947	+	3	554	80
LNC_000804	XLOC_036082	lincRNA	Novel_lncRNA	NC_030819.1	34133439	34134200	+	2	652	130
LNC_000805	XLOC_036083	lincRNA	Novel_lncRNA	NC_030819.1	34485221	34485852	+	2	341	84
LNC_001732	XLOC_076448	lincRNA	Novel_lncRNA	NW_017211797.1	19664	21620	-	2	1937	136
LNC_001531	XLOC_067857	antisense_lncRNA	Novel_lncRNA	NC_030834.1	12604862	12607585	+	3	2352	408
LNC_001530	XLOC_067790	antisense_lncRNA	Novel_lncRNA	NC_030834.1	7898934	7900100	+	2	1057	162
LNC_001533	XLOC_067901	antisense_lncRNA	Novel_lncRNA	NC_030834.1	18748016	18754237	+	2	615	72
LNC_001532	XLOC_067861	lincRNA	Novel_lncRNA	NC_030834.1	12619256	12620708	+	2	546	80
LNC_001535	XLOC_068053	antisense_lncRNA	Novel_lncRNA	NC_030834.1	29317800	29320601	+	3	1396	128
LNC_001534	XLOC_068030	lincRNA	Novel_lncRNA	NC_030834.1	28430205	28496259	+	3	514	85
LNC_001537	XLOC_068204	lincRNA	Novel_lncRNA	NC_030834.1	43360313	43361612	+	2	258	77
LNC_001536	XLOC_068140	lincRNA	Novel_lncRNA	NC_030834.1	37151577	37164839	+	3	1316	98
LNC_001539	XLOC_068274	lincRNA	Novel_lncRNA	NC_030834.1	8608727	8662028	-	2	268	89
LNC_001538	XLOC_068259	lincRNA	Novel_lncRNA	NC_030834.1	8047910	8052136	-	2	1135	132
LNC_000590	XLOC_025397	antisense_lncRNA	Novel_lncRNA	NC_030815.1	5531410	5540531	-	2	621	102
LNC_000591	XLOC_025402	antisense_lncRNA	Novel_lncRNA	NC_030815.1	5789405	5828337	-	2	1082	176
LNC_000592	XLOC_025450	lincRNA	Novel_lncRNA	NC_030815.1	8609725	8614217	-	2	327	70
LNC_000593	XLOC_025509	antisense_lncRNA	Novel_lncRNA	NC_030815.1	22129281	22133049	-	2	1145	137
LNC_000594	XLOC_025545	antisense_lncRNA	Novel_lncRNA	NC_030815.1	22969293	23018115	-	3	414	137
LNC_000595	XLOC_025600	lincRNA	Novel_lncRNA	NC_030815.1	27320380	27346897	-	3	645	114
LNC_000596	XLOC_025612	lincRNA	Novel_lncRNA	NC_030815.1	28218465	28242084	-	3	268	58
LNC_000597	XLOC_025612	lincRNA	Novel_lncRNA	NC_030815.1	28231577	28232137	-	2	208	58
LNC_000598	XLOC_025673	lincRNA	Novel_lncRNA	NC_030815.1	39475922	39476308	-	2	287	88
LNC_000599	XLOC_025797	lincRNA	Novel_lncRNA	NC_030815.1	48899308	48900720	-	2	303	71
LNC_000752	XLOC_033910	lincRNA	Novel_lncRNA	NC_030818.1	100996950	101002442	+	3	882	130
LNC_000753	XLOC_033953	antisense_lncRNA	Novel_lncRNA	NC_030818.1	103067149	103070882	+	2	2344	221
LNC_000750	XLOC_033862	lincRNA	Novel_lncRNA	NC_030818.1	99458522	99459908	+	2	659	154
LNC_000751	XLOC_033862	lincRNA	Novel_lncRNA	NC_030818.1	99459025	99465844	+	4	731	154
LNC_000756	XLOC_034057	antisense_lncRNA	Novel_lncRNA	NC_030818.1	104679835	104685544	+	3	3987	262
LNC_000757	XLOC_034057	antisense_lncRNA	Novel_lncRNA	NC_030818.1	104680097	104685544	+	3	3743	262
LNC_000754	XLOC_034006	antisense_lncRNA	Novel_lncRNA	NC_030818.1	103982186	103990376	+	2	8022	311
LNC_000755	XLOC_034057	antisense_lncRNA	Novel_lncRNA	NC_030818.1	104679148	104685544	+	3	3692	262
LNC_000758	XLOC_034061	lincRNA	Novel_lncRNA	NC_030818.1	104882994	104884781	+	3	254	84
LNC_000759	XLOC_034152	lincRNA	Novel_lncRNA	NC_030818.1	66974	67323	-	2	259	86
LNC_001625	XLOC_071590	antisense_lncRNA	Novel_lncRNA	NC_030836.1	50403601	50406656	-	3	987	280
LNC_001624	XLOC_071568	lincRNA	Novel_lncRNA	NC_030836.1	49568647	49571396	-	2	2299	104
LNC_001627	XLOC_071843	lincRNA	Novel_lncRNA	NW_017189516.1	20623508	20624543	+	2	612	102
LNC_001626	XLOC_071772	lincRNA	Novel_lncRNA	NW_017189516.1	13353380	13355708	+	2	235	78
LNC_001621	XLOC_071539	lincRNA	Novel_lncRNA	NC_030836.1	47892836	47893684	-	2	758	202
LNC_001620	XLOC_071536	lincRNA	Novel_lncRNA	NC_030836.1	47749114	47754364	-	2	1945	137
LNC_001623	XLOC_071568	lincRNA	Novel_lncRNA	NC_030836.1	49568647	49571396	-	2	2547	158
LNC_001622	XLOC_071568	lincRNA	Novel_lncRNA	NC_030836.1	49568647	49571387	-	2	2238	126
LNC_001629	XLOC_071934	antisense_lncRNA	Novel_lncRNA	NW_017189516.1	25837467	25841068	+	2	210	60
LNC_001628	XLOC_071934	antisense_lncRNA	Novel_lncRNA	NW_017189516.1	25814547	25841068	+	2	267	72
LNC_001751	XLOC_076890	lincRNA	Novel_lncRNA	NW_017216998.1	4626	9696	-	2	245	74
LNC_001750	XLOC_076890	lincRNA	Novel_lncRNA	NW_017216998.1	2237	8108	-	2	351	72
LNC_001753	XLOC_076890	lincRNA	Novel_lncRNA	NW_017216998.1	4626	11920	-	3	399	125
LNC_001752	XLOC_076890	lincRNA	Novel_lncRNA	NW_017216998.1	4626	11920	-	2	333	103
LNC_001754	XLOC_076890	lincRNA	Novel_lncRNA	NW_017216998.1	9391	10981	-	2	358	61
LNC_000378	XLOC_015260	antisense_lncRNA	Novel_lncRNA	NC_030812.1	99468071	99480963	+	4	1183	125
LNC_000379	XLOC_015395	antisense_lncRNA	Novel_lncRNA	NC_030812.1	105756990	105763574	+	2	444	99
LNC_000370	XLOC_014836	lincRNA	Novel_lncRNA	NC_030812.1	67954304	67954777	+	2	288	78
LNC_000371	XLOC_014850	lincRNA	Novel_lncRNA	NC_030812.1	68329229	68334473	+	2	612	93
LNC_000372	XLOC_015012	antisense_lncRNA	Novel_lncRNA	NC_030812.1	82593294	82807860	+	5	2277	246
LNC_000373	XLOC_015056	lincRNA	Novel_lncRNA	NC_030812.1	82877180	82877800	+	3	292	56
LNC_000374	XLOC_015188	lincRNA	Novel_lncRNA	NC_030812.1	95669675	95671811	+	2	1379	107
LNC_000375	XLOC_015188	lincRNA	Novel_lncRNA	NC_030812.1	95669675	95671811	+	2	1359	107
LNC_000376	XLOC_015260	antisense_lncRNA	Novel_lncRNA	NC_030812.1	99468055	99476659	+	2	711	126
LNC_000377	XLOC_015260	antisense_lncRNA	Novel_lncRNA	NC_030812.1	99468055	99481218	+	4	626	119
LNC_000578	XLOC_025060	lincRNA	Novel_lncRNA	NC_030815.1	95576877	95650653	+	2	672	114
LNC_000579	XLOC_025074	lincRNA	Novel_lncRNA	NC_030815.1	95965109	95966183	+	2	503	64
LNC_000572	XLOC_024788	antisense_lncRNA	Novel_lncRNA	NC_030815.1	75857140	75859013	+	2	518	114
LNC_000573	XLOC_024794	antisense_lncRNA	Novel_lncRNA	NC_030815.1	75889543	76039924	+	3	446	114
LNC_000570	XLOC_024688	antisense_lncRNA	Novel_lncRNA	NC_030815.1	70805491	70859192	+	2	409	106
LNC_000571	XLOC_024703	lincRNA	Novel_lncRNA	NC_030815.1	70899687	70921833	+	4	732	116
LNC_000576	XLOC_025060	lincRNA	Novel_lncRNA	NC_030815.1	95576726	95650653	+	3	945	94
LNC_000577	XLOC_025060	lincRNA	Novel_lncRNA	NC_030815.1	95576860	95650653	+	2	686	118
LNC_000574	XLOC_024866	lincRNA	Novel_lncRNA	NC_030815.1	79634586	79636973	+	3	1227	96
LNC_000575	XLOC_024903	lincRNA	Novel_lncRNA	NC_030815.1	83203257	83204498	+	2	602	92
