# Supplementary material for: Synchronous profiling and analysis of mRNAs and ncRNAs in the dermal papilla cells from cashmere goats
Source: BMC Genomics. 2019 Jun 20;20:512. doi: 10.1186/s12864-019-5861-4 (PMC6587304; doi:10.1186/s12864-019-5861-4)
Supplement: Supplementary file 5 — Table S2. Lists of differentially expressed transcripts. (XLSX 261 kb) [file 12864_2019_5861_MOESM5_ESM.xlsx]

## Sheet: mRNAs
transcript_id	gene_id	gene_name	DPCs_FPKM	DFs_FPKM	log2(foldchange)	pvalue	qvalue
XM_018052169.1	102182223	CLTA	21.3851	0	inf	2.63708e-09	2.51261e-05
XM_013969285.2	102182639	KCNH7	1.88996	0	inf	7.46399e-08	0.000355584
XM_018055662.1	102184631	ODC1	0.345109	44.0176	-6.99489	9.94367e-07	0.0023797
XM_018038736.1	102190181	TOMM6	0.233745	71.2242	-8.25129	9.99035e-07	0.0023797
XM_005689116.3	102176903	PKIA	0	5.03366	#NAME?	3.48648e-06	0.00481625
XM_005690378.3	108633245	ZBED6	19.2315	14.6321	0.39434	3.54845e-06	0.00481625
XM_018056657.1	102176803	DCLK1	2.99418	15.6482	-2.38576	4.04387e-06	0.00481625
XM_005678304.3	102180558	PDE4B	0	4.38736	#NAME?	5.86852e-06	0.00571676
XM_018060522.1	102188614	VWA1	6.95303	12.2195	-0.813465	5.99996e-06	0.00571676
XM_018058185.1	102169397	RIPK2	12.7854	16.7918	-0.393255	7.25904e-06	0.00628765
XM_018066573.1	102187992	CHRNA5	1.96368	3.87067	-0.979024	9.12943e-06	0.00724877
XM_018053485.1	102179389	SMOC2	84.5748	0	inf	1.08219e-05	0.00768818
XM_018056618.1	102188231	MEDAG	20.2688	98.2006	-2.27647	1.12967e-05	0.00768818
XM_018053516.1	102190787	ENPP1	1.89474	8.64695	-2.19019	1.36168e-05	0.00864942
XR_001917385.1	102168232	PABPC4	6.48968	0	inf	1.45968e-05	0.00869241
XM_018054136.1	102186772	FERMT2	0	388.71	#NAME?	1.77002e-05	0.00944348
XM_018065810.1	108638419	FOXD1	2.02712	0.022735	6.47837	1.78403e-05	0.00944348
XM_018051447.1	102190951	CRLF1	0.053956	4.70189	-6.44531	2.29498e-05	0.0115087
XM_018039685.1	102172400	EPB41L3	2.73837	0.004267	9.32588	2.42099e-05	0.0115336
XM_018054926.1	102187314	TBC1D8	1.6756	4.07521	-1.28219	2.91178e-05	0.0122352
XM_018057014.1	102174221	CCDC3	97.9573	0.476177	7.68451	2.91905e-05	0.0122352
XM_018050947.1	102175388	ADAMTS10	6.20823	8.36322	-0.429878	3.0977e-05	0.0122352
XM_005681718.3	102169171	SULT1B1	8.19054	0.0295087	8.11668	3.20959e-05	0.0122352
XM_005675143.3	102171378	MASP1	8.34925	0.0956753	6.44736	3.21032e-05	0.0122352
XM_018060692.1	102169207	NPL	0.113465	2.11295	-4.21895	3.40777e-05	0.0124882
XM_018058037.1	102183017	FNDC5	15.3948	8.3667	0.879711	3.63525e-05	0.0128284
NM_001285555.1	100860944	DCN	1684.43	5822.31	-1.78933	4.13134e-05	0.0136178
XM_018060120.1	102188881	CFH	9.36282	0.252229	5.21414	4.1448e-05	0.0136178
XM_018043681.1	102180115	LOC102180115	0.732505	18.8361	-4.68452	4.32937e-05	0.0137501
XM_018053484.1	102179389	SMOC2	18.9118	0.0439057	8.75067	4.8034e-05	0.0147635
XM_018049647.1	102174821	TMEM150C	2.76186	14.6706	-2.40922	4.98593e-05	0.0148456
XM_018039249.1	108633532	ID4	1.74331	6.27347	-1.84743	5.59082e-05	0.0161373
XM_013976196.2	102171851	RNF128	0.324951	13.2754	-5.35239	5.75849e-05	0.0161373
XM_018050237.1	102191519	LOC102191519	1.3494	4.35035	-1.68881	6.65376e-05	0.0181134
XM_005677418.2	102170650	CKS1B	43.5998	23.0719	0.918186	6.92921e-05	0.0183393
XM_018065470.1	102186529	FAM171B	27.5875	15.5934	0.823079	7.36453e-05	0.0189647
XM_005686265.3	102180049	CNGA3	2.44397	0.0404433	5.91718	7.85252e-05	0.0192138
XM_005697791.2	102171755	WBSCR22	42.4619	33.6731	0.334572	7.8646e-05	0.0192138
XM_018061786.1	102182247	WFDC1	300.201	106.516	1.49486	8.11117e-05	0.0193208
XM_018050523.1	102186997	APP	54.5639	99.7134	-0.869841	8.61804e-05	0.019679
XM_018043671.1	108633215	LOC108633215	0.649711	22.2221	-5.09605	8.67464e-05	0.019679
XM_005689163.3	102189773	ANGPT1	17.7029	1.87857	3.23627	8.98826e-05	0.0199163
XM_018048881.1	102175280	PARVB	2.70019	0.263977	3.35458	9.66388e-05	0.0207845
XM_018054640.1	108637010	LTB4R2	0.183346	2.22292	-3.59982	9.95604e-05	0.0207845
XM_018041263.1	102169934	LIPA	27.6252	15.4269	0.840537	0.000102756	0.0207845
XM_018060719.1	102187885	FAM129A	0.055756	4.94965	-6.47206	0.00010421	0.0207845
XM_005684537.3	102173937	FAM26E	2.25082	10.4325	-2.21255	0.000104708	0.0207845
XM_018043003.1	106503728	LOC106503728	8.48919	0	inf	0.00012195	0.022543
XM_013972299.2	102181429	CEP95	2.66974	0	inf	0.00012447	0.022543
XM_005691414.3	102171809	ORAI1	6.20117	13.2819	-1.09885	0.00012452	0.022543
XM_005696358.2	100861006	HSP90AB1	216.47	283.235	-0.387828	0.00012715	0.022543
XM_018061480.1	102191727	FAM198B	20.8304	59.052	-1.50329	0.000127763	0.022543
XM_005694015.2	102181895	KPNA2	75.0382	32.9913	1.18554	0.000138695	0.0234225
XM_013968974.2	102171169	PROCR	13.2462	33.858	-1.35392	0.000139202	0.0234225
XM_005700836.3	100860924	TIMP1	836.815	2536.85	-1.60006	0.00014212	0.0234225
XM_005687044.3	102170328	PTGS1	0.142503	8.96346	-5.97499	0.000146195	0.0236093
XM_018052476.1	102188856	SLC35D2	1.33834	3.69517	-1.46519	0.000153392	0.0243232
XM_018064072.1	102180075	TOM1L1	3.84154	15.827	-2.04263	0.000156384	0.0243232
XM_018044258.1	102180382	STK26	1.89472	4.74008	-1.32292	0.000158612	0.0243232
XM_018061248.1	102181888	SH2B3	2.89019	0.502833	2.52301	0.00016193	0.0243232
XM_018039682.1	102172400	EPB41L3	2.19487	0	inf	0.000164171	0.0243232
XM_018048413.1	102168985	AEBP2	7.28244	4.99174	0.544879	0.000165933	0.0243232
XM_018044024.1	108634355	LOC108634355	0.379745	8.23128	-4.43801	0.00017033	0.0245444
XM_005679147.3	102178141	SFRP4	412.771	25.6254	4.00969	0.000173812	0.0245444
XM_005679258.3	102189184	FKBP14	24.8866	21.6275	0.2025	0.000177565	0.0245444
XM_013970533.2	102175787	PLK4	9.33042	5.19438	0.84499	0.000177746	0.0245444
XM_018039686.1	102172400	EPB41L3	4.89826	0	inf	0.000185516	0.0251614
XM_018052342.1	102179670	ADAMDEC1	0.006827	3.35098	-8.93912	0.000188247	0.0251614
XM_018039019.1	102181822	BAG2	26.1902	12.3105	1.08914	0.000193969	0.0251614
XM_005694520.3	102185781	KCNMB1	0.425569	5.61696	-3.72232	0.00019441	0.0251614
XM_005686141.3	102189962	TGFB3	2.01934	4.63827	-1.1997	0.000201621	0.0251614
XM_018043808.1	102186754	MAGT1	41.9493	30.5386	0.458013	0.000202101	0.0251614
XM_005676034.2	102180707	SLC38A11	3.23045	0.438523	2.88101	0.00020816	0.0251614
XM_005675100.3	102184196	LRRC15	3.06073	0.074659	5.35742	0.000214344	0.0251614
XM_018062174.1	102189234	PSMB10	26.0885	14.7722	0.820528	0.000217683	0.0251614
XM_005675551.3	102172205	LOC102172205	11.8732	40.8373	-1.78218	0.000218058	0.0251614
XM_018066215.1	102178574	ARHGAP5	41.325	21.0279	0.974709	0.00021835	0.0251614
XM_018049949.1	102168863	NME9	0.862095	3.11151	-1.8517	0.000219185	0.0251614
XM_005675141.3	102171378	MASP1	171.639	2.87765	5.89834	0.00022362	0.0253051
XM_018061789.1	102182247	WFDC1	710.652	212.463	1.74193	0.000225749	0.0253051
XM_018057796.1	106502784	SCAND1	16.9938	26.9477	-0.665154	0.000229298	0.0254041
XM_018053154.1	102177063	PNRC1	29.1263	38.3745	-0.397824	0.000242961	0.0259359
XM_018045513.1	102171121	NEGR1	0.571532	3.43582	-2.58775	0.000243637	0.0259359
XM_018041724.1	102190929	EVA1B	30.8461	23.9716	0.363763	0.000245907	0.0259359
XM_018039683.1	102172400	EPB41L3	6.16872	0	inf	0.000248877	0.0259359
XM_018060915.1	102180526	ZNF70	5.27967	1.88732	1.48411	0.000250073	0.0259359
XM_018066313.1	102176833	CEP170B	2.54949	4.41735	-0.792975	0.00025043	0.0259359
XM_018056773.1	102178181	TSC22D1	22.1494	37.0767	-0.743248	0.000254864	0.0260109
XM_005701257.3	102176779	NDN	0.882386	6.2671	-2.82832	0.000256619	0.0260109
XM_018050231.1	102191519	LOC102191519	2.46641	0.400386	2.62295	0.00026269	0.0260109
XM_018066198.1	102168209	SH3GL3	0	2.17568	#NAME?	0.000266756	0.0260109
XM_018049226.1	102184605	CASP6	17.9839	28.4436	-0.661395	0.0002668	0.0260109
XM_013972552.2	102173794	BARD1	5.15206	3.79228	0.442083	0.000267535	0.0260109
XM_018047856.1	102169557	ADCY6	6.71767	9.31857	-0.472149	0.000271336	0.0261141
XM_018046279.1	102175347	LMNA	152.29	96.6987	0.655253	0.00027478	0.0261811
XM_005676747.3	102174346	LAPTM5	0.351575	8.02599	-4.51278	0.000282375	0.0265996
XM_005685875.3	102182877	CDKN3	9.53766	3.05778	1.64115	0.000289818	0.0265996
XM_018055660.1	102184631	ODC1	106.87	34.031	1.65093	0.000291313	0.0265996
XM_018040967.1	102171566	SEPHS2	23.8205	20.3339	0.228312	0.000294928	0.0265996
XM_018061520.1	102189720	MYO1B	21.1372	34.4177	-0.703368	0.000297913	0.0265996
XM_013965943.2	102176795	IL33	0.221061	18.1522	-6.35955	0.000297995	0.0265996
XM_005675475.2	102176830	SLC9A9	5.08615	9.05677	-0.832423	0.000298715	0.0265996
XM_018064264.1	102180623	COPRS	17.1989	12.8047	0.425641	0.000308325	0.0272011
XM_005691180.1	102190157	MAB21L2	3.55451	0.02548	7.12414	0.000311292	0.0272109
XM_018050185.1	102172059	DPYSL3	154.523	57.9522	1.41488	0.000316965	0.0274549
XM_005675142.3	102171378	MASP1	5.11004	0.0165213	8.27286	0.000327432	0.0280796
XM_018063838.1	102175161	KCTD2	26.6438	16.6646	0.677014	0.000330071	0.0280796
XM_018064408.1	106503196	HIC1	5.3074	18.671	-1.81472	0.000340712	0.0285076
XM_018062626.1	102173496	DMPK	2.47447	0.581759	2.08862	0.000341086	0.0285076
XM_018066206.1	102169224	TM6SF1	0.133875	6.15984	-5.52393	0.000344958	0.0285805
XM_018039580.1	102168505	COLEC12	4.22612	0.521974	3.01728	0.000351681	0.0288864
XM_005684015.3	102179386	STC1	0.754243	2.73703	-1.85951	0.000358439	0.0291898
XM_018059864.1	102182055	SESN3	0.760776	4.35704	-2.5178	0.000369705	0.0297183
XM_005683557.2	102181210	PBK	20.0256	8.70228	1.20238	0.000371166	0.0297183
XM_005694605.3	102187895	CENPH	22.2828	16.0149	0.476517	0.000379275	0.0301144
XM_005696626.3	102191661	NRM	9.18666	4.93481	0.896545	0.000385162	0.0301554
XM_018039636.1	102168503	DOK6	1.71481	4.64904	-1.43888	0.000386471	0.0301554
XM_013965051.2	102188395	AKAP8L	0.229712	8.44074	-5.19947	0.000391679	0.0301554
XM_018041259.1	102181924	INPP5A	23.705	15.9598	0.570746	0.000408619	0.0301554
XM_018049617.1	102189847	2019-09-11	13.8248	22.1084	-0.677338	0.000408879	0.0301554
XM_018053563.1	102176609	THSD4	2.24975	0.173076	3.70028	0.000411581	0.0301554
XM_018057435.1	102186410	CPXM1	2.24254	8.2394	-1.8774	0.000415234	0.0301554
XM_018049184.1	102176078	PLSCR4	8.63204	36.2693	-2.07098	0.000415917	0.0301554
XM_005689131.3	102181319	NOV	0.410913	2.95196	-2.84477	0.000416905	0.0301554
XM_018039122.1	102174178	NQO2	39.1346	55.1314	-0.49443	0.000431378	0.0301554
XM_018060916.1	102180526	ZNF70	0.207991	3.92824	-4.23929	0.000433906	0.0301554
XM_018049602.1	102184893	STBD1	2.50626	17.0841	-2.76905	0.000441825	0.0301554
XM_005680638.3	102187197	DRAM1	84.5729	58.4634	0.532662	0.000441957	0.0301554
XM_018056654.1	102176803	DCLK1	1.46917	7.22435	-2.29787	0.000443572	0.0301554
XM_005676284.3	100861147	SDPR	0.181057	4.85099	-4.74377	0.000445376	0.0301554
XM_018050017.1	100861304	CAST	4.2131	18.7403	-2.15319	0.000450808	0.0301554
XM_018047420.1	102172351	TFPI2	34.9304	303.758	-3.12037	0.000451677	0.0301554
XM_018045199.1	102183219	BGN	38.1239	103.172	-1.43628	0.00045259	0.0301554
XM_005692139.3	102182997	TPPP3	0.650147	4.01087	-2.62508	0.000455098	0.0301554
XM_018053382.1	102174572	FBXO5	4.91964	3.04007	0.694447	0.000459521	0.0301554
XM_018043166.1	102173265	APLP2	37.2706	64.4973	-0.791201	0.000468662	0.0301554
XM_018061736.1	108637952	LOC108637952	176.739	145.839	0.27724	0.00046903	0.0301554
XM_005682102.2	102168620	UBA52	326.358	407.975	-0.322023	0.000469883	0.0301554
XM_018047200.1	102175182	EPDR1	187.232	30.572	2.61454	0.00047209	0.0301554
XM_005681818.3	102172135	PRKG2	0.244332	2.56868	-3.39411	0.00047446	0.0301554
NM_001285741.1	100860892	SLC2A3	28.1839	92.8352	-1.7198	0.000485135	0.0301554
XM_018045418.1	102173905	DEPDC1	5.51766	1.73392	1.67002	0.000487488	0.0301554
XM_018055606.1	102182646	ASAP3	9.20533	33.1962	-1.85048	0.000489322	0.0301554
XM_005683382.3	102188941	DHFR	22.4406	17.1513	0.387792	0.000490114	0.0301554
XM_018065406.1	108638312	LOC108638312	11.3366	1.2323	3.20156	0.000495914	0.0301554
XM_018053565.1	102175687	LARP6	13.8845	25.5128	-0.877751	0.000497515	0.0301554
XM_005680985.3	102180657	CCND2	41.2467	94.3149	-1.19321	0.000499268	0.0301554
XM_018041193.1	102183932	SFXN3	18.5691	12.9513	0.519809	0.000503038	0.0301554
XM_018057740.1	106502794	MAP1LC3A	19.1819	24.0533	-0.326487	0.000506885	0.0301554
XM_018050555.1	102172143	RACK1	1810	2312.78	-0.353637	0.00051556	0.0301554
XM_018051932.1	102186591	BNC2	0.043501	4.6102	-6.72764	0.000517561	0.0301554
XM_013967623.2	102170983	EVA1A	3.02864	8.37637	-1.46766	0.000522042	0.0301554
XM_005681795.3	102189568	CCNI	15.6837	21.931	-0.483707	0.000522258	0.0301554
XM_018045231.1	102180558	PDE4B	12.4062	0	inf	0.000524842	0.0301554
XM_018061661.1	100861250	INHBB	24.5316	2.17471	3.49574	0.000525974	0.0301554
XM_005674804.3	102191271	PROS1	2.79818	26.3428	-3.23485	0.000527839	0.0301554
XM_018065676.1	102171099	ENC1	7.45237	4.28135	0.799634	0.000528762	0.0301554
XM_005699925.3	102177139	DPP3	3.98576	6.94885	-0.801919	0.000529464	0.0301554
XM_018055426.1	102179486	SLC1A4	9.47578	11.3435	-0.259554	0.000533033	0.0301554
XM_018065661.1	102180629	BOD1	21.3123	26.9949	-0.341002	0.000536226	0.0301554
XM_018045015.1	108634776	LOC108634776	14.798	9.37267	0.658872	0.000538036	0.0301554
XM_018066162.1	108638507	LOC108638507	1.44904	33.2258	-4.51914	0.000555366	0.0308844
XM_018062113.1	102180527	NOL3	25.8933	35.7971	-0.467264	0.000557528	0.0308844
XM_018066509.1	102169137	NFKBIA	19.555	14.8505	0.397022	0.000564323	0.0310188
XM_018052866.1	102186766	CD109	27.4799	25.759	0.0932988	0.000569131	0.0310188
XM_005677433.3	102173985	UBE2Q1	16.6377	20.0415	-0.268535	0.000571962	0.0310188
XM_013971318.2	102187704	CENPT	14.7539	6.38561	1.2082	0.0005747	0.0310188
XM_018047109.1	102169829	GARS	84.4902	158.654	-0.909033	0.000576232	0.0310188
XM_018064101.1	102185304	CUEDC1	2.03556	9.79574	-2.26673	0.000586249	0.0313808
XM_005687827.3	102186975	FLRT3	20.5038	7.07799	1.53448	0.000593432	0.0314395
XM_018065436.1	102178856	LOC102178856	31.0469	23.3415	0.411551	0.000593946	0.0314395
XM_018041951.1	100861093	LEPROTL1	29.8944	25.8732	0.208415	0.000614993	0.032368
XM_005693455.3	102174691	ENO3	43.4291	3.08493	3.81535	0.000618571	0.032368
XM_005678953.2	102191397	TAC1	1.98008	15.4363	-2.9627	0.000621678	0.032368
XM_005693032.3	102183449	RPS5	1012.03	1282.1	-0.34126	0.000625307	0.03238
XM_018055772.1	102181287	MAPKAP1	5.42124	3.31956	0.70763	0.000638592	0.0325787
XM_013966068.2	100860756	OGN	0.654344	11.4537	-4.12962	0.000642408	0.0325787
XM_018054520.1	102171430	NDRG2	1.12704	4.44345	-1.97915	0.000646123	0.0325787
XM_018062628.1	102173496	DMPK	4.64326	1.57106	1.5634	0.000646458	0.0325787
XM_005681645.3	102181107	LOC102181107	4.38371	2.4157	0.85971	0.000647791	0.0325787
XM_005679162.3	102182277	TES	2.48796	16.5831	-2.73668	0.000649659	0.0325787
XM_005697305.3	102178683	SERPINB5	4.95243	0.562077	3.1393	0.000656979	0.0327095
XM_018054856.1	102168591	TMCO4	3.55001	0.0190793	7.53967	0.000659133	0.0327095
XM_018047575.1	102179914	NAP1L1	1.81926	3.97529	-1.1277	0.000672738	0.0330582
XM_018055493.1	102173666	MRPL33	30.7352	23.0134	0.417414	0.000679783	0.0330582
XM_018060445.1	102181140	ICMT	15.8219	13.5449	0.224177	0.00068003	0.0330582
XM_018062627.1	102173496	DMPK	4.83794	1.67856	1.52717	0.000684297	0.0330582
XM_005681627.3	102174007	PDGFRA	326.954	142.433	1.19881	0.000684642	0.0330582
XM_018042240.1	102180283	EDARADD	2.15645	5.97863	-1.47115	0.000689402	0.0330582
XM_005683179.3	102188039	DCTN4	48.5843	60.2439	-0.310324	0.000694473	0.0330582
XM_005687651.3	102178918	BORA	7.48053	4.43404	0.754519	0.000697239	0.0330582
XM_018051276.1	102182024	TNPO2	0.203101	5.45676	-4.74777	0.000697387	0.0330582
XM_018050700.1	102186006	2019-03-03	60.7929	46.2331	0.394976	0.000705819	0.0332411
XM_005680980.3	102179361	NDUFA9	48.0697	43.9222	0.13018	0.000709517	0.0332411
XM_018053658.1	102182040	RASL12	0.192282	3.47355	-4.17511	0.00071211	0.0332411
XM_018038593.1	102173428	PTK7	61.502	28.9105	1.08904	0.000716986	0.0332411
XM_005683684.3	102176795	IL33	0	5.49757	#NAME?	0.00071869	0.0332411
XM_018065627.1	102168489	DAP	40.8585	48.5127	-0.247726	0.000737317	0.0336188
XM_005675868.3	102183732	COL5A2	879.871	1088.48	-0.306956	0.000743549	0.0336188
XM_018065511.1	102183183	PDE4D	18.6938	6.71573	1.47694	0.000745212	0.0336188
XM_018043345.1	102168515	RASGRP2	0.708043	2.75703	-1.96121	0.000749808	0.0336188
XM_005679470.3	102181562	TMEM209	1.38737	2.67963	-0.949677	0.00075123	0.0336188
XM_018065562.1	102176074	MAP1B	3.49728	6.86553	-0.973137	0.000756083	0.0336188
XM_005700813.3	102185640	EDA2R	0.428665	5.21874	-3.60578	0.000758548	0.0336188
XM_018055946.1	102170433	CRAT	15.01	10.8484	0.468447	0.000759315	0.0336188
XM_018056543.1	106502702	IL17D	1.09346	3.57997	-1.71104	0.000763294	0.0336188
XM_018054351.1	102190697	PYGL	91.9164	118.209	-0.362947	0.000768163	0.0336188
XM_005699933.2	102179171	CCS	56.9946	70.1959	-0.300562	0.000768392	0.0336188
XM_018059291.1	102179965	RCN1	371.512	467.573	-0.331782	0.000771202	0.0336188
XM_018042487.1	102190200	TSPAN15	3.08484	0.340738	3.17846	0.000772725	0.0336188
XM_005695319.3	102187898	FBLN5	21.3197	7.14697	1.57678	0.000783933	0.0337317
XM_005695941.3	102176176	TRAIP	3.98117	2.0918	0.928444	0.000786527	0.0337317
XM_005687668.3	102182606	LMO7	71.6746	34.0128	1.07538	0.000799502	0.0337317
XM_018058912.1	102185694	ACSL3	19.644	13.8287	0.506422	0.000799569	0.0337317
XM_005688200.3	102180947	HSPA12B	1.03212	9.64443	-3.22408	0.000801262	0.0337317
XM_018066347.1	102186635	SEC23A	222.5	457.82	-1.04098	0.000805766	0.0337317
XM_005682690.3	102186582	LMNB1	26.0408	13.8094	0.915124	0.000808824	0.0337317
XM_005685969.3	102185924	AKAP5	1.53174	4.32233	-1.49664	0.000809619	0.0337317
XM_005675883.3	102189169	NUP35	16.136	12.2984	0.391809	0.000813077	0.0337317
XM_018049251.1	102173274	CENPE	9.33133	0	inf	0.00081529	0.0337317
XM_018049574.1	102181582	LOC102181582	1152.48	779.6	0.563935	0.000818235	0.0337317
XM_018055352.1	102184733	CD8B	0.0685937	4.82272	-6.13563	0.000819169	0.0337317
XM_005674949.3	102189797	UPK1B	1.7266	28.9434	-4.06723	0.000826895	0.0337317
XM_018048899.1	102177315	FBLN1	32.5644	11.3602	1.51931	0.000836011	0.0337317
XM_018058423.1	108637528	MSC	1.89498	9.29551	-2.29436	0.000837002	0.0337317
XM_005687566.3	102170155	SKA3	5.91781	3.38247	0.806987	0.000847651	0.0337317
XM_018052945.1	102179388	RNF146	15.0055	7.03171	1.09354	0.000855673	0.0337317
XM_018044285.1	102170398	BEX2	51.8876	78.6539	-0.600128	0.000860124	0.0337317
XM_018039475.1	102169064	EMILIN2	6.71963	3.9174	0.778485	0.000862463	0.0337317
XM_005687492.3	102172638	POSTN	1.88475	0.122384	3.94488	0.000866341	0.0337317
XM_018055868.1	102173199	GOLGA2	6.33024	3.38525	0.902997	0.000867465	0.0337317
XM_018061788.1	102182247	WFDC1	864.262	324.583	1.41288	0.00087047	0.0337317
XM_005682716.3	102169472	LOX	122.103	225.129	-0.882647	0.000870815	0.0337317
XM_005693870.3	102168295	LOC102168295	0.240451	6.28979	-4.7092	0.000876849	0.0337317
XM_018040631.1	102170479	LRRFIP1	21.3786	11.7387	0.864889	0.000877279	0.0337317
XM_018045120.1	102174369	TSC22D3	3.36793	11.7675	-1.80488	0.000877481	0.0337317
XM_018044555.1	102178813	LOC102178813	173.801	238.577	-0.45702	0.000882162	0.0337317
XM_005678934.3	102186081	GNG11	27.9255	149.986	-2.42518	0.000891545	0.0337317
XM_013968900.2	102175220	GGT7	0.891741	7.28879	-3.03098	0.00089239	0.0337317
XM_018049334.1	102179179	KCNIP4	3.44366	6.33042	-0.878357	0.000894233	0.0337317
XM_018046273.1	102181739	ARHGEF2	1.57097	13.9168	-3.1471	0.000895969	0.0337317
NM_001285637.1	100860781	LOC100860781	400.735	29.277	3.77481	0.000899588	0.0337317
XM_018066911.1	102185876	RPL29	1048.64	1325.72	-0.338262	0.000901373	0.0337317
XM_005678952.2	102191105	SDHAF3	3.25317	5.93224	-0.866733	0.000903519	0.0337317
XM_018040775.1	102169070	ACKR3	11.716	50.8794	-2.11861	0.000905245	0.0337317
XM_005688976.3	102181969	RGS20	2.22904	8.2146	-1.88177	0.00090631	0.0337317
XM_018041256.1	102169546	TMEM35B	4.28415	8.31334	-0.956417	0.000927089	0.0341353
XM_013972781.2	102185608	SNX18	101.097	62.3628	0.696977	0.000931202	0.0341353
XM_018051404.1	102171233	RPL18A	997.042	1310.41	-0.394293	0.000931426	0.0341353
XM_018062625.1	102173496	DMPK	2.56117	0.563809	2.18353	0.000931483	0.0341353
XM_018060885.1	102184988	LAD1	0.452801	6.76468	-3.90107	0.000944017	0.0342692
XM_018054922.1	102186023	CHST10	10.5707	16.224	-0.618051	0.000945929	0.0342692
XM_013967227.2	102174214	PRKCH	0.612743	2.95632	-2.27045	0.000950924	0.0342779
XM_018064293.1	102186046	TNFAIP1	19.1241	31.774	-0.732456	0.000953363	0.0342779
XM_018064308.1	102187622	ALDOC	10.9048	4.25748	1.35689	0.000970318	0.0346143
XM_018059034.1	102177846	LOC102177846	3.26678	0.830621	1.9756	0.000971221	0.0346143
XM_018041094.1	102184027	RBP4	11.6692	25.6997	-1.13904	0.000973619	0.0346143
XM_018044693.1	102169371	LOC102169371	2.61325	14.472	-2.46935	0.000978926	0.0346736
XM_018046445.1	102188990	RCSD1	0.534243	5.73475	-3.42416	0.000983897	0.0347206
XM_018064369.1	102175437	GLOD4	4.42852	0.0695083	5.9935	0.0010056	0.0351472
XM_018066171.1	102169222	GDPGP1	1.94811	4.24417	-1.12341	0.00100685	0.0351472
XM_013965277.2	102172386	ADAMTS1	55.4281	24.6521	1.16891	0.00101241	0.0351472
XM_018044035.1	108634360	LOC108634360	3.49997	20.8575	-2.57515	0.00101528	0.0351472
XM_018065635.1	102184003	OSMR	10.01	22.9408	-1.19648	0.00101833	0.0351472
NM_001287555.1	102170466	SST	48.1251	0.601737	6.32151	0.00102181	0.0351472
XM_005683183.3	102189207	GPX3	114.533	563.765	-2.29933	0.00102576	0.0351561
XM_018064570.1	102183264	EIF5A	41.2354	44.4595	-0.108611	0.00103318	0.0352838
XM_018055605.1	102177170	OSR1	32.4856	20.9587	0.632253	0.00103693	0.0352852
XM_018059608.1	102187064	RPS13	471.096	590.65	-0.326284	0.00104298	0.0353647
XM_018049875.1	108636248	SPON2	25.068	69.6005	-1.47325	0.00105638	0.0355381
XM_018057380.1	102176898	SMOX	2.44614	0.106147	4.52637	0.00105715	0.0355381
XM_018067217.1	100861300	TGFBR2	44.3258	90.1535	-1.02424	0.00105928	0.0355381
XM_005695171.3	102181076	MESDC2	44.3426	38.5763	0.200978	0.00107483	0.0358
XM_005676309.3	102173340	RFTN2	1.96934	0	inf	0.00108507	0.0358
XM_013965535.2	102190780	C7H19orf24	15.531	10.3958	0.579155	0.00108534	0.0358
XM_005696954.3	102190279	TIMM21	33.931	20.2515	0.744573	0.00108704	0.0358
XM_018039248.1	102172952	LOC102172952	73.8399	41.0406	0.84735	0.00108715	0.0358
XM_018038615.1	102181346	ABHD16A	2.5151	0.488804	2.36329	0.00109394	0.0358
XM_018048475.1	102179601	PTX3	0.667755	31.2076	-5.54643	0.00109457	0.0358
XM_018053755.1	108636851	LOC108636851	9.56234	28.6304	-1.58211	0.00109714	0.0358
XM_005686745.3	102180860	TTL	12.1324	17.9063	-0.561612	0.00110815	0.0360357
XM_018039374.1	102183749	KDSR	16.4054	13.629	0.267495	0.0011195	0.0361579
XM_005694686.3	102186342	GPBP1	18.9785	16.3169	0.218001	0.00112756	0.0361942
XM_018065405.1	102187527	CD7	4.96226	0.617389	3.00675	0.00112822	0.0361942
XM_018044366.1	102179725	NDC1	8.88789	7.94116	0.162491	0.00114163	0.0363506
XM_018055164.1	102177986	PKDCC	7.03419	55.0604	-2.96856	0.00114214	0.0363506
XM_018050777.1	102178443	LMNB2	15.339	9.18812	0.739358	0.00114454	0.0363506
XM_005691024.3	102187516	NEK2	24.6694	8.76651	1.49265	0.00115341	0.036375
XM_018045395.1	102187810	LOC102187810	88.023	112.043	-0.348102	0.00115381	0.036375
XM_005679153.3	102180281	WNT2	9.07995	2.77357	1.71094	0.00115676	0.036375
XM_005693265.3	102190162	RPL23A	688.019	796.972	-0.212081	0.00116215	0.0364243
XM_005698297.3	102173710	ANKRD2	0.36494	3.4912	-3.25799	0.00117427	0.0365634
XM_018055661.1	102184631	ODC1	9.17924	57.958	-2.65856	0.00118211	0.0366879
XM_005680893.3	102177874	MFAP5	67.3876	444.65	-2.72211	0.0011878	0.0367445
XM_018053890.1	102182044	FLRT2	18.632	51.8198	-1.47572	0.0012097	0.036929
XM_018059563.1	102191190	TMBIM1	59.4483	46.5828	0.351838	0.00120989	0.036929
XM_005686498.3	102174483	QPCT	1.2572	4.33398	-1.78547	0.00121286	0.036929
XM_018059528.1	102178749	SBF2	36.227	20.9991	0.786737	0.00121677	0.036929
XM_018045969.1	102178965	PTGFRN	41.5565	21.3945	0.957837	0.00121701	0.036929
XM_005683509.3	102190411	AADAT	7.99465	15.2751	-0.934072	0.00123261	0.0372555
XM_018057147.1	102181695	ITGA8	26.2589	8.8764	1.56476	0.00123699	0.0372555
XM_018050203.1	102189859	NR3C1	13.6737	20.7754	-0.603477	0.00123951	0.0372555
XM_018060950.1	102171364	LIMK2	16.5884	6.16219	1.42866	0.0012475	0.0373779
XM_013973120.2	102174342	G2E3	11.2377	6.17624	0.863541	0.0012557	0.0375055
XM_018043481.1	102180733	ASRGL1	53.7101	88.188	-0.71539	0.001282	0.0381112
XM_018061019.1	102190808	NIPSNAP1	5.42279	0.179644	4.91582	0.00128685	0.0381112
XM_018047569.1	102184499	PHLDA1	7.71545	13.0192	-0.754816	0.00128797	0.0381112
XM_018038610.1	102176924	CNPY3	22.4992	13.295	0.758992	0.00129888	0.0381998
XM_018040598.1	102174803	FAM20C	3.98003	6.22608	-0.645545	0.00129899	0.0381998
XM_018052532.1	102191046	MSANTD3	3.9464	2.07663	0.926294	0.00131548	0.0384474
XM_018039546.1	102172956	ME2	9.1619	17.3793	-0.923653	0.00131842	0.0384474
XM_005693855.3	102187624	COASY	6.79665	8.61291	-0.341677	0.0013208	0.0384474
XM_018061076.1	102181526	WSCD2	0	2.31825	#NAME?	0.00132355	0.0384474
XM_013969639.2	102178091	ADM	726.789	390.89	0.894774	0.00133032	0.0385219
XM_005675195.3	102184661	ABCF3	20.654	18.5103	0.158096	0.0013342	0.0385219
XM_013974943.2	100861046	MEPCE	12.0842	9.30133	0.377607	0.00134511	0.0385264
XM_018052868.1	102188405	COL12A1	185.806	93.7813	0.986425	0.00134937	0.0385264
XM_018058953.1	102181823	CHPF	13.1537	22.6314	-0.782854	0.00135052	0.0385264
XM_018038232.1	102175629	MAPKAPK3	8.48263	6.53095	0.377217	0.00135817	0.0385688
XM_018065704.1	106503323	IRX2	6.70431	3.4319	0.966083	0.0013625	0.0385688
XM_018039016.1	102181344	RAB23	46.6044	23.6954	0.975856	0.00136416	0.0385688
XM_005679027.3	102191301	ITGB8	17.4379	12.5424	0.475416	0.00137812	0.038776
XM_018065720.1	102180080	DUSP1	75.6883	189.34	-1.32284	0.00138287	0.038776
XM_005676339.3	102187632	LOC102187632	0.0649627	3.29242	-5.6634	0.00138369	0.038776
XM_018066325.1	102169525	BTBD7	11.9496	7.81022	0.613533	0.00139491	0.0388762
XM_018064240.1	102176912	TMEM98	24.7066	37.1486	-0.588407	0.00139543	0.0388762
XM_005691508.3	102174961	FZD10	8.07538	2.68123	1.59063	0.00139981	0.0388846
XM_005689064.3	102180778	RDH10	3.41962	8.89736	-1.37954	0.00140432	0.0388884
XM_018047755.1	102188018	SMAGP	10.1446	5.46575	0.892224	0.00142348	0.0388884
XM_018047345.1	102182849	TWIST1	25.4052	15.1166	0.748996	0.00142505	0.0388884
XM_018052531.1	108633218	TMEFF1	23.104	16.8228	0.457724	0.00143605	0.0388884
XM_013964504.2	100860805	SPP1	63.6873	4.23417	3.91086	0.00143927	0.0388884
XM_005691625.3	102188524	LIF	0.137865	1.97766	-3.84247	0.00144415	0.0388884
XM_018053322.1	108633217	SASH1	4.48614	10.3746	-1.20951	0.00144926	0.0388884
XM_018038278.1	102179895	PRICKLE2	2.3786	11.6469	-2.29176	0.00145449	0.0388884
XM_005678441.3	102169723	CDKN2C	17.1913	5.90051	1.54277	0.00145585	0.0388884
XM_018053612.1	102191050	LCTL	41.5997	12.5565	1.72814	0.00145592	0.0388884
XM_018041468.1	102186828	SHTN1	0.0402543	4.59558	-6.83496	0.00145658	0.0388884
XM_018048048.1	102179638	NDUFA4L2	8.35895	41.2703	-2.30371	0.00145691	0.0388884
XM_018052355.1	102183325	DPYSL2	23.9117	17.7034	0.433688	0.00145845	0.0388884
XM_018065928.1	106502605	HS6ST1	1.88547	6.61036	-1.8098	0.00146191	0.0388884
XM_005680504.3	102170204	GAS2L3	7.65941	2.95058	1.37624	0.00146352	0.0388884
XM_018043480.1	102172517	C29H11orf68	23.9228	16.5125	0.534823	0.00146525	0.0388884
XM_018058008.1	100860894	PTGIS	0.477198	3.19033	-2.74105	0.00147401	0.0390122
XM_018060176.1	102178927	C16H1orf115	0.865533	7.5508	-3.12497	0.00148749	0.0391079
XM_018060099.1	102176445	IL19	2.2112	0	inf	0.00149246	0.0391079
XM_018065038.1	102190259	SMARCE1	18.3025	20.9057	-0.191858	0.0014928	0.0391079
XM_018057750.1	102169772	ACSS2	0.109786	2.71589	-4.62867	0.00149405	0.0391079
XM_018067044.1	102172767	EGFR	3.84959	7.82424	-1.02324	0.00151018	0.039422
XM_005690940.2	102189782	ACBD6	12.4952	17.2131	-0.462136	0.00152931	0.0397428
XM_018059238.1	102182711	PAMR1	7.7251	2.4864	1.63549	0.00153082	0.0397428
XM_018049723.1	102190950	LOC102190950	0.132726	2.06357	-3.95862	0.00153749	0.0398077
XM_013968979.2	102172917	SNAI1	5.36167	2.89707	0.888087	0.001544	0.0398679
XM_018047641.1	102176587	ITGA5	27.1444	38.6307	-0.509092	0.00155256	0.0399805
XM_018055948.1	102170705	PTPA	90.5179	64.8959	0.480076	0.00156412	0.0400758
XM_018048814.1	102189377	RANGAP1	27.7247	15.6905	0.821284	0.00156626	0.0400758
XM_018045945.1	102189263	DENND2C	1.55806	4.14918	-1.41308	0.00157129	0.0400758
XM_018048457.1	108636055	EMP1	54.8087	111.385	-1.02308	0.00157308	0.0400758
XM_005700150.3	102177505	TMEM35A	0.0919957	2.11847	-4.52531	0.0015799	0.040142
XM_018047267.1	102172410	GSAP	5.26874	3.48711	0.595425	0.00160532	0.0404562
XM_005676862.3	102181908	LYPLA2	27.3129	33.2606	-0.28423	0.00161137	0.0404562
XM_018060990.1	106503046	RNF215	12.7488	20.9715	-0.71807	0.0016239	0.0404562
XM_005684442.3	102191798	HTR1B	36.658	9.86301	1.89403	0.00162431	0.0404562
XM_018039788.1	108633809	LOC108633809	40.149	27.6532	0.537916	0.00163102	0.0404562
NM_001285546.1	100861192	MAP28	17.3357	201.332	-3.53776	0.00163871	0.0404562
XM_013967229.2	102182734	GALNT15	0.328033	2.39987	-2.87105	0.00164074	0.0404562
XM_005684073.3	102169758	NUDT2	6.30101	1.65343	1.93012	0.00164253	0.0404562
XM_018048235.1	102168893	TOM1	9.94632	6.46313	0.62193	0.00164349	0.0404562
XM_018050728.1	102189116	LOC102189116	16.1876	21.6897	-0.422126	0.00164598	0.0404562
XM_018065984.1	108638499	SIVA1	90.8551	76.4296	0.249437	0.0016524	0.0404562
XM_005697528.3	102175080	ARL6IP1	110.129	50.8655	1.11444	0.00165515	0.0404562
XM_018049577.1	102178214	PLS1	13.8408	0.791071	4.12898	0.00165522	0.0404562
XM_018047837.1	102175924	SPATS2	12.0419	21.3751	-0.827874	0.00165615	0.0404562
XM_005676173.3	100860918	ACVR2A	9.24353	19.0689	-1.0447	0.0016602	0.0404562
XM_018039703.1	102169063	DSEL	45.4004	36.8631	0.300525	0.00167471	0.0405296
XM_018051760.1	102191654	SIK1	6.20809	0.637026	3.28472	0.00167692	0.0405296
XM_005675720.3	102181243	DPH3	10.4238	7.24656	0.524518	0.00167839	0.0405296
XM_005694638.3	102172391	ADAMTS6	21.8715	10.6352	1.0402	0.00168427	0.0405296
XM_018039539.1	102188455	SMAD2	21.7434	21.1041	0.0430498	0.00168448	0.0405296
XM_005684367.3	102184720	STOM	30.7477	52.215	-0.763988	0.00169178	0.0406028
XM_018065617.1	102176832	INPP1	13.5885	16.7726	-0.303727	0.00170056	0.0407109
XM_018039537.1	102171564	MBD2	17.955	20.3571	-0.181142	0.00171212	0.0408444
XM_005694373.3	102175518	HEXDC	14.8478	5.00101	1.56996	0.00171471	0.0408444
XM_018043391.1	102170032	RNASEH2C	46.0981	32.2861	0.513795	0.00172812	0.0409222
XM_018047186.1	102181186	MET	3.55897	1.15901	1.61857	0.00173063	0.0409222
XM_013974027.2	102178315	LOC102178315	11.6603	7.99299	0.544795	0.00173656	0.0409222
XM_018057757.1	102171169	PROCR	1.4942	4.51922	-1.5967	0.0017433	0.0409222
XM_018053054.1	102179673	FYN	12.0843	30.9598	-1.35726	0.00174766	0.0409222
XM_005698193.3	102191759	CH25H	52.8985	16.2828	1.69988	0.00175295	0.0409222
XM_005699908.3	100861124	DRAP1	71.4422	54.9437	0.378822	0.00176044	0.0409222
XM_018056965.1	102171890	ATP5C1	35.1403	49.0842	-0.482132	0.00176276	0.0409222
XM_005681551.3	102178714	UCHL1	53.1168	161.024	-1.60003	0.00176376	0.0409222
XM_018039349.1	100862660	NGF	4.01061	5.99318	-0.579501	0.00176377	0.0409222
XM_005681603.3	102191686	OCIAD2	9.55418	35.3948	-1.88933	0.00176678	0.0409222
XM_018058563.1	102171262	MYC	4.8787	8.78267	-0.848163	0.00176952	0.0409222
XM_018066566.1	102179048	VIMP	49.1494	41.4487	0.245847	0.00178121	0.0410699
XM_018049292.1	102177153	LOC102177153	0	1.90466	#NAME?	0.00178452	0.0410699
XM_018063666.1	102176825	C1QTNF1	0.0736887	22.9226	-8.28111	0.00180122	0.0412317
XM_018056431.1	102180358	HMGN2	177.063	96.1172	0.881398	0.00180831	0.0412317
XM_018044541.1	108634555	LOC108634555	40.0712	29.4515	0.444223	0.00180886	0.0412317
XM_018047843.1	102177410	TUBA1A	265.127	414.534	-0.644809	0.00181573	0.0412377
XM_018043509.1	102184319	FEZ1	0.669952	9.67304	-3.85184	0.00181778	0.0412377
XM_005693431.3	102169048	FAM64A	16.1962	4.90908	1.72213	0.00182408	0.0412389
XM_018050187.1	102172059	DPYSL3	4.24753	0.32246	3.71943	0.00182649	0.0412389
XM_005693239.3	102183262	WSB1	73.0521	94.4945	-0.371303	0.00184327	0.0413942
XM_018050246.1	102190960	LOC102190960	0.568835	3.04572	-2.4207	0.00184959	0.0413942
XM_005684854.3	102177166	VTA1	11.7845	17.2907	-0.553102	0.00185049	0.0413942
XM_005698264.3	102189182	ENTPD1	14.1981	6.61706	1.10144	0.00185075	0.0413942
XM_005697832.3	102184024	LAMTOR4	292.324	240.466	0.281736	0.00186284	0.0414923
XM_018053349.1	108636743	RAET1E	1.4608	3.47799	-1.2515	0.001865	0.0414923
XM_005687031.3	102189873	ID2	4.69255	10.0304	-1.09593	0.0018682	0.0414923
XM_018064768.1	102178395	PHLDB2	29.9769	16.5935	0.853231	0.00188379	0.0417413
XM_018049174.1	102190320	USP53	16.8127	8.14365	1.0458	0.0019037	0.0420122
XM_005690077.3	100860855	CAT	12.773	34.727	-1.44296	0.00190484	0.0420122
XM_018044997.1	102187017	DOCK7	12.83	17.2316	-0.425537	0.00191638	0.0421477
XM_018045090.1	102181017	LOC102181017	0	1.97047	#NAME?	0.00191982	0.0421477
XM_018057070.1	102175037	NRP1	0.881943	23.2249	-4.71885	0.00194879	0.0426851
XM_005692019.3	102169211	LOC102169211	204.201	2.39793	6.41205	0.00197565	0.0429934
XM_005678679.3	102173808	CDCA8	11.3478	5.17991	1.13142	0.00198081	0.0429934
XM_005689846.3	102186786	TRIM21	7.79224	5.8154	0.422161	0.00198281	0.0429934
XM_018049595.1	102185352	NAAA	47.595	27.2318	0.805516	0.00198308	0.0429934
XM_005695921.3	102170742	TMEM115	19.3796	16.9737	0.191239	0.00198754	0.0429934
XM_005676602.2	102183467	EPHA4	2.81343	6.20792	-1.14178	0.00199594	0.0429934
XM_005681324.3	102186381	LOC102186381	854.946	1129.59	-0.401887	0.00200174	0.0429934
XM_018044114.1	102191777	DIAPH2	14.985	10.6592	0.49142	0.00200242	0.0429934
XM_005687805.3	102180234	TMX4	26.4857	23.1621	0.19345	0.00200347	0.0429934
XM_018049793.1	102179086	HTRA3	14.7549	4.199	1.81307	0.00201359	0.0430168
XM_005677854.3	102168405	DCLRE1B	12.206	15.1113	-0.308039	0.00202681	0.0430576
XM_018042500.1	108634150	ZNF503	5.18316	2.97274	0.802038	0.00202703	0.0430576
XM_018064241.1	102177189	MYO1D	7.34928	12.336	-0.747204	0.0020297	0.0430576
XM_005694539.3	102191082	STC2	3.04542	17.7332	-2.54174	0.00203358	0.0430576
XM_018041278.1	100861341	PDCD4	21.1702	33.3016	-0.653558	0.00205326	0.0432427
XM_018040685.1	102174268	PDGFA	3.25236	0.266745	3.60795	0.00205413	0.0432427
XM_005684468.3	102177164	PRSS35	16.659	1.25926	3.72565	0.00205626	0.0432427
XM_018064367.1	102172656	NXN	37.312	20.9775	0.830795	0.00209179	0.0436529
XM_018056925.1	102183340	BTBD3	1.39113	3.82775	-1.46024	0.00209412	0.0436529
XM_005679437.3	102173636	HILPDA	5.66524	8.75897	-0.628624	0.00209779	0.0436529
XM_018049314.1	102189469	HERC5	7.96652	5.36611	0.570075	0.00210335	0.0436529
XM_013962557.2	102185051	CSF1	10.2595	16.1069	-0.650726	0.00210909	0.0436529
XM_018046687.1	102181651	GALNT11	6.85548	1.44917	2.24203	0.00210962	0.0436529
XM_018054400.1	102187813	ITGAV	80.9201	62.0071	0.384064	0.00211226	0.0436529
XM_018061082.1	102183899	ISCU	73.474	53.0971	0.468601	0.00212117	0.0436529
NM_001285667.1	100860805	SPP1	73.6863	5.48685	3.74735	0.00212138	0.0436529
XM_005684069.3	102169182	LOC102169182	27.7203	39.4871	-0.510436	0.00212686	0.0436529
XM_005691172.3	102188161	TMEM154	3.47697	6.80096	-0.967906	0.00213041	0.0436529
XM_018059204.1	102189418	TSPAN18	4.81574	6.69543	-0.475419	0.00214787	0.0437143
XM_018050322.1	102189579	CTNNA1	82.1817	96.8508	-0.236947	0.00214827	0.0437143
XM_005697691.3	102191666	KIF22	17.7946	7.83782	1.18291	0.00216059	0.0437143
XM_018062515.1	102183356	ETHE1	31.1629	43.9543	-0.496176	0.0021653	0.0437143
XM_018045006.1	102187448	USP1	24.6278	20.4919	0.265231	0.00216845	0.0437143
XM_005686165.3	102171984	VIPAS39	13.5485	17.7703	-0.391337	0.00217013	0.0437143
XM_018059857.1	102183161	CWC15	15.6069	11.3495	0.459557	0.00217391	0.0437143
XM_005678255.3	102169351	TYW3	7.21107	10.1543	-0.493805	0.00217645	0.0437143
XM_018053677.1	102189402	ARSB	9.73324	6.29082	0.629671	0.0021845	0.0437143
XM_018052294.1	102174119	SLC39A14	24.67	38.3715	-0.637279	0.00218854	0.0437143
XM_018049319.1	102190033	LAP3	48.2673	66.5931	-0.464327	0.00218914	0.0437143
XM_005692482.3	102187075	URI1	15.1829	20.1197	-0.406159	0.0021914	0.0437143
XM_018059729.1	102187695	FXYD6	15.8449	21.9752	-0.471859	0.00219517	0.0437143
XM_018066560.1	102176736	C21H14orf28	4.17325	5.80192	-0.475359	0.00220276	0.0437143
XM_018056694.1	102184069	CKAP2	48.6117	20.6726	1.23359	0.00220346	0.0437143
XM_013971573.2	102188623	RTN2	2.13452	4.10727	-0.944271	0.00221046	0.0437143
XM_018056170.1	102176802	VAV2	8.15274	11.1071	-0.446125	0.00222422	0.0438766
XM_005689464.2	102178922	ZW10	23.5377	19.8912	0.242842	0.00224166	0.0440409
XM_005685483.2	102176047	BUB1B	29.5448	9.60375	1.62123	0.00224179	0.0440409
XM_018058508.1	102182422	LYPLA1	54.1487	70.2102	-0.374753	0.0022484	0.0440797
XM_018043424.1	102187842	ADAMTS15	0	2.82865	#NAME?	0.00226388	0.0442108
XM_018044773.1	102191120	SSR4	368.118	449.157	-0.287053	0.00226437	0.0442108
XM_005691260.3	102172649	JADE1	1.95885	5.54162	-1.5003	0.00227908	0.0443563
XM_018042301.1	102187650	PLAC9	31.4879	78.4438	-1.31686	0.00228113	0.0443563
XM_018053578.1	102172449	RPLP1	1972.79	2410.93	-0.289349	0.00228719	0.0443837
XM_018055195.1	102171162	SOCS5	23.04	12.0929	0.929988	0.00231434	0.0447734
XM_018047288.1	102180914	KIAA1324L	1.00668	6.00036	-2.57544	0.00232045	0.0447734
XM_005688620.3	102183249	CD40	9.13984	3.88601	1.23388	0.0023228	0.0447734
XM_005682572.3	102176034	EEF2	604.51	810.095	-0.422323	0.00232984	0.0447734
XM_018062567.1	102171421	CLPTM1	15.1385	12.5412	0.27154	0.00233695	0.0447734
XM_018043684.1	102174376	TSPAN7	0.374494	2.26181	-2.59447	0.0023388	0.0447734
NM_001314299.1	102175172	IGFBP2	143.065	2.77688	5.68707	0.00234017	0.0447734
XM_018049619.1	102189847	2019-09-11	0.836239	2.73348	-1.70875	0.00235019	0.0448749
NM_001285670.1	100860807	KITLG	6.59311	10.3983	-0.657317	0.00237111	0.0450831
XM_018066685.1	102171934	FBLN2	20.315	51.5663	-1.34388	0.00238391	0.0450831
XM_018066631.1	108638589	LOC108638589	31.1451	23.1198	0.429875	0.00238686	0.0450831
XM_018066268.1	102189905	CSPG4	16.4117	6.49056	1.3383	0.00239086	0.0450831
XM_018059529.1	102178091	ADM	81.203	48.6898	0.737913	0.00239178	0.0450831
XM_018049777.1	102176777	AFAP1	8.35278	10.5667	-0.339194	0.00239846	0.0450831
XM_013965658.2	102191608	SH3RF2	0.90519	2.84687	-1.65309	0.0024028	0.0450831
XM_018045028.1	102182719	GGT5	2.19458	0.165576	3.72838	0.00240367	0.0450831
XM_018048425.1	108636034	MGST1	41.0633	64.9378	-0.661207	0.00241774	0.0451946
XM_018057632.1	102178184	TFAP2C	2.24902	0.00475833	8.88463	0.00241938	0.0451946
XM_018038406.1	102176651	CHCHD6	4.82397	12.1948	-1.33797	0.00242385	0.0451946
XM_018049483.1	102186724	C1H3orf58	3.03114	5.27523	-0.799375	0.00244023	0.0454111
XM_018065914.1	108638473	LOC108638473	0.938045	2.78321	-1.56902	0.00244592	0.0454283
XM_018050243.1	102191519	LOC102191519	2.08688	0.316197	2.72245	0.00245368	0.0454837
XM_018048626.1	102169743	TSPAN9	34.5641	27.468	0.331523	0.00246091	0.0455293
XM_005681456.3	102176682	NCAPG	40.1819	20.6616	0.959594	0.00247153	0.0456371
XM_005701764.3	102187044	RPL31	1367.01	1639.93	-0.26261	0.00248012	0.0456405
XM_018043998.1	102189293	APOO	12.982	20.4083	-0.652647	0.0024813	0.0456405
XM_013975163.2	102189182	ENTPD1	3.14271	0.921908	1.76932	0.0025052	0.0458572
XM_005690019.3	102179218	FIBIN	12.133	30.4154	-1.32587	0.00250569	0.0458572
XM_018050730.1	102189116	LOC102189116	312.524	396.847	-0.344617	0.00251363	0.0458572
XM_005674769.3	102179318	HSPA13	30.4579	22.7213	0.422775	0.00251529	0.0458572
XM_018059829.1	102191064	KDELC2	23.9417	18.602	0.364068	0.00251714	0.0458572
XM_018059035.1	102190153	ZFP91	14.8147	11.674	0.343727	0.00254544	0.0462722
XM_005700868.3	102181764	SMC1A	16.8934	11.6767	0.532831	0.00255948	0.0462722
XM_018056750.1	102180233	ITM2B	95.1297	168.905	-0.828243	0.00257599	0.0462722
XM_018040096.1	102186448	LUC7L	4.53528	9.9151	-1.12844	0.00258003	0.0462722
XM_018064945.1	102170631	NFE2L1	14.1129	22.8886	-0.697614	0.00258009	0.0462722
XM_005685030.3	102185569	NREP	14.4432	4.67781	1.62649	0.00258445	0.0462722
XM_018048225.1	102190027	TIMP3	124.839	81.6077	0.613288	0.00258858	0.0462722
XM_005690410.3	102174587	FAM72A	2.984	1.02329	1.54403	0.00259132	0.0462722
XM_005675140.3	102170912	RTP4	4.70829	0.795377	2.56549	0.0025928	0.0462722
XM_018039639.1	102183840	FHOD3	3.12098	0.917637	1.766	0.0025967	0.0462722
XM_018050211.1	102168446	NDFIP1	164.52	206.587	-0.328484	0.0026007	0.0462722
XM_013964144.2	102182767	KLHL42	16.8435	12.0283	0.485765	0.00260305	0.0462722
XM_018063319.1	102173961	APLP1	7.63408	4.07832	0.904479	0.00261975	0.0464822
XM_018059490.1	102184921	EIF3F	38.4005	51.3319	-0.418729	0.0026472	0.046882
XM_018064531.1	102178301	CXCL16	10.5069	3.3465	1.65061	0.00266109	0.0469688
XM_018056437.1	102188058	DZIP1	18.4627	24.3305	-0.398153	0.00266824	0.0469688
XM_005683180.3	102188496	SMIM3	71.1169	169.074	-1.24939	0.00266932	0.0469688
XM_018040602.1	102185139	PHKG1	3.16431	6.0682	-0.939377	0.00267182	0.0469688
XM_005679966.3	102168424	LOC102168424	1.08131	5.06848	-2.22877	0.00267897	0.0470078
XM_005682506.3	102181026	NDUFA11	42.1703	36.9515	0.190593	0.00269546	0.0472102
XM_018056447.1	102170612	ABCC4	3.18974	7.18824	-1.1722	0.00272465	0.0475665
XM_018054444.1	102171882	KNL1	5.16111	2.12268	1.28179	0.00272579	0.0475665
XM_018056363.1	102171347	COL4A2	6.44775	13.8785	-1.10599	0.00273571	0.0476523
XM_013967225.2	106502564	SIX1	3.59061	6.11523	-0.768179	0.00274813	0.0477098
XM_018059793.1	102182645	FN1	147.521	260.867	-0.822389	0.00274902	0.0477098
XM_018060206.1	102185109	CNIH4	34.2173	27.6502	0.307434	0.00276985	0.0477818
XM_018060992.1	102168286	TBC1D10A	7.2235	10.9882	-0.605185	0.00277065	0.0477818
XM_005698076.3	102189271	MOSPD3	24.5441	31.1696	-0.344762	0.00277243	0.0477818
XM_013963957.2	102173919	RPS26	917.985	1157.01	-0.33386	0.00277323	0.0477818
XM_018067093.1	108638634	RPL32	1231.39	1516.94	-0.300874	0.00277867	0.0477892
XM_005677199.3	102175451	F11R	2.26387	6.81415	-1.58974	0.00279196	0.0479312
XM_018051100.1	102191231	KANK2	28.6193	19.5491	0.549884	0.00279718	0.0479345
XM_018048201.1	102189931	ALDH1L2	25.3574	39.9007	-0.65401	0.00281056	0.0479517
XM_005696339.3	102176180	POLH	15.1069	9.03495	0.74162	0.00282028	0.0479517
XM_005677108.3	102173620	CREG1	36.3169	19.045	0.931229	0.00282108	0.0479517
XM_013975441.2	102177772	SARAF	59.0912	47.9891	0.300236	0.00282281	0.0479517
XM_005679090.3	102185804	GNAI1	14.7068	29.9085	-1.02407	0.00282756	0.0479517
XM_005676046.3	102184205	DPP4	8.35839	2.93419	1.51026	0.00282839	0.0479517
XM_013964628.2	102191686	OCIAD2	1.24011	4.77343	-1.94456	0.00284448	0.048025
XM_018066143.1	108633196	BDKRB1	7.38137	1.00813	2.8722	0.002846	0.048025
XM_018066225.1	106503372	PRKD1	14.3359	11.591	0.306626	0.00285039	0.048025
XM_005679098.3	102188376	FGL2	0.269601	2.26035	-3.06765	0.00285287	0.048025
XM_018054721.1	102173345	LOC102173345	19.1897	13.4977	0.507621	0.00287307	0.0481214
XM_005689159.3	100860771	RSPO2	1.06878	4.17956	-1.96739	0.00287366	0.0481214
XM_018038975.1	102178679	LOC102178679	67.3059	47.4401	0.504626	0.00287375	0.0481214
XM_018060596.1	102175503	TMEM51	10.7094	3.01461	1.82884	0.00290719	0.0485109
XM_005681738.3	102175015	DCK	9.58644	7.10162	0.432847	0.00292548	0.0486538
XM_018058486.1	102187875	LOC102187875	5.8632	2.56043	1.1953	0.00292597	0.0486538
XM_018046572.1	102191552	IFNAR1	13.5473	11.6044	0.223333	0.00293856	0.0487024
XM_018056118.1	102171524	SDCCAG3	8.71596	10.6826	-0.293535	0.00293912	0.0487024
XM_018057302.1	102175776	NET1	7.34698	4.86279	0.595369	0.0029541	0.0488657
XM_018047680.1	102179916	C5H12orf10	25.0313	30.4554	-0.282962	0.00296372	0.0489398
XM_018061066.1	102186143	ASPHD2	1.64454	4.77175	-1.53684	0.00297534	0.0489845
XM_018054137.1	102186772	FERMT2	278.648	58.4621	2.25287	0.0029767	0.0489845
XM_005686948.3	102169019	ADCY3	7.29725	10.8047	-0.566237	0.00298963	0.0490209
XM_005681104.3	102188928	L3MBTL2	10.2089	8.20682	0.314933	0.00299461	0.0490209
XM_018049271.1	102176770	PPP3CA	32.8381	27.9087	0.234653	0.00299518	0.0490209
XM_018040383.1	102189453	HMOX2	18.6169	15.6898	0.246784	0.00300155	0.0490209
XM_005683172.3	102186009	RPS14	1263.72	1621.64	-0.359781	0.00300541	0.0490209
XM_018056631.1	102182702	N4BP2L1	1.59971	4.67886	-1.54834	0.00300979	0.0490209
XM_018050884.1	102171055	TNFAIP8L1	6.0178	2.53623	1.24655	0.00303323	0.0493185
XM_018051918.1	102183597	DENND4C	10.5373	15.0663	-0.515817	0.00304193	0.0493757
XM_005687976.3	102179681	PTER	8.32682	3.6772	1.17916	0.00305677	0.0495321
XM_005696338.3	100861003	POLR1C	15.7492	14.8018	0.0895038	0.00306796	0.049629
XM_005680673.3	102177312	TST	1.4523	4.29216	-1.56336	0.00307664	0.0496782
XM_005687861.3	102176245	MASTL	3.81944	2.25093	0.76284	0.0030868	0.0496782
XM_005689264.2	102172081	RMDN1	8.95674	10.9001	-0.283295	0.00309758	0.0496782
XM_005674898.3	102175617	KIAA1524	9.5336	6.79253	0.489072	0.00310602	0.0496782
XM_018044262.1	102172696	MORC4	10.4353	12.3684	-0.24518	0.00310967	0.0496782
XM_005678393.3	102180278	MAGOH	30.9291	28.3602	0.125101	0.00311536	0.0496782
XM_018053039.1	102174473	DSE	14.1768	19.1994	-0.437535	0.00312983	0.0496782
XM_005684236.3	102171977	CKS2	26.7989	8.69742	1.62351	0.00313762	0.0496782
XM_005685462.3	102170321	ARHGAP11A	7.09405	3.47144	1.03108	0.00313921	0.0496782
XM_018065819.1	100861394	MFGE8	70.3271	37.5533	0.905142	0.00313998	0.0496782
XM_018060983.1	102189509	SEC14L2	1.33101	3.33901	-1.3269	0.0031417	0.0496782
XM_005685886.3	102186402	DLGAP5	22.3072	8.4349	1.40307	0.00314255	0.0496782
XM_018055530.1	102181134	CENPA	3.97166	1.36918	1.53643	0.00315044	0.0496782
XM_018047749.1	102186932	SLC4A8	3.02573	1.08882	1.47452	0.00316576	0.0496782
XM_005685137.3	102168454	ZWILCH	24.7206	14.4996	0.7697	0.00317492	0.0496782
XM_018046351.1	102169922	CADM3	10.9353	2.41498	2.17891	0.0031787	0.0496782
XM_018043001.1	102168428	LOC102168428	373.912	45.2618	3.04633	0.00317963	0.0496782
XM_018039448.1	102173248	PTPRM	3.92309	8.65109	-1.14089	0.00318283	0.0496782
XM_018046684.1	102181651	GALNT11	0.478077	3.9622	-3.05099	0.00318341	0.0496782
XM_018060360.1	102187615	LOC102187615	12.9886	8.17557	0.667857	0.0031848	0.0496782
XM_018055369.1	108637146	ATOH8	0.792677	5.22999	-2.722	0.00318946	0.0496782
XM_018046181.1	102175525	TCTEX1D2	56.3688	38.1767	0.562206	0.00319092	0.0496782
XM_018052563.1	102172152	CTNNAL1	42.6245	18.5304	1.20179	0.00322373	0.0500111
XM_005675030.3	102188085	PARP14	11.2661	7.56168	0.57521	0.00322475	0.0500111
XM_005700222.2	102176205	ATG4A	11.1365	14.4398	-0.374747	0.00323806	0.0500111
XM_018052925.1	102175855	PGM3	18.4507	22.5826	-0.291539	0.00325537	0.0500111
XM_018040599.1	102186362	GTF3C1	9.29031	6.34278	0.55061	0.00325941	0.0500111
XM_005692697.3	102188075	DHDH	6.58851	9.1118	-0.467784	0.00326252	0.0500111
XM_018040780.1	102188824	MAPK3	28.5609	39.5353	-0.469101	0.00326545	0.0500111
XM_018049163.1	102190390	CCNA2	37.5934	13.6319	1.46349	0.00326567	0.0500111
XM_018060779.1	108637793	G0S2	1.24596	3.39499	-1.44615	0.00326646	0.0500111
XM_005680981.3	102179645	RAD51AP1	7.20465	3.7305	0.949558	0.00326988	0.0500111
XM_018054132.1	102186772	FERMT2	1.4117	11.3669	-3.00934	0.00327003	0.0500111
XM_005679960.3	102189831	LETMD1	10.1923	12.3201	-0.273535	0.00329498	0.0502007
XM_018039012.1	102184676	CD2AP	19.7894	17.5319	0.174749	0.00330374	0.0502007
XM_018047151.1	102178507	ANLN	4.68724	2.0608	1.18554	0.00330935	0.0502007
XM_018038805.1	102172225	PSMG4	139.547	170.973	-0.293014	0.00330966	0.0502007
XM_018048541.1	102188569	LOC102188569	2.74311	6.85614	-1.32158	0.00331759	0.0502007
XM_005676017.3	102176466	CERS6	12.4183	15.6611	-0.33472	0.00332251	0.0502007
XM_018051766.1	100861245	PLIN2	56.8771	197.38	-1.79506	0.00332252	0.0502007
XM_005701415.3	102173932	LOC102173932	15.8274	37.0292	-1.22624	0.00332459	0.0502007
XM_005678989.3	102177402	MEOX2	10.6914	23.937	-1.1628	0.00333188	0.0502312
XM_005677503.3	102190367	S100A5	0.476651	5.40721	-3.50388	0.00334509	0.0502989
XM_018050998.1	102176032	NDUFA7	77.1489	65.418	0.237958	0.00334723	0.0502989
XM_018048228.1	102180158	SMC4	16.8751	7.1474	1.23941	0.00335833	0.0502989
XM_005698189.2	102190846	STAMBPL1	3.36112	6.09963	-0.859779	0.00335924	0.0502989
XM_018057003.1	102172820	ECHDC3	9.24456	11.7858	-0.350378	0.00336276	0.0502989
XM_005694534.2	102189904	ATP6V0E1	72.1229	79.9374	-0.148414	0.00337232	0.0503622
XM_018062862.1	102191265	CLEC11A	33.1013	5.76917	2.52045	0.00337756	0.0503622
XM_013971902.2	102173329	CPD	53.4432	46.1635	0.211254	0.00338926	0.0504576
XM_005680925.3	102190030	LPCAT3	18.5874	10.5496	0.81714	0.00342789	0.0507074
XM_018047328.1	102171125	FAM126A	26.7195	46.8712	-0.810808	0.00343112	0.0507074
XM_018052156.1	102179766	HINT2	26.2323	17.13	0.614818	0.00343265	0.0507074
XM_018065750.1	102175442	BASP1	10.7711	18.097	-0.748576	0.00344667	0.0508357
XM_018043973.1	102186469	CCNB3	4.2172	2.37455	0.828634	0.00346122	0.05096
XM_005696305.3	102190470	CCND3	24.3644	38.0882	-0.644568	0.00346579	0.05096
XM_005684757.3	102170149	STX7	37.3534	46.7999	-0.325266	0.00348142	0.0511109
XM_018045217.1	106501966	LEPROT	78.0346	63.9835	0.286413	0.00349459	0.0511927
XM_005694788.3	102171550	SLC1A3	0.0519483	2.14758	-5.36949	0.00349774	0.0511927
XM_005691668.3	102175427	LOC102175427	1024.98	1198.59	-0.225738	0.00351135	0.0512984
XM_018054120.1	102184729	GCH1	3.06194	5.49528	-0.843748	0.00352562	0.0512984
XM_005693780.3	102188973	TOP2A	79.6899	28.5736	1.47971	0.00352849	0.0512984
XM_018058539.1	102174046	WDYHV1	12.2225	14.0877	-0.204895	0.00352923	0.0512984
XM_018062033.1	102190159	CPNE2	24.9079	15.8149	0.655315	0.00353614	0.0512984
XM_018051751.1	102175802	C1H21orf91	6.13067	12.5341	-1.03174	0.00353727	0.0512984
XM_018038213.1	102176834	STT3B	55.3487	46.4959	0.251445	0.00354393	0.0513169
NM_001314331.1	102171363	RPLP0	1976.54	2257.13	-0.191508	0.00355204	0.0513212
XM_018044628.1	102183496	EFNB1	28.4839	19.6048	0.538941	0.00355499	0.0513212
XM_018060744.1	102180692	VASH2	2.29589	5.69038	-1.30947	0.00356359	0.0513467
XM_018056418.1	102176138	DOCK9	6.18741	3.43679	0.848274	0.00356754	0.0513467
XM_018064910.1	102189900	NXPH3	17.7777	6.51141	1.44903	0.00358924	0.0514691
NM_001285715.1	100862660	NGF	24.0662	33.4317	-0.474208	0.00359559	0.0514691
XM_018064001.1	102173037	NTN1	56.2451	13.7865	2.02847	0.00359724	0.0514691
NM_001285703.1	100860849	HSP70.1	12.3898	8.71207	0.508061	0.00359765	0.0514691
XM_018050929.1	102189944	GTF2F1	29.5276	26.0416	0.181248	0.00360888	0.0515332
XM_018065794.1	102176364	LOC102176364	34.9222	44.428	-0.347325	0.00362638	0.0515332
XM_018050994.1	102176783	2019-03-02	42.5989	47.5461	-0.158513	0.00362898	0.0515332
XM_005680728.2	102177091	LOC102177091	59.485	81.4932	-0.454154	0.00363023	0.0515332
XM_018057933.1	102180057	UBE2C	70.7999	23.005	1.6218	0.00363569	0.0515332
XM_005681564.3	102181851	KCTD8	3.69727	0.250295	3.88476	0.00365089	0.0515332
XM_013963698.2	102173533	ACSS3	5.39563	2.24202	1.26699	0.00365821	0.0515332
XM_018052872.1	102190692	TMEM30A	69.8302	55.727	0.325475	0.0036596	0.0515332
XM_005676390.3	102176567	LOC102176567	17.5037	25.7354	-0.556097	0.00366162	0.0515332
XM_018049252.1	102173274	CENPE	0.134234	3.82374	-4.83216	0.00366971	0.0515662
XM_005688324.3	102171259	AURKA	16.7763	5.99974	1.48345	0.00367575	0.0515662
XM_018056364.1	102171079	COL4A1	23.1281	43.5336	-0.912484	0.0036806	0.0515662
XM_018066621.1	102168869	RAB7A	47.8604	40.6612	0.235181	0.00368791	0.0515662
XM_013972700.2	102181461	NPM1	145.553	189.951	-0.384082	0.00369488	0.0515662
XM_005698440.3	102189370	LOC102189370	3.1792	8.79304	-1.4677	0.00370057	0.0515662
XM_018047499.1	102184117	TMED4	59.9327	44.6542	0.424548	0.00370354	0.0515662
XM_005691226.2	102182430	ELMOD2	10.0647	14.9596	-0.571769	0.00370952	0.0515662
XM_018044877.1	102174919	SUV39H1	6.44699	3.18755	1.01618	0.00371555	0.0515662
XM_018052232.1	100860925	COL15A1	11.0457	0	inf	0.00371809	0.0515662
XM_005685504.3	102181960	NUSAP1	28.8313	11.1848	1.36609	0.00372577	0.0515976
XM_005689133.3	100860896	TNFRSF11B	9.59583	2.29187	2.06588	0.00373435	0.0516414
XM_018043534.1	102180197	RHOD	18.6843	13.3134	0.488942	0.00374034	0.0516493
XM_018044730.1	102179192	LOC102179192	5.88394	9.83657	-0.741374	0.00375099	0.0517214
XM_005686879.3	102175588	ZNF512	11.273	14.8441	-0.397016	0.00375848	0.0517497
XM_005676159.3	102185512	RND3	123.781	149.629	-0.273602	0.00379238	0.0521026
XM_005680998.3	102184128	CCDC77	6.07089	4.92827	0.300828	0.00379504	0.0521026
XM_005695289.3	102179603	MIS18BP1	11.0189	5.41876	1.02394	0.00380726	0.0521951
XM_005677513.3	102168876	S100A8	2.60884	14.4267	-2.46726	0.00382609	0.0522027
XM_018052720.1	102180765	RPS7	959.163	1194.71	-0.316809	0.00383003	0.0522027
XM_018056181.1	102173139	STMN1	135.497	85.5509	0.663409	0.00383017	0.0522027
XM_018047446.1	102182939	C4H7orf57	6.17679	3.34137	0.886419	0.00383514	0.0522027
XM_018040281.1	102185705	CUX1	19.7501	17.1142	0.206664	0.00383716	0.0522027
XM_013970374.2	102183992	QSOX1	19.4025	47.5035	-1.29179	0.00384069	0.0522027
XM_005691822.3	102179974	CENPN	9.01901	3.50155	1.36498	0.00385268	0.0522911
XM_018066600.1	108638538	LOC108638538	4.55017	24.4616	-2.42652	0.00387741	0.0525075
XM_005692819.3	102176637	EMP3	34.4111	29.5222	0.221072	0.00387965	0.0525075
XM_005691261.3	102173114	PGRMC2	6.08359	9.43121	-0.632518	0.00391411	0.0528988
XM_018057155.1	102182515	VIM	3253.06	2415.54	0.429452	0.00392727	0.0529067
XM_018060804.1	102170625	ASPM	11.3352	3.27764	1.79009	0.00393057	0.0529067
XM_018059843.1	102172083	SLC35F2	5.45462	3.45341	0.659456	0.00393691	0.0529067
XM_005674830.2	102175894	COL8A1	339.461	113.815	1.57656	0.00396095	0.0531549
XM_018061165.1	102189785	TPCN1	4.25613	2.15288	0.983276	0.00398354	0.0533772
XM_018062516.1	102183356	ETHE1	9.4514	16.0806	-0.766718	0.00399519	0.0533772
XM_018056080.1	102182552	MAN1C1	0.531066	2.9591	-2.47819	0.00400336	0.0533772
XM_005686027.3	102178455	SYNJ2BP	14.3901	11.9167	0.272092	0.00400434	0.0533772
XM_005699871.3	102186093	ARL2	28.1315	23.0228	0.289127	0.00400614	0.0533772
XM_018052738.1	102182697	PXDN	21.2521	11.8804	0.839016	0.00401505	0.0533772
XM_018063400.1	102175610	LOC102175610	42.5907	15.6266	1.44654	0.00403514	0.0533772
XM_005678554.2	102188823	KIF2C	21.9379	7.25432	1.59652	0.00403525	0.0533772
XM_018061419.1	102174416	STX2	22.1117	18.2252	0.27887	0.00403641	0.0533772
XM_018055131.1	102174751	CDC42EP3	56.0542	84.645	-0.594603	0.00404204	0.0533772
XM_018054099.1	102190422	EXOC5	30.196	33.6638	-0.156843	0.00404654	0.0533772
XR_310199.3	102171788	LOC102171788	2.57858	0.134764	4.25807	0.00404713	0.0533772
XM_018065583.1	102183104	TNPO1	17.0538	24.2808	-0.509726	0.00405035	0.0533772
XM_005700603.3	102186286	LOC102186286	204.445	146.182	0.483947	0.00405727	0.0533945
XM_005700541.3	102189019	VAMP7	24.2799	37.5619	-0.629504	0.00407202	0.0534692
XM_018047299.1	102185649	ABCB1	1.27956	3.20674	-1.32546	0.00407416	0.0534692
XM_005676843.3	102177482	NIPAL3	2.2329	5.08729	-1.18798	0.00408489	0.0534696
NM_001285646.1	100860789	BMP4	42.1244	27.8258	0.59823	0.00408542	0.0534696
XM_005686330.3	102173394	WBP1	9.57065	13.9326	-0.541779	0.00409493	0.0534698
XM_005691464.3	102184930	RFC5	14.2184	12.7874	0.153033	0.0041019	0.0534698
XM_018051816.1	102171064	HMGB2	103.287	60.2007	0.778806	0.00410227	0.0534698
XM_018056946.1	102171722	IL15RA	4.84352	11.4536	-1.24167	0.00413324	0.0537999
NM_001285685.1	100860818	RHOB	11.7352	36.4339	-1.63444	0.00414093	0.0538202
XM_018060686.1	102191069	GLUL	32.7462	40.1886	-0.295456	0.0041461	0.0538202
XM_005687128.3	102183339	RPL35	1510.18	1890.25	-0.323859	0.00416692	0.053917
XM_005688961.3	102178744	SNAI2	45.6989	67.9677	-0.572689	0.00417553	0.053917
XM_018049390.1	102176771	APBB2	4.74266	7.39675	-0.641196	0.00418571	0.053917
XM_018038974.1	102178679	LOC102178679	2.15204	0.237077	3.18228	0.00418735	0.053917
XM_013963846.2	102190298	SLC38A4	3.2449	10.5505	-1.70107	0.0041913	0.053917
XM_005691231.3	102185021	MGST2	0.631475	4.13403	-2.71075	0.00419255	0.053917
XM_018061516.1	102179034	FAT4	13.3858	6.81888	0.973098	0.00419316	0.053917
XM_018061179.1	102186063	SPATS2L	33.1453	38.6971	-0.223423	0.00420073	0.0539415
XM_018038231.1	102170921	WNT5A	76.8117	15.4883	2.31015	0.0042118	0.0540108
XM_005699885.3	102189283	FAU	600.299	716.728	-0.255744	0.00422	0.0540425
XM_018043376.1	102176672	LOC102176672	4.79747	12.2739	-1.35525	0.00422892	0.0540425
XM_005700652.3	102185994	ERCC6L	4.99636	2.59561	0.944802	0.00423575	0.0540425
XM_018048085.1	102170119	RNF41	7.29057	16.2199	-1.15366	0.00425456	0.0541822
XM_013964633.2	102174007	PDGFRA	18.0626	5.86976	1.62163	0.00425997	0.0541822
XM_005686976.3	102176135	LAPTM4A	736.507	652.534	0.174647	0.00426497	0.0541822
XM_005694609.3	102188710	PIK3R1	4.22315	0.060918	6.11531	0.00428822	0.0544001
XM_005693740.3	102179042	RPL19	1532.63	1822.79	-0.250136	0.00429354	0.0544001
XM_018056580.1	102191436	CDK8	0.290514	2.44378	-3.07244	0.00430193	0.0544339
XM_018055460.1	102187870	ANXA4	121.947	168.842	-0.46942	0.00432019	0.0544976
XM_005694969.3	102189712	FANCI	12.8662	8.99854	0.515827	0.00432092	0.0544976
XM_005686317.3	102170055	LOXL3	28.6865	38.5694	-0.427085	0.00432412	0.0544976
XM_005687157.3	102190330	RPL12	1327.38	1753.72	-0.401838	0.00433962	0.0546207
XM_018055625.1	102185881	ID3	84.9469	209.346	-1.30126	0.00437919	0.0548319
XM_005686373.3	102182880	SPR	52.7521	41.9427	0.330809	0.0043792	0.0548319
XM_018062629.1	102173496	DMPK	7.88518	2.67155	1.56147	0.00437942	0.0548319
XM_005682978.3	102184618	KIF20A	48.5932	18.7478	1.37404	0.00439981	0.0549389
XM_005676308.3	102173340	RFTN2	1.90498	6.64898	-1.80336	0.00440278	0.0549389
XM_018049806.1	102190407	TACC3	13.6697	5.89563	1.21326	0.00440526	0.0549389
XM_018040926.1	102174269	HJURP	18.3775	4.71777	1.96176	0.00443356	0.0552195
XM_018059689.1	102188266	TNS1	5.58218	9.46227	-0.761359	0.00446648	0.0554328
XM_018041732.1	102187558	ADRB1	3.64821	1.60776	1.18214	0.00446828	0.0554328
XM_018057160.1	106503472	TMEM200B	41.8716	29.8149	0.489939	0.00447227	0.0554328
XM_018052281.1	102171976	REEP4	4.74404	1.90066	1.31961	0.00448545	0.0554328
XM_005693237.3	102182724	EVI2A	5.96464	1.50139	1.99013	0.00449478	0.0554328
XM_005674685.3	102175800	C1H21orf62	2.19992	6.88294	-1.64557	0.00450102	0.0554328
XM_005692133.3	102181709	TMEM208	25.3573	18.9565	0.419707	0.00451104	0.0554328
XM_018042255.1	102187374	PPIF	15.3469	8.06325	0.928518	0.00451908	0.0554328
XM_005692231.3	102182998	CMTR2	8.00218	11.1068	-0.472973	0.00452004	0.0554328
XM_018055241.1	102185661	SPTBN1	25.9632	34.9688	-0.429601	0.0045204	0.0554328
XM_018067001.1	102187542	CLEC3B	132.788	199.259	-0.585526	0.0045205	0.0554328
XM_018045088.1	102181017	LOC102181017	0.273516	5.20269	-4.24956	0.00454646	0.0556652
XM_013966243.2	102177893	SMC2	18.6011	11.1859	0.733705	0.00455113	0.0556652
XM_005697824.3	102181646	AGFG2	6.27389	2.40665	1.38234	0.00456048	0.055708
XM_018052906.1	102170423	TTK	4.04572	1.5156	1.41651	0.00456946	0.0557462
XM_018056586.1	102190142	RASL11A	4.19984	2.35197	0.836462	0.00461348	0.0561534
XM_018060288.1	102171534	SCYL3	6.5393	4.55651	0.521207	0.00461462	0.0561534
XM_005698316.3	100861063	GOT1	58.9739	41.5129	0.506515	0.00462402	0.056196
XM_018061706.1	102186434	NFKBIZ	11.8658	21.919	-0.885371	0.00463568	0.056216
XM_005700149.3	102177221	CENPI	7.54408	4.88528	0.626903	0.00464161	0.056216
XM_005690371.3	102183621	FMOD	254.266	139.927	0.861665	0.00464995	0.056216
XM_018058311.1	102175779	PABPC1	40.7312	60.7129	-0.57587	0.00465878	0.056216
XM_005678988.3	102177125	AGMO	0.412267	2.20154	-2.41686	0.00466069	0.056216
XM_005677499.3	102189260	S100A16	76.297	104.178	-0.449353	0.0046616	0.056216
XM_005686612.3	102187139	RPS27A	1055.32	1255.62	-0.250721	0.00466829	0.056216
XM_018057365.1	102191437	CDS2	25.2632	20.9202	0.272141	0.00467433	0.056216
XM_018057256.1	102169884	NAA20	65.6649	47.9629	0.453202	0.00467876	0.056216
XM_018050447.1	102176603	GAMT	19.79	28.7651	-0.53955	0.004693	0.0562465
NM_001285639.1	100860783	RPS18	2250.43	2903.08	-0.367379	0.00469511	0.0562465
XM_018044457.1	102170282	LOC102170282	11.2672	16.0724	-0.512459	0.00470468	0.0562465
XM_018039118.1	102179898	CDKN1A	138.618	198.356	-0.516971	0.00471654	0.0562911
XM_018067050.1	102171471	PRKCD	10.1134	6.76767	0.579534	0.00472046	0.0562911
XM_018045676.1	102190485	GNG5	51.0465	60.3991	-0.242716	0.00474577	0.0564909
XM_018052931.1	100860863	ME1	31.6554	23.1896	0.448972	0.0047546	0.0564909
XM_018045498.1	102186631	FAM162A	62.4111	84.6574	-0.439833	0.00476258	0.0564909
XM_005677406.2	102191194	DPM3	107.379	101.698	0.0784099	0.00476849	0.0564909
XM_005675390.3	102176461	GFM1	15.6243	13.3067	0.231642	0.00477114	0.0564909
XM_005695202.3	102174342	G2E3	5.45867	2.80148	0.962362	0.00477279	0.0564909
XM_005684136.3	102185465	CTSL	12.8453	4.46246	1.52533	0.00479728	0.0567102
XM_005684318.3	102170516	SLC31A1	18.9917	23.7247	-0.32102	0.00481485	0.0567885
XM_018065238.1	102188168	FAM171A2	1.77946	3.63505	-1.03053	0.00482143	0.0567885
XM_005683683.3	102176795	IL33	0	9.85895	#NAME?	0.00482569	0.0567885
XM_018043745.1	102180751	CD99	117.484	98.7534	0.250565	0.00483679	0.0567885
XM_018042069.1	102170575	AKIRIN1	18.4267	23.3856	-0.343821	0.00484296	0.0567885
XM_018052681.1	102179198	TNC	99.7666	44.0591	1.17912	0.00484474	0.0567885
XM_018060710.1	102173871	C16H1orf21	11.9649	17.6076	-0.55739	0.00485071	0.0567885
XM_005693883.3	102172191	RPL27	736.832	870.262	-0.240115	0.00485157	0.0567885
XM_018053994.1	102181962	LOC102181962	5.4235	8.60489	-0.665932	0.0048751	0.0569938
XM_018056424.1	102175309	IPO5	106.361	129.572	-0.284786	0.00488117	0.0569949
XM_013962632.2	102170377	CDC7	17.1684	13.2048	0.37869	0.0048937	0.0570376
XM_018045914.1	102182558	DDX20	16.0198	19.9426	-0.315998	0.00489682	0.0570376
XM_005709429.3	102180799	RPL37	1257.45	1751.93	-0.478446	0.00494596	0.0571886
XM_005688873.3	102170334	HAS2	5.70077	1.43991	1.98517	0.00494679	0.0571886
XM_018059127.1	102170622	ARFGAP2	12.4051	11.0495	0.166947	0.00495143	0.0571886
XM_018055811.1	102187601	FAM129B	135.871	105.946	0.35891	0.0049532	0.0571886
XM_018054564.1	106503610	FAM131C	1.40232	5.18705	-1.8871	0.00495696	0.0571886
XM_018045728.1	102173523	LRRC8C	8.3954	12.6934	-0.59641	0.00495854	0.0571886
XM_018040975.1	102173706	CCNF	6.78889	2.53286	1.42241	0.00495874	0.0571886
XM_005698221.3	102176293	CEP55	7.8336	3.22938	1.27842	0.00496607	0.0571886
XM_018064144.1	102168385	VMP1	35.5047	43.1951	-0.28286	0.00496979	0.0571886
NM_001287029.1	102467078	TMSB4X	6270	3896.05	0.686452	0.00501151	0.0575991
XM_018052944.1	102179388	RNF146	17.9862	26.5102	-0.559657	0.00502624	0.0576988
XM_018045779.1	102187282	BCAR3	13.7569	7.55929	0.863837	0.00504839	0.0578833
XM_018047155.1	102178507	ANLN	117.5	60.9924	0.945965	0.00506303	0.0579814
XM_018053486.1	102179674	THBS2	165.84	99.9245	0.730879	0.00508744	0.0580971
XM_005691843.3	102186984	CRISPLD2	72.5175	100.474	-0.470424	0.00508898	0.0580971
XM_018044250.1	102176405	MAP7D3	11.7199	16.4949	-0.493058	0.00509142	0.0580971
XM_005685846.3	102169874	SNX1	20.3651	17.8025	0.194017	0.0050995	0.058102
XM_005696360.3	100861007	CDC5L	24.952	22.7118	0.135716	0.00511351	0.058102
XM_005698194.3	102168687	LOC102168687	71.8107	132.264	-0.881153	0.00511521	0.058102
XM_005698973.3	102189459	EGLN1	36.4111	46.4565	-0.351503	0.00511624	0.058102
XM_018049627.1	102169468	ANXA3	61.5928	82.364	-0.41925	0.00517341	0.0586125
XM_018057918.1	102170371	YARS	53.757	65.5535	-0.286221	0.00517901	0.0586125
XM_018046367.1	102170649	IGSF8	7.86573	10.3367	-0.394127	0.00517965	0.0586125
XM_018059074.1	102179967	SSRP1	84.3898	111.704	-0.404538	0.00520653	0.0587473
XM_005686304.3	102189964	MRPS9	8.79115	11.2642	-0.357617	0.00520826	0.0587473
XM_018040220.1	102170108	ARPC1B	168.601	233.865	-0.472067	0.00521499	0.0587473
XM_018062096.1	102175153	RRAD	0.572295	2.58532	-2.17551	0.00521623	0.0587473
XM_005682354.3	102181113	ICAM1	15.9847	31.5487	-0.980891	0.00528618	0.0594563
XM_018048476.1	102179358	SMIM10L1	32.1508	30.0536	0.0973185	0.0052977	0.0594563
XM_018063887.1	106503296	RPL38	19.6817	23.3531	-0.246761	0.00530298	0.0594563
XM_005694094.3	102180077	BIRC5	24.715	9.70806	1.34813	0.0053076	0.0594563
XM_018047853.1	102182201	CACNB3	14.9996	20.1905	-0.428751	0.00531665	0.0594563
XM_018057863.1	102180775	FAM83D	24.0982	4.89967	2.29817	0.00532612	0.0594563
XM_018041450.1	102179909	DNMBP	3.34253	5.0858	-0.605536	0.00532894	0.0594563
XM_018044619.1	102172025	USP24	5.75739	3.50236	0.717087	0.0053346	0.0594563
XM_018053545.1	100861391	HIF1A	130.65	181.047	-0.47066	0.00534063	0.0594563
XM_018061753.1	106504012	LOC106504012	15.7964	24.5478	-0.636002	0.00534158	0.0594563
XM_005693812.3	102175892	KRT38	0.0519547	1.79132	-5.10763	0.00535772	0.0595664
XM_018056616.1	102185752	HMGB1	84.6245	53.5281	0.660778	0.00537602	0.0597001
XM_018055550.1	102184013	HNRNPR	24.699	21.0336	0.231759	0.00539214	0.0597615
XR_001918365.1	102188395	AKAP8L	2.39246	0.0436523	5.7763	0.00539409	0.0597615
XM_005695752.3	102176468	TMF1	36.879	32.3685	0.188209	0.0054241	0.0599774
XM_018056755.1	102182321	ESD	52.7111	69.8632	-0.406426	0.00543368	0.0599774
XM_018046897.1	102174362	TMEM140	3.27712	1.1227	1.54545	0.00543386	0.0599774
XM_018044892.1	106503969	LOC106503969	17.3318	10.7652	0.687051	0.00543875	0.0599774
XM_018045856.1	102170013	SORT1	4.04469	5.37105	-0.409175	0.00547217	0.0602065
XM_013967643.2	102182235	IL36B	2.53625	0.603416	2.07147	0.00548464	0.0602741
XM_005697619.2	102174529	LCMT1	23.3377	29.8457	-0.354859	0.00550578	0.060405
XM_005693257.3	102187891	SPAG5	8.73818	3.31841	1.39684	0.00550923	0.060405
XM_018062391.1	102184651	RPS16	1077.64	1238.78	-0.201045	0.00552343	0.0604911
XM_018041296.1	102183482	MYOF	142.311	118.001	0.270245	0.00553028	0.0604965
XM_005699178.3	100861082	MICU1	25.8588	21.9733	0.2349	0.00554166	0.0605516
XM_005675507.3	102184476	MRPS22	24.4956	27.3899	-0.161123	0.00558262	0.0607528
XM_018052701.1	102173507	CBR3	81.209	62.2921	0.382591	0.00558273	0.0607528
XM_018066939.1	102184565	WDR82	34.6269	32.1178	0.108519	0.00558594	0.0607528
XM_018050438.1	102177159	RPS15	991.947	1153.65	-0.217872	0.00558942	0.0607528
XM_005696179.3	102181079	PRIM2	8.94477	6.4889	0.46307	0.00559196	0.0607528
XM_018052723.1	102181302	ADI1	13.7966	17.2333	-0.320891	0.00561383	0.0608294
XM_018059930.1	102184079	MAPKAPK2	11.4109	9.64769	0.242157	0.00561875	0.0608294
XM_018044330.1	102169745	HMGB3	4.8589	2.27967	1.09181	0.00562482	0.0608294
XM_018041790.1	102180010	PLPP5	8.32731	12.6468	-0.602845	0.00563148	0.0608294
XM_018058536.1	102174319	ATAD2	13.362	8.99763	0.570524	0.00563231	0.0608294
XM_018045545.1	102179380	LOC102179380	60.5295	47.1882	0.359213	0.00563732	0.0608294
XM_018062788.1	102170171	RPL13A	2170.94	2850.54	-0.392915	0.00565711	0.0608601
XM_013972755.2	100860790	GHR	0.349788	3.62913	-3.37507	0.00565822	0.0608601
XM_018038229.1	102170921	WNT5A	3.77051	0.639787	2.55909	0.00566196	0.0608601
XM_005690894.2	102178196	CENPL	7.97356	3.723	1.09876	0.00566571	0.0608601
XM_018048512.1	102176861	RIMKLB	2.52257	7.0036	-1.4732	0.0056951	0.0611069
XM_005685132.2	102191050	LCTL	28.2821	6.57514	2.1048	0.00570785	0.0611748
XM_005684162.2	102168726	ASPN	29.3721	6.95614	2.07809	0.00573256	0.0613043
XM_018038958.1	102175447	FKBP5	9.58579	17.5144	-0.869575	0.0057328	0.0613043
XM_018060294.1	102190342	PRRX1	16.9474	7.12343	1.25042	0.00575282	0.0614494
XM_005698174.2	102185426	ATAD1	39.7514	46.0857	-0.213316	0.0057892	0.061646
XM_013967848.2	102178548	SMC6	8.53451	6.41911	0.410935	0.00579615	0.061646
XM_018038734.1	102174709	PRICKLE4	16.7797	0.882366	4.24919	0.00579711	0.061646
XM_018055177.1	102188601	PLEKHH2	1.77313	3.97586	-1.16497	0.0058045	0.0616559
XM_005684571.3	102182228	AMD1	23.7205	17.4139	0.445895	0.00581258	0.0616566
XM_005695759.3	102179423	ADAMTS9	29.7872	12.5986	1.24143	0.00582638	0.0616566
XM_013975207.2	102169729	PCGF6	4.92264	6.72147	-0.449344	0.00583073	0.0616566
XM_018064944.1	102170631	NFE2L1	16.2086	20.9459	-0.369909	0.0058432	0.0616566
XM_005692721.3	102170453	RPS11	966.908	1193.85	-0.304171	0.00584389	0.0616566
XM_018045783.1	102185622	ARHGAP29	13.2282	37.9159	-1.51919	0.00584756	0.0616566
XM_005686722.3	102170242	GGCX	27.176	31.5167	-0.213783	0.00584987	0.0616566
XM_005682696.3	102187856	GRAMD3	1.38764	4.88803	-1.81662	0.00586212	0.0617174
XM_018041842.1	102180725	RPL15	640.183	772.72	-0.271461	0.00588221	0.0618046
XM_005675869.3	100860938	COL3A1	8279.56	6035.54	0.456072	0.00588988	0.0618046
XM_018053972.1	102183880	LTBP2	5.12637	12.0507	-1.23311	0.00590223	0.0618046
XM_018056958.1	102170613	PFKFB3	6.57623	15.8481	-1.26897	0.00590718	0.0618046
XM_018063267.1	108638110	CCL17	161.723	5.50141	4.87758	0.00591142	0.0618046
XM_018045069.1	102181196	L1CAM	0.212278	3.12977	-3.88203	0.00591545	0.0618046
XM_018059560.1	102172084	LOC102172084	10.8211	5.51467	0.972494	0.0059158	0.0618046
XM_005690886.3	102176351	ANKRD45	3.90584	7.10534	-0.863271	0.00594232	0.0620136
XM_018047618.1	102176393	LUM	62.1942	126.378	-1.02289	0.00597826	0.0623204
XM_018046571.1	102168878	LHX8	2.36772	0.504827	2.22964	0.00601197	0.0624414
XM_018054193.1	102175688	TNFAIP8L3	3.67071	6.74957	-0.878737	0.00601387	0.0624414
XM_005699656.3	102176943	TMEM109	15.7979	9.68473	0.705951	0.00602099	0.0624414
XM_005699849.2	100861116	FKBP2	44.5556	31.5123	0.49969	0.00602176	0.0624414
XM_005677838.3	102187640	CSDE1	67.8437	84.1218	-0.310265	0.00602263	0.0624414
XM_018065457.1	102169329	ARHGDIA	116.486	97.8743	0.25116	0.00604634	0.0625054
XM_018039605.1	102177392	RAB31	80.0523	96.0654	-0.263074	0.00605151	0.0625054
XM_018043056.1	102171133	FADS2	11.928	6.06385	0.97604	0.00606409	0.0625054
XM_018043335.1	102169361	EHD1	23.3002	31.8461	-0.450772	0.00607216	0.0625054
XM_005694606.3	102188170	CCNB1	68.2703	20.5446	1.7325	0.00607327	0.0625054
XM_018041821.1	100861101	HOOK3	2.68742	5.34238	-0.991261	0.00607437	0.0625054
XM_018039009.1	102185796	RANBP9	13.1542	18.4181	-0.485601	0.00607822	0.0625054
XM_013967192.2	100860789	BMP4	10.1132	6.1928	0.707582	0.00608129	0.0625054
XM_005695007.2	102175991	RPS17	1313.48	1565.27	-0.253011	0.00609115	0.0625393
XM_005686603.3	102184530	PSME4	19.9037	14.4471	0.462257	0.00611284	0.0625977
XM_005680146.3	102182947	ZCRB1	8.36187	13.0997	-0.647642	0.00611606	0.0625977
XM_018065139.1	102189616	RAMP2	9.41324	16.2365	-0.78648	0.00611655	0.0625977
XM_018045086.1	106503824	PCSK1N	9.68412	1.10408	3.13277	0.0061233	0.0625996
XM_018045412.1	108635143	LOC108635143	44.3549	26.1888	0.760146	0.00613461	0.0626243
XM_018048149.1	102168610	SCYL2	17.1741	19.5502	-0.186953	0.00614033	0.0626243
XM_018052171.1	102182223	CLTA	77.5552	93.3326	-0.267158	0.00614755	0.0626243
XM_018064907.1	102188797	SPOP	17.203	13.3836	0.362192	0.00615201	0.0626243
XM_018049666.1	102178159	LIN54	2.3663	1.02503	1.20696	0.00616961	0.0626856
XM_005685523.3	102187322	EHD4	13.6711	7.86467	0.797672	0.00617119	0.0626856
XM_018053055.1	102179673	FYN	2.5287	8.73161	-1.78785	0.0061818	0.0627265
XM_018048616.1	102180924	PARP11	4.28256	6.3995	-0.579485	0.00618975	0.0627403
XM_018044256.1	108634465	LOC108634465	64.7977	75.7955	-0.226171	0.00621709	0.0629343
XM_005696281.3	102184102	CCDC167	62.3765	51.2889	0.282356	0.0062221	0.0629343
XM_018055197.1	102189723	ECE1	16.1566	4.90402	1.72009	0.00623567	0.0630047
XM_005685887.3	102186402	DLGAP5	2.21876	0.683222	1.69933	0.00624956	0.0630781
XM_018057726.1	102172735	NECAB3	1.4663	5.15917	-1.81496	0.00626568	0.063174
XM_018044404.1	106501838	GNAZ	7.69551	3.41382	1.17263	0.00629166	0.0633126
XM_005680162.3	102186933	CNTN1	1.2988	3.4803	-1.42204	0.00629272	0.0633126
XM_013970794.2	102190901	RPL6	1057.88	1383.03	-0.38665	0.00630776	0.0633536
XM_005682989.3	102187214	CDC25C	3.87519	1.79835	1.1076	0.00631638	0.0633536
XR_001917157.1	102174800	SLC2A1	16.319	10.1729	0.681815	0.00631674	0.0633536
XM_018053363.1	102189484	ESR1	6.54048	3.06908	1.09159	0.0063253	0.0633727
XM_005682510.3	102182026	LONP1	55.5591	73.2833	-0.399462	0.00633208	0.063374
XM_005687462.3	102187328	ARL11	1.38615	3.29355	-1.24856	0.00633965	0.0633832
XM_018066941.1	102180976	SNRK	0.142335	2.3384	-4.03816	0.00635035	0.0634193
XM_018047351.1	102180723	SNX13	13.6533	11.3354	0.268419	0.00636545	0.0634193
XM_005683754.3	102172262	ANXA1	304.264	414.117	-0.444716	0.00636902	0.0634193
XM_005694824.3	102180155	TARS	106.056	131.446	-0.30964	0.00636988	0.0634193
XM_018047232.1	102173810	NAMPT	10.4213	7.7308	0.430852	0.00640274	0.0636138
XM_018042526.1	100861088	TOMM20	49.1861	55.473	-0.173535	0.00640323	0.0636138
XM_018067105.1	102178494	RPL14	1595.19	1946.43	-0.287103	0.00640945	0.0636138
XM_005677681.3	102189923	C3H1orf54	4.54931	13.8794	-1.60922	0.00642646	0.0636659
XM_018065785.1	102169798	GDNF	1.95693	0.276993	2.82067	0.00644354	0.0636659
XM_018056040.1	102177989	DDX31	37.405	43.2572	-0.209709	0.00644379	0.0636659
XM_018059894.1	102173485	BIRC2	17.6953	15.5097	0.190194	0.00644775	0.0636659
XM_013965624.2	102191519	LOC102191519	13.7574	9.45886	0.540468	0.00644811	0.0636659
XM_013970408.2	102179690	CENPF	20.1003	6.87185	1.54845	0.00646346	0.0637514
XM_018044167.1	102170035	XIAP	2.31541	4.12099	-0.831722	0.00651293	0.0641461
XM_018051260.1	102170687	PRDX2	236.514	296.616	-0.326668	0.0065233	0.0641461
XM_018063685.1	102187984	TMEM235	1.02348	4.4553	-2.12204	0.00652367	0.0641461
XM_013965995.2	102188590	PRUNE2	20.4512	12.1549	0.750651	0.00653259	0.0641676
XM_018052702.1	102179948	PHF19	7.64636	2.63193	1.53865	0.00654172	0.0641911
XM_005675202.2	102186159	ABCC5	2.91785	5.24082	-0.844885	0.00656669	0.0642979
XM_018065741.1	102181239	IRX1	8.74507	4.48217	0.964273	0.0065758	0.0642979
XM_005680080.3	102177136	HOXC8	10.1205	6.15263	0.718	0.00658659	0.0642979
XM_018054314.1	102170430	APH1B	6.5104	4.67571	0.477561	0.00659025	0.0642979
XM_018060015.1	102180245	PPP1R15B	13.5063	11.0978	0.283361	0.00659861	0.0642979
XM_018056264.1	102182048	LOC102182048	19.5943	14.9498	0.390313	0.00659984	0.0642979
XM_018049681.1	102180745	GPAT3	3.39148	7.03214	-1.05205	0.00660891	0.0643204
XM_005685493.3	102178452	ZFYVE19	11.7914	5.6626	1.0582	0.0066352	0.0645104
XM_018045781.1	102186174	GCLM	17.6337	37.1394	-1.07462	0.00665272	0.0645982
XM_018060993.1	106501896	GATSL3	12.9773	27.8265	-1.10048	0.00666467	0.0645982
XM_005681750.3	102178717	PPBP	2.55674	0.298324	3.09935	0.00667845	0.0645982
XM_018050749.1	102180932	MKNK2	23.2503	28.8173	-0.309689	0.00668672	0.0645982
XM_005687828.3	102186975	FLRT3	17.4492	5.05946	1.7861	0.0066924	0.0645982
XM_018042918.1	102185988	ALDH3B1	10.9951	18.4055	-0.743279	0.00669705	0.0645982
XM_005675966.3	102187993	DYNC1I2	0.196234	2.20147	-3.48782	0.00670548	0.0645982
XM_005684173.2	102171335	CARD19	2.18857	3.97315	-0.860294	0.00670673	0.0645982
XM_005676295.2	102170189	GTF3C3	14.668	20.895	-0.510484	0.00672197	0.0645982
XM_018061083.1	102183624	TMEM119	46.4681	28.2154	0.719758	0.00672249	0.0645982
XM_018041299.1	102187555	PAPSS2	115.859	143.326	-0.306927	0.00672624	0.0645982
XM_005688088.3	102172640	NXT1	42.3362	32.6824	0.373378	0.00673179	0.0645982
NM_001314163.1	102170638	CTSH	175.769	316.666	-0.849278	0.00673737	0.0645982
XM_013972780.2	102169909	ARL15	9.79423	5.71337	0.777589	0.00674356	0.0645982
XM_018055866.1	102173199	GOLGA2	10.1976	6.48665	0.652687	0.00674593	0.0645982
XM_005689787.3	102186612	PRKCDBP	49.0268	86.1901	-0.813952	0.00677904	0.0648501
XM_018054345.1	102188050	FRMD6	58.314	44.2959	0.396669	0.00681529	0.0651315
XM_018061420.1	102176450	RAN	180.52	137.641	0.391247	0.00682275	0.0651374
XM_018053038.1	102174473	DSE	56.5102	73.8803	-0.386677	0.00683208	0.0651612
XM_005698175.3	102185891	PTEN	24.1323	22.3271	0.112172	0.00686857	0.065443
NM_001314287.1	102187190	AKR1B1	37.6277	27.3427	0.460639	0.00687537	0.065443
XM_005682739.3	102180486	NOP16	22.6048	20.5943	0.134382	0.0068987	0.0655743
XM_018064934.1	102169050	HOXB6	8.81919	5.20908	0.759618	0.00691195	0.0655743
XM_018058317.1	102174951	ZNF706	46.5196	29.9404	0.635747	0.00691198	0.0655743
XM_018058457.1	102191152	LOC102191152	4.33918	10.2293	-1.23722	0.00692271	0.0655743
XM_005676292.3	106501913	STK17B	62.9224	44.6704	0.494253	0.00692835	0.0655743
XM_018040494.1	102188646	GLIS2	1.37601	3.34526	-1.28162	0.0069337	0.0655743
XM_005685131.3	102190789	RPL4	1372.64	1561.69	-0.186149	0.00693733	0.0655743
XM_018049273.1	102183306	LOC102183306	351.488	225.418	0.640873	0.00694824	0.0656123
XM_005690676.3	102183442	MAD2L2	21.6327	11.8913	0.863301	0.00695907	0.0656495
XM_005684718.3	102184063	TBX18	9.08281	11.6504	-0.359166	0.006967	0.0656568
XM_013967166.2	102179288	SHF	15.1447	10.1682	0.574747	0.00697362	0.0656568
XM_018050875.1	102172140	LOC102172140	14.1849	11.5764	0.293171	0.00698111	0.0656624
XM_018060746.1	102183444	BATF3	0.539081	3.82128	-2.82548	0.00699061	0.0656869
XM_018038954.1	102181740	GMDS	19.063	25.021	-0.392363	0.00701085	0.0658122
XM_018038230.1	102170921	WNT5A	2.88584	0.408166	2.82176	0.00704128	0.0660328
XM_018062453.1	102191074	AXL	11.7566	7.36666	0.674383	0.00705969	0.0661404
XM_005694692.3	102188086	IL6ST	41.2673	64.1167	-0.635702	0.00706721	0.0661458
XM_005691388.3	102189422	KNTC1	9.5961	7.10615	0.433379	0.00708151	0.0661539
XM_018057330.1	102189494	KLF6	25.6954	42.2086	-0.716028	0.0071005	0.0661539
NM_001285678.1	100860812	IGFBP4	85.5445	33.349	1.35903	0.0071102	0.0661539
XM_018038429.1	102189804	EIF1B	25.9045	22.7073	0.190045	0.00711368	0.0661539
XM_005688804.3	102175313	LY6D	9.54148	15.3826	-0.689015	0.00711388	0.0661539
XM_005683817.3	102172715	FANCG	10.0354	7.86736	0.35114	0.0071261	0.0661539
XM_018057534.1	102182516	PPDPF	65.7501	78.6401	-0.258273	0.00712915	0.0661539
XM_018043053.1	102178247	FADS1	17.7598	12.5622	0.499524	0.00713403	0.0661539
XM_005682110.3	102170503	GDF15	6.10632	16.7325	-1.45428	0.00713979	0.0661539
XM_018052581.1	102186765	AKAP2	9.69411	15.7598	-0.70107	0.00714186	0.0661539
XM_018053721.1	102185276	AP3S1	58.2461	66.4424	-0.189943	0.00714445	0.0661539
XM_013969243.2	102188151	CTHRC1	2.05965	5.88026	-1.51348	0.00718158	0.0664331
XM_005683681.3	102176795	IL33	0.0157867	2.93682	-7.5394	0.0071928	0.0664723
XM_018051624.1	102170134	GFPT2	22.3668	50.8201	-1.18404	0.00720085	0.0664822
XM_018048957.1	102180926	MAPK12	15.7826	19.4283	-0.299831	0.00723828	0.0666711
XM_018066429.1	102169135	ASB7	4.87862	6.58718	-0.433187	0.00724213	0.0666711
XM_005684480.2	102179949	CENPW	91.2498	26.9841	1.75771	0.00724229	0.0666711
XM_018054343.1	102191245	NID2	9.74463	15.8958	-0.705969	0.00726395	0.0668059
XM_005691787.3	102170169	SF3B3	49.272	47.9798	0.0383423	0.00727419	0.0668171
XM_018057792.1	102176705	PHF20	12.8427	18.7099	-0.542858	0.00727919	0.0668171
XM_018049234.1	102171856	HADH	50.9989	58.2994	-0.193015	0.00729712	0.0669172
XM_005692684.3	102184750	CA11	2.12089	8.91304	-2.07125	0.00732264	0.066986
XM_005685277.3	102179771	OXA1L	37.3997	43.6564	-0.223166	0.00732468	0.066986
XM_018055389.1	102172907	TMSB10	3003.15	3926.34	-0.386708	0.00733124	0.066986
XM_013973149.2	108633196	BDKRB1	5.00474	1.20785	2.05086	0.00733275	0.066986
XM_018061891.1	102178653	RPL13	1100.77	1369.13	-0.314754	0.00734428	0.0670104
XM_018058255.1	102183082	SDC2	7.03721	3.48369	1.01439	0.00735196	0.0670104
XM_005692471.3	102182339	SNTB2	12.3076	18.7193	-0.604975	0.00735651	0.0670104
XM_018061560.1	102188907	GLS	33.8264	25.9192	0.384125	0.00736777	0.0670488
XM_018052134.1	102173337	PTTG1IP	145.212	131.166	0.146767	0.00739588	0.0671186
XM_018060949.1	102171364	LIMK2	2.94906	5.13013	-0.79874	0.00740623	0.0671186
XM_005689554.3	102178747	OAF	2.53287	8.22706	-1.69961	0.00741014	0.0671186
XM_018060892.1	108637838	LOC108637838	1.79498	0.0937547	4.25893	0.00741097	0.0671186
XM_018061980.1	102181708	SHCBP1	12.2168	6.47247	0.916482	0.00741809	0.0671186
XM_018038393.1	102169917	GXYLT2	13.5222	19.8664	-0.555001	0.00742475	0.0671186
XM_018060725.1	102175606	IVNS1ABP	138.362	83.9686	0.720529	0.00743203	0.0671207
XM_018064320.1	102169328	TRAF4	13.4333	18.0434	-0.425657	0.00745771	0.0672266
XM_005700197.3	102169943	TCEAL8	68.0696	60.5274	0.169423	0.00745835	0.0672266
XM_018053122.1	102171338	HACE1	8.90354	11.7292	-0.397649	0.00746492	0.0672266
XM_018060244.1	102186236	SCCPDH	13.4748	19.1679	-0.508425	0.00747485	0.0672525
XM_018038834.1	108633459	LOC108633459	72.969	86.6025	-0.247125	0.00748394	0.0672531
XM_018054991.1	102170325	AUP1	32.3309	41.4818	-0.359565	0.00749343	0.0672531
XM_005699882.3	100861120	TM7SF2	1.99723	5.7373	-1.52237	0.0074961	0.0672531
XM_018043359.1	102175470	SART1	7.95742	6.07269	0.389966	0.00751707	0.0673715
XM_013964761.2	102187933	COQ2	36.2475	47.2399	-0.382127	0.00752343	0.0673715
XM_018046020.1	106501929	LOC106501929	364.27	133.475	1.44844	0.00753753	0.0674343
XM_018056052.1	102174443	TMEM57	16.1758	22.7978	-0.495056	0.00754996	0.0674822
XM_018051379.1	102173377	BST2	8.80647	2.97077	1.56773	0.00757469	0.0675863
XM_018041531.1	102188107	ALDH18A1	40.0309	51.7027	-0.369128	0.00758775	0.0675863
XM_018047625.1	102178979	SOCS2	26.443	9.81122	1.43038	0.00758858	0.0675863
XM_018063631.1	102184658	CHMP6	20.5514	17.8661	0.202014	0.00759252	0.0675863
XM_005687222.3	102182047	DOLK	8.7303	6.11263	0.514238	0.00760401	0.0675863
XM_005684479.2	100860772	RSPO3	41.5682	23.2694	0.837046	0.00762704	0.0675863
XM_018061087.1	102179693	CORO1C	121.911	93.4292	0.383888	0.00763012	0.0675863
XM_018051903.1	102176794	MTAP	14.5567	21.1607	-0.5397	0.00764239	0.0675863
XM_005683873.2	102186868	MELK	6.80755	4.69048	0.537399	0.00764472	0.0675863
XM_005693467.3	102178010	MED11	20.7279	18.2053	0.187212	0.00765094	0.0675863
XM_005687453.3	102185286	FNDC3A	8.61426	1.95697	2.13811	0.00765492	0.0675863
XM_005678038.3	102174617	EXTL2	2.06563	4.60848	-1.15771	0.00765562	0.0675863
XM_018058369.1	102184540	EIF3H	79.3347	96.9942	-0.289946	0.00766243	0.0675863
XM_005677421.3	102171394	PYGO2	10.4216	11.7864	-0.177538	0.007668	0.0675863
XM_018066428.1	102179324	CHSY1	14.6982	20.6236	-0.488658	0.00769549	0.0677658
XM_005696272.3	102180637	SRSF3	72.2919	53.8758	0.424196	0.00771306	0.0678579
XM_018043907.1	102171916	ITSN1	18.3905	12.8974	0.511882	0.00773233	0.0678891
XM_005685663.3	102168456	KIAA0101	30.1143	16.8218	0.840113	0.00773367	0.0678891
XM_005678681.3	102174356	GNL2	49.3315	39.511	0.320255	0.0077448	0.0678891
XM_005674955.3	102191273	POGLUT1	12.573	10.9403	0.200676	0.0077456	0.0678891
XM_018058529.1	108637532	CEBPD	232.975	394.902	-0.761317	0.00775279	0.0678891
XM_005675306.3	102172575	ECT2	9.68543	3.10138	1.64291	0.00775937	0.0678891
XM_018063747.1	102168201	SPHK1	5.45625	1.94977	1.48461	0.00777186	0.0679361
XM_018038225.1	102168867	MANF	122.116	93.9947	0.377599	0.00778141	0.0679572
XM_018056401.1	102190241	TM9SF2	67.5132	57.6705	0.227337	0.00779401	0.0680049
XM_005680287.3	102176101	INHBE	4.06166	14.1835	-1.80408	0.00782944	0.0682515
XM_018065640.1	102185871	TRIP13	13.6106	9.19577	0.565689	0.00785305	0.0683947
XM_005682995.3	102188849	HSPA9	185.285	220.384	-0.250274	0.00787546	0.0685273
XM_018045220.1	102180987	LEPR	35.2382	2.35208	3.90513	0.00788697	0.0685389
XM_005697068.3	102173517	NDC80	25.9004	10.8281	1.25819	0.00789118	0.0685389
XM_018045130.1	102176320	EMD	44.8108	34.8555	0.36246	0.00792083	0.0686738
XM_018045605.1	108635488	LOC108635488	3.98458	10.1926	-1.35503	0.00792582	0.0686738
XM_005690613.3	102191261	DPT	45.8572	13.9542	1.71645	0.00792833	0.0686738
XM_018044061.1	102168683	EPS15	25.8303	34.2169	-0.405645	0.00794442	0.0687507
XM_005686045.2	102182879	PSEN1	12.0226	15.015	-0.320656	0.00795781	0.068804
XM_018046299.1	102173142	NES	62.0702	20.4032	1.60511	0.0079781	0.0689169
XM_018060874.1	102170047	LMOD1	23.0849	17.412	0.406866	0.00799819	0.0690278
XM_018047384.1	102168601	ASNS	4.44544	0.660604	2.75047	0.00801104	0.0690762
XM_018042151.1	102168232	PABPC4	3.83357	6.41542	-0.742855	0.00802464	0.0691309
XM_018039587.1	102191007	SNRPD1	46.7983	39.4786	0.245384	0.00806756	0.0694123
XM_018060941.1	102173874	PISD	4.38984	1.69838	1.37001	0.00807484	0.0694123
XM_005699844.3	102179356	TRPT1	4.25874	6.0826	-0.514259	0.00807916	0.0694123
XM_018060221.1	102182617	ENAH	16.6648	50.7083	-1.60542	0.00813238	0.0696179
XM_005698262.3	100861091	TCTN3	10.0251	8.25798	0.279756	0.00814543	0.0696179
XM_018040531.1	102176092	MKL2	0.207137	2.02421	-3.2887	0.00814557	0.0696179
XM_013964942.2	102183679	GUK1	1.86697	3.76703	-1.01273	0.00815676	0.0696179
XM_018054340.1	102168457	PIF1	2.07736	0.259057	3.00341	0.008169	0.0696179
XM_018056434.1	102188605	UGGT2	22.3195	26.1257	-0.227168	0.00817705	0.0696179
XR_001919612.1	108638191	NDUFAF8	5.71058	7.86541	-0.461886	0.00817868	0.0696179
XM_018060267.1	102174769	CEP170	1.41745	3.19523	-1.17262	0.00818068	0.0696179
XM_018045385.1	102175543	GNG12	72.3927	84.9545	-0.230847	0.00818114	0.0696179
XM_018047626.1	102178979	SOCS2	8.29607	2.51645	1.72104	0.00818906	0.0696179
XM_018060587.1	102172648	FBLIM1	44.5377	54.7767	-0.298534	0.00818982	0.0696179
XM_018055957.1	102173014	TOR1A	20.5918	17.3336	0.2485	0.00819077	0.0696179
XM_018048028.1	102187922	DCTN2	125.949	174.7	-0.472033	0.00820986	0.0696613
XM_018039018.1	102181344	RAB23	17.7396	1.55479	3.51218	0.0082105	0.0696613
XM_018039416.1	102184109	MOCOS	5.5772	3.70561	0.589831	0.00823047	0.0696941
XM_005686707.2	102190137	PTCD3	10.2998	12.1158	-0.234269	0.00823596	0.0696941
XM_005682372.3	102185554	YIPF2	9.42271	4.69285	1.00568	0.00823877	0.0696941
XM_018054425.1	102173853	ITPKA	5.66248	0.629088	3.1701	0.00824362	0.0696941
XM_005684168.3	102170146	CENPP	10.3294	6.63658	0.638242	0.00825963	0.0697675
XM_005680471.3	102186092	LTA4H	6.06458	19.411	-1.67839	0.00828157	0.0698909
XM_018050868.1	102173286	SH3GL1	12.8138	15.4774	-0.27247	0.00830105	0.0699302
XM_018060295.1	102190342	PRRX1	144.263	89.0272	0.696383	0.00830248	0.0699302
XM_013967148.2	102177243	ATP8B4	10.9872	14.458	-0.396046	0.00831031	0.0699302
XM_018059754.1	102182328	CADM1	1.79658	5.84024	-1.70077	0.00831972	0.0699302
XM_005698214.3	102174270	KIF11	28.1162	13.1987	1.091	0.00833002	0.0699302
XM_013968612.2	102184534	LOC102184534	2007.87	2568.11	-0.35504	0.00833146	0.0699302
XM_005697211.3	102171945	SKA1	7.06808	6.10591	0.211113	0.00836886	0.0700223
XM_005679304.3	102177954	STEAP1	90.9299	48.4515	0.908214	0.00838712	0.0700223
XM_013966873.2	102172629	PABPN1	11.8497	16.2013	-0.451257	0.00838963	0.0700223
XM_018046943.1	102171572	SMO	18.1538	21.201	-0.223862	0.00839279	0.0700223
XM_018047016.1	102168200	PAXBP1	16.4034	19.456	-0.246217	0.00839321	0.0700223
XM_005681517.3	102170403	RPL9	327.708	466.874	-0.510624	0.00839741	0.0700223
XM_005692683.3	102184465	RPL18	792.238	953.626	-0.267488	0.00840003	0.0700223
XM_005691481.3	102189334	IQCD	6.84527	4.68868	0.545926	0.00840912	0.0700368
XM_005693218.3	102175889	LOC102175889	2.94119	13.5992	-2.20905	0.0084502	0.0703175
XM_005685229.3	102191527	PSME2	63.8149	46.2917	0.463138	0.00850072	0.070528
XM_005693317.3	102179233	SERPINF1	5.84965	40.4346	-2.78917	0.0085042	0.070528
XM_018052512.1	102188317	GADD45G	2.45529	4.75053	-0.952195	0.00850924	0.070528
XM_018056361.1	102183802	RAB20	9.93258	15.8858	-0.6775	0.00851197	0.070528
XM_005677030.3	102190564	DDOST	252.431	225.716	0.161379	0.00851251	0.070528
XM_018049969.1	100861244	PLIN3	37.0137	29.0105	0.351482	0.0085541	0.0707338
XM_005679983.3	102172870	TMBIM6	301.536	336.73	-0.159263	0.00855427	0.0707338
XM_018040779.1	102190283	EMP2	12.7309	19.5834	-0.621298	0.00855962	0.0707338
XM_018041264.1	102169934	LIPA	46.7049	27.9027	0.743168	0.00859628	0.0708635
XM_005698779.3	102172598	DLC1	3.51844	11.4981	-1.70839	0.00859763	0.0708635
XM_005686076.3	102190044	NPC2	85.6808	60.2985	0.50685	0.00860836	0.0708665
XM_005692293.3	102177830	U2AF1L4	4.03958	1.39707	1.5318	0.0086147	0.0708665
XM_018057156.1	102183078	HACD1	3.34734	7.47933	-1.15989	0.00862079	0.0708665
XM_018060997.1	102187423	MTMR3	0.303116	3.80561	-3.65019	0.008661	0.0708665
XM_018061653.1	106503505	TDP2	12.8444	11.0692	0.214586	0.00866271	0.0708665
XM_018041345.1	102173156	MXI1	6.00922	10.106	-0.749969	0.00866285	0.0708665
XM_018049534.1	102187536	PCOLCE2	348.202	164.341	1.08323	0.00866358	0.0708665
XM_018044252.1	102183672	PHF6	3.0981	8.07172	-1.38149	0.00866467	0.0708665
XM_005700814.3	102187663	RP2	5.56681	7.94066	-0.512408	0.00866494	0.0708665
XM_005689063.3	102180512	RPL7	1144.69	1566.37	-0.452473	0.00870771	0.0711553
XM_018039163.1	102182744	MBOAT1	8.84246	5.95624	0.570045	0.00872407	0.0712279
XM_005698208.3	102172686	PPP1R3C	27.0704	20.8626	0.375798	0.00873828	0.0712828
XM_018051880.1	102182696	NDUFB6	91.906	84.9747	0.113126	0.0087484	0.0713043
XM_018054647.1	102184725	NFATC4	8.27096	6.12577	0.433162	0.00877362	0.0713931
XM_018055520.1	102180604	EMILIN1	31.6683	15.7902	1.00401	0.00877837	0.0713931
XM_018040916.1	102169244	QPRT	7.94885	3.21895	1.30415	0.00878177	0.0713931
XM_005686871.3	102173666	MRPL33	96.8724	79.5074	0.284997	0.0087997	0.071435
NM_001314215.1	102176327	SLC2A12	1.70212	3.76188	-1.14412	0.00880192	0.071435
XM_005684810.3	102183420	PERP	0.249416	8.13103	-5.02681	0.00887615	0.0719504
XM_005676030.3	102179608	GALNT3	2.01268	0.23592	3.09275	0.00888052	0.0719504
XM_018047872.1	102177594	VDR	1.12515	3.05623	-1.44163	0.0089077	0.0720481
XM_005701104.3	102169173	TRAPPC2	12.3825	15.5182	-0.325654	0.00896264	0.0723594
XM_018045626.1	108635514	LOC108635514	18.4812	16.228	0.187572	0.00896898	0.0723594
XM_018056619.1	102187688	HSPH1	25.5224	20.3316	0.328037	0.00901147	0.0726117
XM_018055764.1	102184632	RABEPK	15.9228	20.3444	-0.353537	0.0090155	0.0726117
XM_018055531.1	102181134	CENPA	4.66227	0.668151	2.80279	0.00904913	0.072821
XM_018062269.1	102190064	LRP3	0.000782	1.82307	-11.1869	0.00906985	0.0729262
XM_018056130.1	102173200	AGPAT2	18.9434	15.2887	0.309232	0.00910203	0.0730885
XM_018057196.1	102187412	SVIL	2.45044	4.46396	-0.865284	0.00911677	0.0730885
XM_005693150.3	102175156	ZNHIT3	12.1234	18.1918	-0.585498	0.00913589	0.0730885
XM_013969378.2	102190336	AASDHPPT	17.6833	21.2123	-0.262512	0.00913799	0.0730885
XM_018060720.1	102174770	RNF2	5.1167	7.53482	-0.558361	0.00914455	0.0730885
XM_018046602.1	102174776	IL10RB	14.3474	16.7826	-0.226174	0.00914528	0.0730885
XM_005682101.2	102168338	KXD1	25.0787	32.2838	-0.364346	0.00915141	0.0730885
XM_005694511.3	102183456	SPDL1	11.0352	7.76003	0.507978	0.0091692	0.0731239
XM_005699616.3	102189652	FAM118B	14.4405	9.73789	0.56844	0.00917547	0.0731239
XM_018053734.1	102187954	YTHDC2	10.2651	8.92999	0.201015	0.00918062	0.0731239
XM_005709697.3	106503282	HN1	37.5796	31.4838	0.255342	0.00919127	0.0731239
XM_018066184.1	102175061	PDE8A	15.572	12.9309	0.268125	0.00919421	0.0731239
XM_005680537.3	100860838	IGF1	0.8767	3.28408	-1.90533	0.00920528	0.0731509
XM_018056078.1	102189047	UBAC1	36.9768	41.2181	-0.156656	0.00923733	0.0732081
XM_018039119.1	106503514	GFOD1	13.1946	7.92262	0.7359	0.00924572	0.0732081
XM_018064233.1	102186047	RFFL	5.21312	3.01065	0.792075	0.00925104	0.0732081
XM_005701119.3	102172983	LOC102172983	9.5749	7.43265	0.36538	0.00926531	0.0732081
XM_005700819.2	102188663	NDUFB11	103.78	95.2471	0.123776	0.00927239	0.0732081
XM_018060881.1	102184138	CSRP1	6.60535	4.75469	0.474286	0.00927986	0.0732081
XM_018045922.1	102173352	RHOC	41.0909	47.0603	-0.195689	0.00928079	0.0732081
XM_005697416.2	102188727	THOC6	7.61788	4.96383	0.617934	0.00928202	0.0732081
XM_005684652.3	102186767	PNISR	22.5938	19.4907	0.213137	0.00928931	0.0732081
XM_018049373.1	102168519	FAM114A1	18.3634	22.9535	-0.321881	0.00930832	0.0732242
XM_005681879.3	102187040	HSD17B11	17.7757	23.1572	-0.381561	0.00930979	0.0732242
XM_018063146.1	108638058	SYCE1L	2.67017	5.38538	-1.01212	0.00931441	0.0732242
XM_018058933.1	102191717	LOC102191717	20.1849	31.6722	-0.649941	0.00934781	0.0734261
XM_005691814.3	102177555	KARS	92.9041	106.773	-0.200729	0.00937071	0.0735454
XM_018043525.1	102186278	HTATIP2	8.96955	22.7784	-1.34456	0.0093937	0.0736651
XM_005709526.3	102171363	RPLP0	623.142	691.618	-0.150413	0.00942109	0.0738192
XM_005681976.3	102174922	GRPEL1	14.869	12.5519	0.244407	0.00945011	0.0739857
XM_018048740.1	102180737	ANKRD54	6.13665	4.40503	0.4783	0.00950783	0.0743765
XM_018059840.1	102172372	ACAT1	73.7262	108.04	-0.551318	0.00952963	0.0744859
XM_005691823.3	102179974	CENPN	5.01099	1.87634	1.41717	0.00955899	0.0746542
XM_018065994.1	102173884	CCDC80	50.5595	91.8651	-0.861536	0.00958074	0.0747125
XM_018044179.1	102173271	SMARCA1	2.68178	3.20655	-0.257833	0.00958214	0.0747125
XM_018063555.1	102183722	UBE2M	44.4475	39.4735	0.171217	0.00959994	0.07479
XM_005683534.3	102175681	PINX1	11.3276	9.70441	0.223124	0.00961346	0.0748342
XM_005679812.3	102176393	LUM	1261.59	1814.76	-0.524533	0.0096424	0.0749111
XM_013973078.2	106503364	NSMCE3	14.0314	11.7743	0.253018	0.00965037	0.0749111
XM_018051099.1	102186856	SPC24	47.1455	25.4505	0.889424	0.0096529	0.0749111
XM_018057400.1	102169921	SERINC2	3.01685	5.02772	-0.736864	0.00965789	0.0749111
XM_005696243.3	108633172	SNRPC	45.9698	33.2467	0.467475	0.00966687	0.0749111
NM_001285728.1	100861391	HIF1A	22.8635	33.7533	-0.561983	0.00967219	0.0749111
XM_018059530.1	102178091	ADM	140.998	85.4935	0.721784	0.00967951	0.0749111
XM_018048894.1	102171314	NUP50	16.0609	11.2098	0.518797	0.00968623	0.0749111
XM_018051271.1	102174702	ACAD11	8.08458	11.1973	-0.469911	0.00970309	0.0749805
XM_018058137.1	102177734	MRPL13	33.6019	45.3003	-0.430978	0.00971519	0.0749862
NM_001314346.1	102171387	PID1	67.0767	48.0933	0.479976	0.00971956	0.0749862
XM_018055901.1	102176892	SPTAN1	40.6491	52.1655	-0.359874	0.0097772	0.0753647
XM_018041828.1	102188828	RNF170	8.35547	6.38178	0.388762	0.00978444	0.0753647
XM_005695985.3	102187085	IP6K2	16.7326	20.7549	-0.31079	0.00980438	0.0754277
XM_018047284.1	102183035	CACNA2D1	3.89138	7.78416	-1.00026	0.00981637	0.0754277
XM_005690460.3	102168656	RGS2	2.55128	10.7788	-2.07891	0.00985487	0.0756626
XM_018051879.1	102183512	TOPORS	6.7464	3.89734	0.791629	0.00987242	0.0756759
XM_005676192.3	102171468	ZRANB3	2.65276	4.58343	-0.78893	0.0098725	0.0756759
XM_005697608.3	102171678	PLK1	5.16823	1.95746	1.40069	0.00988513	0.0757019
XM_018056966.1	102171890	ATP5C1	89.0647	69.337	0.361229	0.00989748	0.0757019
XM_005684021.3	102181035	CDCA2	12.3047	4.06698	1.59718	0.00990558	0.0757019
XM_005694016.2	102181895	KPNA2	48.3691	23.4961	1.04166	0.00990767	0.0757019
XM_018044562.1	102184798	TSPYL2	6.40165	9.35437	-0.547197	0.00994	0.0758193
XM_018051304.1	102188395	AKAP8L	3.61428	0.855097	2.07955	0.00995108	0.0758193
XM_018063501.1	102173683	LOC102173683	7.99638	6.59472	0.278035	0.00995125	0.0758193
XM_005689252.3	102191818	DECR1	5.27533	8.69428	-0.720805	0.00995487	0.0758193
XM_018059526.1	102179791	WEE1	6.40522	4.88268	0.391574	0.00997254	0.0758932
XM_013966977.2	102170791	KNSTRN	36.28	14.5465	1.3185	0.00999466	0.0759593
XM_018065763.1	102174103	MED10	23.6849	33.7795	-0.512181	0.00999717	0.0759593
XM_018038387.1	102172211	VOPP1	49.4257	42.7283	0.210071	0.0100165	0.0760203
XM_005688998.3	102187243	IMPAD1	30.4523	22.5111	0.435912	0.0100585	0.0762428
XM_005674883.3	102169054	DCBLD2	28.3337	17.9491	0.658603	0.0101185	0.0765755
XM_018066970.1	102184479	PLCD1	13.3698	17.129	-0.35746	0.0101358	0.0766461
XM_018055384.1	102187497	CAPG	80.4364	50.0759	0.683734	0.0101592	0.0766898
XM_018056722.1	102185286	FNDC3A	18.2811	12.9236	0.500347	0.0101605	0.0766898
XM_018061752.1	102170812	LOC102170812	25.0545	21.6414	0.211277	0.0101657	0.0766898
XM_005681604.3	102191686	OCIAD2	0.552887	4.86393	-3.13706	0.0102098	0.076961
XM_005676410.3	102179992	NRP2	9.05428	2.68113	1.75576	0.0102233	0.0770024
XM_005689853.3	102189416	RRM1	44.9001	32.4267	0.469537	0.0102477	0.0771246
XM_018061787.1	102182247	WFDC1	475.293	152.999	1.6353	0.0102797	0.0772567
XM_018063796.1	102190909	LOC102190909	170.019	162.279	0.0672129	0.0102814	0.0772567
XM_005698799.3	100861094	DCTN6	38.3429	27.8118	0.46326	0.0103085	0.0773577
XM_018065535.1	102175716	MYO10	7.14701	3.54616	1.01108	0.0103133	0.0773577
XM_018059998.1	102187789	BTG2	18.5976	22.8673	-0.298169	0.0103453	0.0773577
XM_018047025.1	102176493	NUDCD3	26.0706	21.9662	0.247143	0.010351	0.0773577
XM_018043114.1	102186188	PICALM	27.0552	24.587	0.138009	0.0103565	0.0773577
XM_005688870.3	102169311	DERL1	62.2276	64.81	-0.0586618	0.0103615	0.0773577
XM_013973920.2	102182003	SLC39A7	35.3354	29.9913	0.236571	0.0103755	0.0773577
XM_018056082.1	108637173	C11H9orf69	9.24019	6.87102	0.427399	0.0103851	0.0773577
XM_005681449.3	102174641	PKD2	31.5817	23.9383	0.399768	0.010391	0.0773577
XM_018047708.1	102180730	SPRYD3	33.1616	23.6687	0.486531	0.0103918	0.0773577
XM_018052713.1	102180225	GSN	77.1814	240.247	-1.63819	0.0103981	0.0773577
XM_018051015.1	102179755	C7H19orf66	14.2212	9.51862	0.579221	0.0104089	0.0773577
XM_005675607.3	102173693	ACKR4	0.255299	6.11277	-4.58157	0.0104207	0.0773577
XM_018051778.1	102173295	CTSB	222.153	143.974	0.625745	0.01043	0.0773577
XM_005684350.3	102178448	TNFSF15	0.783607	11.9579	-3.93169	0.0104314	0.0773577
XM_018056140.1	102169679	RPL7A	1277.1	1583.9	-0.310603	0.0104329	0.0773577
XM_018053583.1	102174210	KIF23	3.03373	1.2797	1.24529	0.0104465	0.0773982
XM_005688167.3	102172276	PCNA	38.4008	29.893	0.361332	0.0104952	0.077699
XM_018065362.1	102173331	SMURF2	15.4912	11.9176	0.378358	0.0105047	0.0777083
XM_013972603.2	102189900	NXPH3	5.79255	2.45142	1.24058	0.0105168	0.0777381
XM_018041014.1	102176187	CHTF18	4.22444	2.54579	0.730644	0.0105318	0.0777884
XM_018064948.1	102170631	NFE2L1	13.6748	16.3807	-0.260472	0.0105579	0.0779207
XM_018041987.1	102172511	SPCS3	39.1174	32.5008	0.267336	0.0106381	0.0783652
XM_018048914.1	102178054	GTSE1	2.46172	0.712878	1.78794	0.0106421	0.0783652
XM_005688191.3	102179213	CDC25B	5.94478	2.46374	1.27078	0.0106499	0.0783652
XM_018049215.1	102180201	ALPK1	0.81411	3.68281	-2.17751	0.010651	0.0783652
XM_005681615.3	102170957	LNX1	21.8148	7.99561	1.44803	0.01066	0.078371
XM_018045478.1	102172231	CTH	20.5294	32.8179	-0.676793	0.0106856	0.0784981
XM_018062874.1	102190161	EMC10	75.0381	64.8421	0.210692	0.0107086	0.0786069
XM_018056828.1	102185230	IFI6	74.6867	16.0841	2.21521	0.0107329	0.0786232
XM_018066910.1	102180438	FAM198A	5.03245	3.25571	0.628287	0.0107387	0.0786232
XM_005679720.3	102174274	TBC1D15	12.6408	10.0641	0.328868	0.0107412	0.0786232
XM_005682256.3	102172884	DDX39A	14.5593	7.30805	0.994383	0.0107509	0.0786232
XM_018051790.1	102168724	CBR4	7.17621	9.2389	-0.364498	0.0107558	0.0786232
XM_018041575.1	102170383	SLC16A12	1.23213	3.82963	-1.63605	0.0107603	0.0786232
XM_018049579.1	102182683	LOC102182683	5.58988	1.54711	1.85324	0.0108015	0.0788208
XM_018041579.1	102169453	NSMCE4A	12.3549	9.98342	0.30748	0.0108085	0.0788208
XM_018048900.1	102177315	FBLN1	14.9863	6.58805	1.18572	0.0108122	0.0788208
XM_018047833.1	102176731	EIF5A2	7.03168	8.76545	-0.317957	0.0108344	0.0789219
XM_005680660.3	102174280	EIF3D	95.9844	107.05	-0.157417	0.0108681	0.079094
XM_018051882.1	102184057	ACO1	18.8991	12.2473	0.625855	0.0108746	0.079094
XM_018060048.1	102181885	NUAK2	3.29125	1.18316	1.47599	0.0109076	0.0792734
XM_018050944.1	100860826	C3	77.3098	156.805	-1.02025	0.0109171	0.0792819
XM_018049754.1	102174008	TAPT1	4.3435	6.34868	-0.547599	0.0109278	0.0792995
XM_018042215.1	100861108	REEP3	36.8697	48.6888	-0.401153	0.010938	0.0793127
XM_005675491.2	102180802	RNF7	19.0619	14.6381	0.380959	0.0110047	0.0795549
XM_005685920.3	102170980	L3HYPDH	4.01526	3.98911	0.0094241	0.0110116	0.0795549
XM_005683520.3	102171973	HAND2	5.59471	0.680707	3.03896	0.0110178	0.0795549
XM_005699776.3	102181569	EEF1G	544.93	644.654	-0.242454	0.0110223	0.0795549
XM_018040838.1	102169957	PGP	12.1164	9.2696	0.386378	0.0110253	0.0795549
XM_018038903.1	102180638	TAP2	17.908	12.4622	0.523048	0.0110298	0.0795549
XM_013967443.2	102183967	MRPL30	10.0351	20.2593	-1.01353	0.0110401	0.079569
XM_005686551.3	102190327	SLC3A1	18.918	9.58405	0.981054	0.0110567	0.0796282
XM_018054350.1	102188050	FRMD6	8.769	6.38949	0.456713	0.0110932	0.0797786
XM_005693558.3	102176639	RPL26	866	1096.53	-0.3405	0.0110943	0.0797786
XM_005697064.3	102172111	TYMS	60.3412	44.4687	0.440354	0.0111149	0.0798427
XM_013969838.2	102181409	KIF18A	3.21874	1.30759	1.29959	0.0111218	0.0798427
XM_018052481.1	102189123	ZNF367	6.3694	5.12353	0.314019	0.0111301	0.0798427
XM_005684649.3	108633233	TSTD3	28.0492	35.2348	-0.329037	0.0111367	0.0798427
XM_005693002.3	102172930	AURKC	25.55	36.0093	-0.495047	0.011184	0.080104
XM_018050344.1	102183787	HNRNPA0	11.0912	13.1037	-0.240556	0.01119	0.080104
XM_005681486.3	102184326	SMIM20	59.1304	68.2012	-0.205897	0.011207	0.0801657
XM_018055113.1	102183697	CRIM1	47.8731	29.0649	0.719937	0.0112359	0.0803121
XM_005689699.3	102178091	ADM	15.4683	10.5407	0.55335	0.0112566	0.0803994
XM_005697258.3	102188005	RAB27B	2.19849	3.91151	-0.831212	0.0113024	0.0806488
XM_018053463.1	102174742	RNASET2	18.6557	24.6519	-0.402088	0.0113084	0.0806488
XM_018064951.1	102171008	COPZ2	52.7586	64.3181	-0.285819	0.0113282	0.0807292
XM_005676864.3	102182359	RPL11	1414.51	1904.04	-0.428763	0.0113444	0.080784
XM_018051709.1	102177514	RNF187	14.9016	12.6941	0.231317	0.0113622	0.0808505
XM_005681611.3	102170682	SCFD2	18.8358	14.7959	0.348282	0.0113763	0.0808882
XM_005676330.3	102185514	TYW5	12.1179	17.4288	-0.524342	0.0113845	0.0808882
XM_018058306.1	102176541	ANKRD46	11.1261	8.92384	0.318214	0.0114025	0.0809558
XM_018055440.1	102174485	CNRIP1	32.5417	39.6908	-0.286515	0.0114364	0.0809776
XM_005696047.3	102181548	LZTFL1	18.4461	14.3439	0.362882	0.0114391	0.0809776
XM_005683531.3	102174841	LOC102174841	20.9605	4.63681	2.17647	0.0114397	0.0809776
XM_005683761.3	102176121	AK3	24.6994	17.8478	0.468731	0.011441	0.0809776
XM_013973464.2	102179990	KIF15	3.80287	1.67622	1.18188	0.011456	0.0809776
XM_018064376.1	102174060	DOC2B	3.55513	1.92666	0.883805	0.0114565	0.0809776
XM_018042140.1	102173065	NEIL3	6.22588	3.73121	0.738634	0.0114785	0.0810725
XM_018065797.1	102182912	DEPDC1B	3.47994	1.38331	1.33094	0.0115338	0.0812735
XM_018045041.1	102171414	LOC102171414	27.9251	20.2795	0.461537	0.011536	0.0812735
XM_018058434.1	102175042	PREX2	20.228	12.6795	0.673854	0.0115486	0.0812735
XM_018040824.1	100861039	PLOD3	51.2152	59.0784	-0.206058	0.0115519	0.0812735
NM_001285656.1	100861308	RHEB	99.6579	87.6812	0.184716	0.0115551	0.0812735
XM_018041316.1	106503637	AVPI1	3.11108	1.0837	1.52145	0.0115581	0.0812735
XM_005693869.3	102191267	PSME3	8.35448	9.72907	-0.219752	0.0115789	0.0813596
XM_005680647.3	102190764	NUAK1	91.8063	40.6587	1.17503	0.0116057	0.081488
XM_018045793.1	102184300	CNN3	146.2	109.847	0.412442	0.0116247	0.0815612
XM_005683372.3	102185463	HMMR	15.5793	7.9396	0.972491	0.0116378	0.0815931
XM_018060062.1	102183256	NUCKS1	52.5515	36.1792	0.538569	0.0116817	0.0818409
XM_018049139.1	100860857	ABCG2	3.22416	9.19975	-1.51267	0.0117306	0.0820486
XM_018058220.1	102188063	PDP1	0.074401	2.37749	-4.99797	0.0117319	0.0820486
XM_018054576.1	102175581	HAUS4	20.7825	17.5055	0.247562	0.0117372	0.0820486
XM_005699018.3	100861105	GPR137B	21.5236	10.7834	0.997105	0.0117576	0.0820898
XM_018066371.1	102187535	RCN2	12.7376	10.3198	0.303687	0.0117678	0.0820898
XM_005685668.3	102169676	FAM96A	34.1715	30.1966	0.178406	0.0117738	0.0820898
XM_018054365.1	102185923	SAV1	7.2868	9.33431	-0.357258	0.0117776	0.0820898
XM_018052044.1	102175741	KANK1	13.7919	7.77484	0.826937	0.0118097	0.0822538
XM_005682368.2	102184613	TMED1	32.5854	28.2115	0.207945	0.0118595	0.0825401
XM_018059403.1	108633227	VPS26B	20.2163	16.5931	0.28493	0.0119387	0.0830104
XM_018054726.1	108637091	LOC108637091	17.9261	12.8021	0.485677	0.0119445	0.0830104
XM_018045354.1	102187639	RPL10	1102.26	1294.1	-0.231477	0.0119757	0.0831668
XM_005693732.2	108633181	RPL23	1688.36	2157.04	-0.353432	0.011996	0.0832468
XM_005693631.3	102173967	MAP2K3	13.1942	10.0738	0.389297	0.0120131	0.0832625
XM_018066517.1	102185955	AEN	24.2533	23.1772	0.065475	0.0120157	0.0832625
XR_001918405.1	100861245	PLIN2	39.7191	132.046	-1.73314	0.0120373	0.0833214
XM_018053392.1	102168351	TIAM2	5.7768	2.93612	0.976358	0.0120417	0.0833214
XM_005688175.2	102174489	TRMT6	9.93135	8.02518	0.307456	0.0120636	0.083412
XM_018045752.1	102169722	TGFBR3	36.5784	24.4858	0.579048	0.012087	0.0835133
XM_018042864.1	102173818	SIPA1	5.18759	3.42959	0.59703	0.0121217	0.0836573
XM_018052869.1	102177477	ETS2	13.9822	8.06562	0.793732	0.0121254	0.0836573
XM_018039973.1	102173988	STUB1	65.4232	59.5091	0.13669	0.0121609	0.0838414
XM_018049479.1	102175564	EXOC1	21.0841	24.1041	-0.193123	0.0121807	0.0838571
XM_005684428.3	100860780	EEF1A1	2000.43	2635.19	-0.397599	0.0121807	0.0838571
XM_018062394.1	102184935	TIMM50	34.7637	32.1173	0.114232	0.0121945	0.0838913
XM_018066406.1	102180632	CFL2	74.8846	57.8271	0.372924	0.0122132	0.0839538
XM_018065522.1	102172761	ITGA1	32.4967	25.2697	0.362883	0.0122296	0.0839538
XM_018061096.1	102181706	KCTD10	27.8569	20.3896	0.450203	0.0122346	0.0839538
XM_005678949.3	102190015	PDK4	2.44786	10.8364	-2.1463	0.0122457	0.0839538
XM_018061619.1	102186509	MND1	5.90605	3.62476	0.70431	0.0122477	0.0839538
XM_005695419.3	102171281	CINP	27.904	32.6319	-0.225813	0.0122856	0.084153
XM_018058848.1	102190649	MFF	7.12092	4.95343	0.523635	0.0123087	0.0841954
XM_018044379.1	106503058	PPM1F	4.26214	2.1902	0.960519	0.0123119	0.0841954
XM_018060253.1	102172467	DESI2	19.5937	16.4288	0.254162	0.0123183	0.0841954
XM_018043065.1	102187199	RNH1	223.079	272.821	-0.290395	0.0123343	0.0842448
XM_018057275.1	102182609	THBD	2.31828	5.80427	-1.32406	0.0123477	0.0842759
XM_018057997.1	102171529	PREX1	9.12146	4.6721	0.965193	0.0123603	0.0843014
XM_005678576.3	102171483	CDC20	39.5704	10.059	1.97594	0.0123923	0.0843713
XM_005697201.3	102168507	MBD1	1.62314	3.30426	-1.02554	0.0124091	0.0843713
XM_018041669.1	102174538	CNNM1	5.39309	1.36147	1.98594	0.01241	0.0843713
XM_018050941.1	102188582	TNFSF9	2.01525	3.97494	-0.979976	0.0124143	0.0843713
XM_018054127.1	102183879	CNIH1	52.6535	61.3201	-0.219828	0.01242	0.0843713
XM_005695347.3	102170918	LOC102170918	17.5803	41.8107	-1.24991	0.0124237	0.0843713
XM_005681312.3	102183221	GAR1	5.01356	3.97981	0.333137	0.0124461	0.0844632
XM_005675120.3	102188711	IL1RAP	16.0406	9.06242	0.823763	0.0124753	0.0845523
XM_018046693.1	102180727	PRKAG2	18.7696	13.8905	0.434299	0.0124773	0.0845523
XM_018051216.1	102191514	C7H19orf53	58.8617	67.0193	-0.187246	0.0124858	0.0845523
XM_018049544.1	102173453	RUFY3	3.66047	6.00125	-0.713237	0.0125366	0.0848086
XM_018047839.1	102176496	TROAP	3.26499	0.334521	3.28691	0.0125415	0.0848086
XM_018041082.1	108633924	LOC108633924	4.3059	1.14931	1.90554	0.0125598	0.0848523
XM_018049464.1	102180581	SRD5A3	4.90441	7.06999	-0.527629	0.0125745	0.0848523
XM_005689986.2	102189887	RPS3	1553.22	1909.27	-0.29776	0.0125823	0.0848523
XM_005691430.3	102175884	ARPC3	134.659	121.93	0.143264	0.0126011	0.0849103
XM_018042043.1	102176017	SFRP1	4.31102	8.37849	-0.958663	0.0126131	0.0849311
XM_005696422.3	102173702	LOC102173702	2.13604	5.1867	-1.27988	0.0126368	0.0850308
XM_018053115.1	102181213	PRDM1	2.45442	0.624763	1.974	0.0126631	0.0851477
XM_018060394.1	102175881	ENO1	1422.07	1756.93	-0.305066	0.0127029	0.085355
XM_018059609.1	102186784	PIK3C2A	6.73481	8.69059	-0.367817	0.0127176	0.0853934
XM_018059216.1	102188332	ACCS	9.14358	14.5471	-0.669904	0.012796	0.0858593
XM_018042599.1	102174187	FAM89A	5.11442	8.75953	-0.776283	0.0128162	0.0859164
XM_005680231.3	102184787	KCNMB4	6.12425	3.82478	0.679158	0.0128225	0.0859164
XM_018045108.1	102182092	ROR1	6.43475	9.53252	-0.566973	0.0128553	0.0860321
XM_018045407.1	108635132	LOC108635132	14.8454	11.191	0.407676	0.0128579	0.0860321
XM_018040613.1	102172857	ECI1	85.993	66.3715	0.373656	0.0129831	0.0868088
XM_005683632.3	102184058	RPS6	1807.36	2082.12	-0.204165	0.0130083	0.0869167
XM_005675722.3	102181905	OXNAD1	0.916404	3.61726	-1.98084	0.0130369	0.087047
XM_005681602.3	102191686	OCIAD2	3.05562	9.30403	-1.60639	0.0130485	0.0870633
XM_018063752.1	102185951	PRPSAP1	32.8654	16.8741	0.961756	0.0131129	0.0873735
XM_018047545.1	100860911	SP1	5.047	0.481789	3.38895	0.0131254	0.0873735
XM_005680196.3	102173163	MDM2	12.3134	24.2081	-0.975266	0.0131287	0.0873735
XM_005678194.3	102173625	PTGFR	14.9007	3.50365	2.08845	0.0131317	0.0873735
XM_018039174.1	102183374	RNF8	8.10392	9.8278	-0.278248	0.0131502	0.0874149
XM_018045122.1	102174369	TSC22D3	38.6278	91.1186	-1.23811	0.0131563	0.0874149
XM_005675677.3	102169524	S100B	71.5722	32.0499	1.15908	0.0131836	0.0874994
XM_005693434.3	102170085	MIS12	6.34852	4.7167	0.428642	0.0131921	0.0874994
XM_018061205.1	102186892	FGF2	8.28226	17.6595	-1.09235	0.0132093	0.0874994
XM_018060856.1	102181493	UBE2T	12.5166	4.78882	1.3861	0.0132126	0.0874994
XM_018050006.1	102190130	PAM	24.6844	15.914	0.633305	0.0132149	0.0874994
XM_005699945.3	102182284	POLD4	24.964	25.5516	-0.0335651	0.0132405	0.087608
XM_018039105.1	102181636	KCTD20	4.8198	6.48777	-0.428749	0.0132503	0.0876122
XM_005700211.3	102173643	NUP62CL	2.51794	4.32507	-0.780477	0.0132858	0.0877617
XM_018055597.1	102182924	TCEA3	5.62761	9.80105	-0.800415	0.0132914	0.0877617
XM_018040153.1	102186924	FLYWCH2	11.8316	14.8209	-0.324987	0.0133321	0.0879699
XM_018058233.1	102187906	PSMD1	40.4589	33.0975	0.289735	0.0133533	0.0880484
XM_018047606.1	102188713	LOC102188713	11.3049	15.2559	-0.432429	0.0133814	0.0881618
XM_018044742.1	102185423	JUN	67.2645	33.7078	0.996762	0.013389	0.0881618
XM_005676364.3	102169919	CASP8	6.50994	9.07029	-0.478504	0.013442	0.0884499
XM_018041721.1	102184971	FUOM	21.6444	16.9399	0.353565	0.0134567	0.0884855
XM_018047978.1	102178333	IRAK3	4.9061	7.38992	-0.590981	0.0134778	0.0885629
XM_018054041.1	102177245	GALNT16	40.7116	28.7874	0.500002	0.0134991	0.0886419
XM_005684804.3	102181958	PEX7	8.54887	11.8632	-0.472693	0.0135149	0.0886846
XM_018043203.1	102177413	SLC15A3	9.77582	6.74298	0.535831	0.0135403	0.0887902
XM_018064429.1	102179517	P2RX5	8.17905	5.14266	0.669418	0.0135569	0.088838
XM_005687913.3	102188059	PLXDC2	10.437	23.4345	-1.16693	0.0135774	0.088911
XM_005679510.3	102169734	PTN	84.583	114	-0.430597	0.0135906	0.0889365
XM_005681813.3	102170958	ANTXR2	37.35	42.207	-0.176373	0.0136239	0.0890931
XM_018062046.1	102172378	KIFC3	4.59571	2.69455	0.770246	0.0136395	0.0891339
XM_005678954.3	102191397	TAC1	1.49953	6.69624	-2.15884	0.0136613	0.0892149
XM_018062818.1	102186043	PNKP	8.34539	6.47289	0.36657	0.0136832	0.0892659
XM_005677604.3	102171562	RFX5	5.65153	3.02593	0.901262	0.0136878	0.0892659
XM_005685496.3	102178910	DNAJC17	14.9929	11.0025	0.44645	0.013766	0.0896708
XM_018050056.1	102172439	SSBP2	1.53197	5.01165	-1.7099	0.0137687	0.0896708
XM_018044485.1	102168710	PDHA1	29.6772	26.4623	0.165419	0.0137873	0.0897305
XM_018048470.1	102177417	LRP6	2.14677	5.70487	-1.41003	0.0138157	0.0897786
XM_018043520.1	102189013	MRGPRF	45.4924	27.6621	0.717718	0.013823	0.0897786
XM_018064372.1	102172932	FAM57A	4.91558	8.06888	-0.715006	0.013856	0.0898935
XM_018053621.1	102189311	TIPIN	11.7808	13.9659	-0.245468	0.0138595	0.0898935
XM_005685503.3	102181125	CHP1	13.2476	16.5059	-0.317251	0.013891	0.0900363
XM_018050128.1	102175679	GALNT10	14.0592	9.0008	0.643393	0.0139037	0.0900573
XM_018040609.1	102172026	BAZ1B	11.1204	8.68026	0.3574	0.0139135	0.0900598
XM_018050018.1	100861304	CAST	26.698	32.8098	-0.297395	0.0139432	0.0901904
XM_018064683.1	102177467	LOC102177467	45.7846	39.7258	0.204788	0.013971	0.0902924
XM_005696141.3	102190828	LSM3	62.8339	54.3829	0.208391	0.0139779	0.0902924
XM_018060531.1	102191356	MXRA8	6.92297	20.3001	-1.55202	0.0140184	0.0903625
XM_005680921.3	102188835	C1R	19.9453	42.4541	-1.08986	0.014022	0.0903625
XM_005677603.3	102171290	SELENBP1	636.882	387.928	0.715236	0.0140377	0.0903625
XM_005679049.3	102173634	GPNMB	7.50825	34.6555	-2.20654	0.0140445	0.0903625
XM_018054106.1	102187323	KTN1	26.0161	30.9205	-0.249157	0.0140644	0.0903625
XM_013962464.2	106501930	LIX1L	16.7055	12.564	0.411024	0.0140673	0.0903625
XM_018051426.1	106502275	IFI30	54.6369	72.2598	-0.403316	0.0140975	0.0904401
XM_005699169.2	102175744	ANAPC16	20.8328	16.0184	0.379131	0.0141084	0.0904401
XM_013968514.2	102179212	PHYH	32.5807	20.751	0.650838	0.0141264	0.0904401
XM_005695252.3	102187081	GEMIN2	21.9142	31.8965	-0.541534	0.0141422	0.0904401
XM_018066668.1	102178403	DAG1	2.52562	4.34375	-0.782302	0.0141431	0.0904401
XM_018040419.1	102179255	UNKL	4.63189	2.12867	1.12165	0.0141688	0.0905438
NM_001285645.1	100860788	MAGED2	112.363	90.5854	0.310819	0.014187	0.0905991
XM_018045927.1	100861278	SLC16A1	33.0071	49.1826	-0.575371	0.0142706	0.0910716
XM_018051448.1	102190678	TMEM59L	1.96325	9.4175	-2.2621	0.014372	0.0916278
XM_005699171.3	100861081	ASCC1	9.81216	8.00723	0.293266	0.0143847	0.0916278
XM_018055202.1	102181309	KCNK12	33.6963	15.0031	1.16733	0.0143866	0.0916278
XM_018043455.1	102174911	RAB1B	55.4023	49.7715	0.154627	0.0144518	0.0919815
XM_018050022.1	102183511	ELL2	20.2073	11.95	0.757863	0.0144748	0.0920622
XM_005676879.3	102185879	KDM1A	31.6374	40.7231	-0.364215	0.0144838	0.0920622
XM_018047486.1	102190461	DCUN1D1	14.358	12.7046	0.176499	0.014523	0.0922502
XM_005675911.2	102173789	FKBP7	46.0485	33.2098	0.471545	0.0145615	0.0924329
XM_018051072.1	102190121	QTRT1	13.5621	17.6674	-0.381516	0.0145951	0.092566
XM_018058664.1	102174491	LY6E	2.41292	4.28349	-0.828005	0.0146116	0.092566
XM_005679509.3	102169734	PTN	399.304	528.583	-0.404644	0.0146116	0.092566
XM_018053617.1	102190520	MAP2K1	53.5353	46.3272	0.20863	0.0146352	0.0926541
XM_018045762.1	102191097	EVI5	9.32853	6.53257	0.513999	0.0146482	0.0926742
XM_018040491.1	106501844	VASN	9.2159	6.12153	0.590233	0.0146579	0.0926742
XM_005677404.3	102190652	THBS3	12.6953	18.833	-0.568971	0.0146757	0.0927098
XM_005679907.2	102176855	AAAS	23.9885	21.4942	0.158391	0.0146829	0.0927098
XM_005688488.3	102170888	EDEM2	40.9842	55.056	-0.425832	0.0147139	0.092844
XM_013976351.2	102182927	LOC102182927	0.029131	2.2254	-6.25537	0.0147563	0.0930494
XM_005681255.3	102188122	BBS7	4.05699	6.6257	-0.707665	0.01478	0.0931373
XM_018057587.1	102185667	ADRM1	24.696	21.9851	0.167757	0.0148191	0.0931637
XM_005682426.3	102176316	RPS28	864.254	1033.48	-0.257983	0.0148331	0.0931637
XM_005677682.3	102189923	C3H1orf54	3.29779	6.42025	-0.961127	0.0148338	0.0931637
XM_018057782.1	102174316	CPNE1	46.642	37.7982	0.303312	0.0148363	0.0931637
XM_005677348.3	102177016	GLMP	11.9929	14.9885	-0.321673	0.014844	0.0931637
XM_005677224.3	102184210	PEX19	22.116	28.8711	-0.384538	0.0148495	0.0931637
XM_018062369.1	102181151	SIRT2	14.3122	11.0708	0.370487	0.0148526	0.0931637
XM_005683453.3	102186114	ERAP2	10.9661	6.16515	0.830847	0.0148731	0.0931752
XM_005692114.3	102177083	FAM96B	28.4665	32.8225	-0.205421	0.014877	0.0931752
XM_005683395.3	102168630	VCAN	63.0332	192.205	-1.60846	0.0148838	0.0931752
XM_018044501.1	102184816	EDF1	118.422	95.2103	0.314743	0.0149228	0.0932981
XM_005700534.3	102187575	CLIC2	1.4285	5.75414	-2.0101	0.0149236	0.0932981
XM_018053083.1	102186311	CD164	180.808	188.596	-0.0608372	0.0149364	0.0932981
XM_005678097.3	102190192	RPL5	960.294	1177.33	-0.293973	0.0149426	0.0932981
XM_005676786.3	102184207	RPA2	19.2481	17.7131	0.119903	0.0149757	0.0934437
XM_018038580.1	102168781	KIFC1	19.9771	8.75877	1.18955	0.0150556	0.0936856
XM_013972630.2	102178945	PRKAR1A	57.6193	47.4524	0.280072	0.0150775	0.0936856
XM_018060762.1	102187972	SLC30A1	9.9641	12.9701	-0.380379	0.015079	0.0936856
XM_005680816.3	102175277	CDKN1B	13.6792	9.76332	0.486538	0.0150818	0.0936856
XM_018044163.1	102178435	LOC102178435	39.5796	51.924	-0.391646	0.0150834	0.0936856
XM_005694637.3	102172102	CENPK	6.14117	3.98377	0.624378	0.0150885	0.0936856
XM_013973146.2	102186346	WDR76	7.51174	5.27352	0.510381	0.0150931	0.0936856
XM_018039128.1	108633505	LOC108633505	22.8128	28.9054	-0.341496	0.0151598	0.0940379
XM_018061757.1	102179694	CMC2	35.1233	30.6141	0.198232	0.0151785	0.0940585
XM_018049984.1	102182126	PJA2	38.9527	33.8249	0.203638	0.0151828	0.0940585
XM_005698500.3	102182097	DCLRE1A	5.81048	4.4381	0.388716	0.0152004	0.0941063
XM_018060839.1	102176448	TMEM9	41.6452	36.9695	0.171815	0.0152307	0.0942328
XM_005686664.2	102178547	CKAP2L	10.3751	4.68207	1.14791	0.0152774	0.0944601
XM_018055380.1	102170704	MAT2A	63.201	41.3711	0.611325	0.0153231	0.0946764
XM_018066780.1	102171384	MAP4	27.6334	30.5015	-0.142467	0.0153322	0.0946764
XM_018064856.1	102181156	ABCC3	3.63915	1.90634	0.932793	0.0154053	0.0950659
XR_001919437.1	102189424	CTU2	4.41525	6.07299	-0.459911	0.0154212	0.0951022
XM_018056236.1	102184900	TUBB4B	163.194	103.16	0.661704	0.0154588	0.0952728
XM_018041265.1	102185531	PAOX	14.4747	18.6363	-0.364581	0.0155008	0.0953753
XM_018049486.1	102182773	LOC102182773	0.470032	2.96052	-2.65502	0.0155055	0.0953753
XM_018053819.1	102168547	LOC102168547	386.978	319.461	0.276611	0.0155503	0.0955425
XM_005678362.3	102172859	DHCR24	20.7552	15.5803	0.413746	0.0155661	0.0955425
XM_018058211.1	102189414	FAM92A1	33.4006	43.2687	-0.373451	0.0155724	0.0955425
XM_005681122.3	102169744	CENPM	9.91371	7.27723	0.446037	0.0155828	0.0955425
XM_005695335.3	102191183	LGMN	29.2032	37.7632	-0.370856	0.0156011	0.0955931
XM_013972725.2	102168578	ERBIN	23.5821	15.01	0.651764	0.0156323	0.0956823
XM_018063664.1	102176825	C1QTNF1	1.75545	17.3201	-3.30253	0.0156357	0.0956823
XM_005683522.3	102172539	FBXO8	26.186	29.506	-0.172214	0.0156992	0.0959648
XM_005678232.2	102182090	PIGK	20.568	26.1162	-0.344541	0.015702	0.0959648
XM_005700790.3	102177226	EBP	19.2136	13.7937	0.478121	0.0157181	0.0960013
XM_005688362.3	102181315	TPX2	20.4092	0.955567	4.41672	0.0157314	0.0960213
XM_018044251.1	102183672	PHF6	6.20007	2.28742	1.43857	0.0157534	0.0960777
XM_018060879.1	102184138	CSRP1	225.398	153.896	0.550519	0.0157643	0.0960777
XM_013977144.2	102185557	DNASE1L1	59.5109	41.0883	0.534427	0.0157709	0.0960777
XM_018058366.1	102175998	PTMA	324.442	252.705	0.360503	0.0157981	0.096081
XM_018048016.1	102174191	DTX3	5.46221	7.32901	-0.424134	0.0157998	0.096081
XM_018060843.1	102177552	LOC102177552	23.7966	20.3811	0.223521	0.0158131	0.0960815
XM_005697657.3	102183750	LOC102183750	59.258	35.9327	0.721711	0.015822	0.0960815
XM_018048419.1	102169565	PLEKHA5	2.67194	4.98785	-0.900533	0.0158781	0.096343
XM_018058050.1	102183017	FNDC5	8.96116	5.66966	0.660424	0.0158899	0.096343
XM_018038924.1	102191195	TXNDC5	65.4857	76.6924	-0.227905	0.0159188	0.096343
XM_005679978.3	102171689	RACGAP1	40.1377	34.0959	0.235359	0.0159236	0.096343
XM_005699217.3	100861084	SEC24C	31.2365	28.7289	0.120729	0.0159273	0.096343
XM_005692406.3	102186623	PSMC4	48.4783	46.5438	0.0587494	0.0159348	0.096343
XM_013965857.2	102178726	ZNF395	6.45822	9.71382	-0.588901	0.0159376	0.096343
XM_013972523.2	102180886	POLG2	7.3097	9.71793	-0.410836	0.0159581	0.096343
XM_005680371.3	102172971	PA2G4	63.6034	55.2609	0.202843	0.01596	0.096343
XM_005684773.3	102174474	RPS12	1721.62	1985.79	-0.205946	0.0159662	0.096343
XM_013972399.2	102186154	STAT3	17.9671	24.324	-0.437022	0.0160083	0.0964462
XM_013969043.2	102174407	C14H8orf82	5.98727	4.19332	0.513808	0.0160088	0.0964462
XM_018066928.1	102184008	RPUSD3	15.3406	17.0925	-0.156004	0.0160282	0.0964462
XM_005679489.3	102187916	BPGM	7.46861	5.12873	0.542238	0.0160286	0.0964462
XM_005680583.3	102188748	PWP1	26.9111	31.6682	-0.234832	0.0160339	0.0964462
XM_005686393.2	102188226	DPY30	16.1435	14.9735	0.108543	0.0160545	0.0965096
XM_018062682.1	102173327	GLTSCR2	66.6419	77.046	-0.209289	0.0161008	0.0967265
XM_005690552.3	102171177	SMYD3	7.31772	11.0471	-0.5942	0.016125	0.0967815
XM_005680938.2	102169566	CDCA3	24.8482	8.75594	1.50481	0.0161351	0.0967815
XM_018064684.1	102186251	PDK1	16.7722	24.685	-0.557561	0.0161496	0.0967815
XM_018045578.1	102187165	KPNA1	23.1486	19.6837	0.233923	0.0161506	0.0967815
XM_018039719.1	102188004	CDH2	45.6637	16.7588	1.44613	0.0161627	0.0967934
XM_018049826.1	106502233	MXD4	21.3459	29.3912	-0.461429	0.0162799	0.097375
XM_005681086.3	102184509	RPL3	991.937	1208.51	-0.28491	0.0162803	0.097375
NM_001285690.1	100750233	GNS	34.8269	30.8136	0.176636	0.0162946	0.0973994
XM_005687554.3	100860777	RPL21	104.513	127.386	-0.285523	0.0163274	0.0975342
XM_018055496.1	102176431	FNDC4	3.97287	5.90868	-0.572655	0.0163478	0.097595
XM_018053161.1	102179007	SLC35A1	13.6945	16.475	-0.266682	0.0164312	0.0979818
XM_018051817.1	102185464	SAP30	10.7946	9.76917	0.144001	0.0164331	0.0979818
XM_018040713.1	102170573	GGA2	7.82603	9.80765	-0.325627	0.0164712	0.0981474
XM_013965082.2	102188759	ASF1B	6.30188	2.93194	1.10393	0.0165129	0.0982889
XM_005691362.3	102183090	RILPL2	13.5532	9.80344	0.467271	0.0165168	0.0982889
XM_018043115.1	102186188	PICALM	32.8055	30.4165	0.109085	0.0165259	0.0982889
XM_018054168.1	102177066	MYEF2	12.4168	6.57815	0.91654	0.0165368	0.0982923
XM_018047844.1	108636002	TUBA1C	99.4777	65.0319	0.613226	0.0165513	0.0983174
XM_005691716.3	102190808	NIPSNAP1	16.6894	26.0303	-0.641259	0.016586	0.0984005
XM_018055612.1	102178282	GEN1	3.95512	1.76543	1.16371	0.0165971	0.0984054
XM_005692050.3	102176722	CNOT1	3.35297	5.58118	-0.735132	0.0166255	0.098512
XM_018047739.1	102186663	ACVRL1	0.550549	3.16844	-2.52483	0.0166499	0.0985679
NM_001285671.1	100860808	CD9	164.247	124.586	0.398729	0.0166586	0.0985679
XM_018043837.1	102176221	LOC102176221	3.53322	5.10312	-0.530398	0.0166861	0.0985679
XM_005680370.3	102172515	ESYT1	28.4438	33.2868	-0.226836	0.0166917	0.0985679
XM_018053021.1	102173744	NUS1	13.5137	18.0129	-0.414606	0.0166967	0.0985679
XM_018046915.1	102186272	EXOC4	26.7172	32.1505	-0.267075	0.016697	0.0985679
XM_005700302.3	102180575	MOSPD1	9.27956	12.2475	-0.400356	0.0167282	0.098691
XM_018048366.1	102187571	CCDC91	17.3225	19.7882	-0.191992	0.016769	0.0988707
XM_005696545.3	102170648	RNF5	18.2497	15.9092	0.198018	0.0167839	0.0988975
XM_018051969.1	102172998	LURAP1L	8.14485	4.30648	0.91938	0.0167964	0.0989095
XM_018042627.1	102191017	C28H10orf35	14.8847	16.8169	-0.176086	0.0168125	0.0989438
XM_018048382.1	102171222	SSPN	19.1218	14.9806	0.352124	0.0168603	0.0991636
XM_005693858.3	102188351	FAM134C	14.5826	17.2116	-0.239136	0.0168974	0.0992594
XM_018045483.1	108635249	LOC108635249	3.66089	1.67342	1.12939	0.0169138	0.0992943
XM_005690485.3	102178470	RAB3GAP2	27.966	31.3913	-0.166691	0.0169324	0.0993422
XM_013969227.2	102185103	RPS20	1659.86	2022.89	-0.285355	0.0170239	0.0997095
XM_018060517.1	106502966	MMP23B	5.47841	9.02183	-0.719662	0.0170264	0.0997095
XM_018064898.1	102188798	PPP1R9B	30.8878	25.9561	0.250962	0.0170405	0.099731
XM_018059814.1	102168557	RDX	36.3788	44.4764	-0.28994	0.0170956	0.0999918
XM_018055383.1	102187497	CAPG	36.1431	21.0452	0.780227	0.0171182	0.100063
XM_018042498.1	102190104	VSTM4	14.4299	10.7759	0.42125	0.0171396	0.100126
XM_005686868.3	102172635	BRE	18.2047	19.1736	-0.0748097	0.0171671	0.100212
XM_018064467.1	102183910	C1QBP	54.0377	66.6908	-0.303522	0.0171753	0.100212
XM_005692291.3	102177363	PSENEN	122.765	101.115	0.279903	0.017191	0.100243
XM_005686066.3	102187685	COQ6	9.95205	13.0943	-0.395875	0.0172335	0.100428
XM_018054847.1	102177246	NCAPH	7.28127	3.85427	0.917735	0.0172821	0.100589
XM_018062781.1	102184384	NMI	11.2512	7.48967	0.587111	0.0172822	0.100589
XM_005688450.3	102182889	ID1	15.6542	46.0883	-1.55785	0.0173137	0.100711
XM_005689213.3	102180238	RPL30	880.156	1065.9	-0.276234	0.0173602	0.100891
XM_018066470.1	102184664	HAPLN3	4.9249	2.29001	1.10474	0.0173732	0.100891
XM_018066723.1	102181251	GLT8D1	13.3155	16.7345	-0.329717	0.0173763	0.100891
XM_005675406.3	102182445	SSR3	268.237	231.456	0.212771	0.0174129	0.101041
XM_018048842.1	102169002	LOC102169002	1.93092	6.80059	-1.81637	0.0174591	0.101234
XM_005689111.3	102176143	PEX2	10.3157	12.8837	-0.320711	0.0174674	0.101234
XM_005698188.3	102190575	ANKRD22	6.77974	8.79632	-0.37567	0.0174986	0.101354
XM_018043925.1	102190676	SMS	10.2236	14.5716	-0.51125	0.0175258	0.101401
XM_005683882.3	102188943	TOMM5	53.8516	63.3554	-0.234479	0.0175282	0.101401
XM_005691351.3	102180524	GTF2H3	16.5796	19.9809	-0.269208	0.0175393	0.101405
XM_018055853.1	106502661	C11H9orf16	120.527	132.962	-0.141658	0.0175564	0.101442
XM_018044204.1	102175374	ATP11C	6.02751	8.0996	-0.426288	0.017574	0.101482
XM_005692151.3	102186041	ENKD1	4.01206	1.75077	1.19635	0.0176043	0.101596
XM_018056497.1	102190143	KCTD12	6.63483	22.6715	-1.77275	0.0176357	0.101714
XM_005699612.3	102189193	SRPRA	26.3077	22.8045	0.206166	0.0176462	0.101714
XM_005675136.3	102169705	BCL6	9.39865	13.635	-0.536791	0.017663	0.101749
XM_018054846.1	102173942	SNRNP200	21.1626	19.2068	0.139898	0.0176826	0.101753
XM_005686349.2	102177346	DGUOK	11.2822	14.5736	-0.369309	0.017685	0.101753
XM_005696330.3	102173700	SRF	10.2517	8.24109	0.314957	0.0178123	0.102423
XM_005700403.3	102190943	CT55	10.7173	25.2077	-1.23392	0.0178304	0.102466
XM_005683802.3	102190784	PSAT1	297.469	370.679	-0.317429	0.0178609	0.102579
XM_018065452.1	102168574	PCYT2	12.5288	9.04136	0.470631	0.0179044	0.102767
XM_018047339.1	102191301	ITGB8	6.4127	3.91655	0.711348	0.0179323	0.102865
XM_013962711.2	102176843	FUBP1	7.65764	8.85486	-0.209568	0.0179547	0.102919
XM_018054873.1	102168591	TMCO4	0.350777	4.27808	-3.60834	0.0179632	0.102919
XM_018042708.1	102179549	RPLP2	1012.97	1166.16	-0.203172	0.0179898	0.103009
XM_018062017.1	102188340	LOC102188340	30.8565	44.7869	-0.537503	0.0180521	0.103273
XM_005685145.3	102170427	MAP2K5	4.36792	6.0764	-0.476271	0.018065	0.103273
XM_018047009.1	102177032	AEBP1	21.9234	43.8466	-0.999992	0.0180778	0.103273
XM_018064902.1	102185499	ITGA3	18.43	7.20182	1.35562	0.0180793	0.103273
XM_005677497.3	102188551	S100A13	15.1847	21.6309	-0.510473	0.0181731	0.103747
XM_013974336.2	102191571	NETO1	0.258734	2.90391	-3.48845	0.0181902	0.103782
XM_018052115.1	102175764	FAM214B	7.41809	9.50569	-0.357744	0.0182101	0.103789
XM_005691309.3	102168934	PDGFC	12.4037	19.555	-0.656771	0.0182131	0.103789
XM_005679305.3	102178423	STEAP2	38.4919	30.0173	0.358764	0.0182258	0.103797
XM_018051054.1	102170271	RYK	43.6343	51.7533	-0.24619	0.0182364	0.103797
XM_018045127.1	102176601	FLNA	221.845	178.6	0.312816	0.0182926	0.104055
XM_018062601.1	102170905	ERCC1	5.33676	2.30001	1.21432	0.0183291	0.1042
XM_013970669.2	102180788	PPTC7	8.49508	6.48087	0.39044	0.0183467	0.104238
NM_001285651.1	100860792	HMGA2	3.05506	0.578702	2.40031	0.0183913	0.104429
XM_005675323.2	102176407	RPL22L1	197.394	334.76	-0.762054	0.0184451	0.104672
XM_018055297.1	102178914	SH3RF3	0.253155	2.1495	-3.0859	0.0184604	0.104697
XM_018059390.1	102179793	STARD10	0.1416	1.65163	-3.544	0.0185836	0.105333
XM_018044229.1	102171851	RNF128	0	2.07176	#NAME?	0.0186582	0.105592
XM_005683693.3	102179284	CD274	1.25673	2.98083	-1.24604	0.0186627	0.105592
XM_018038603.1	102171557	PPP2R5D	26.4096	32.7275	-0.309439	0.0186685	0.105592
XM_005695236.3	102182916	PPP2R3C	33.4721	29.3725	0.188495	0.0186737	0.105592
XM_018066828.1	102181544	FANCD2	15.2957	8.78046	0.800757	0.0186913	0.105623
XM_018038372.1	102171015	CMTM7	10.5817	16.7399	-0.661725	0.0187012	0.105623
XM_018062259.1	102185299	ANKRD27	22.0784	25.8844	-0.229447	0.0187931	0.106014
XM_018066453.1	102187438	PRC1	7.39978	1.36505	2.43853	0.0188016	0.106014
XM_018041907.1	102180187	TOP2B	12.6778	16.1484	-0.349094	0.0188038	0.106014
XM_018039556.1	102178409	TUBB6	199.556	117.53	0.76377	0.0188508	0.106167
XM_013964591.2	102171772	UGDH	58.1076	77.0441	-0.406957	0.0188534	0.106167
XM_005689355.3	102168651	PDGFD	4.92671	9.75308	-0.985233	0.018871	0.106203
XM_018046307.1	102172855	HDGF	102.504	82.1402	0.319526	0.018998	0.106855
XM_005685363.3	100860965	SUPT16H	36.0773	40.3122	-0.160126	0.0190878	0.107297
XM_018052234.1	102187767	TGFBR1	9.88798	11.3835	-0.203194	0.0191406	0.107531
XM_005678537.3	102184217	TOE1	8.29626	6.6169	0.326306	0.0191589	0.107544
XM_005693865.3	102190728	BECN1	55.3931	61.3733	-0.147904	0.0191657	0.107544
XM_005692690.3	102186426	PLEKHA4	7.09286	12.1311	-0.774267	0.0192096	0.107728
XM_018043330.1	102184122	FZD4	1.60418	3.57922	-1.15781	0.0192432	0.107853
XM_005678522.2	102180177	GPBP1L1	8.31896	12.6921	-0.609458	0.0192782	0.107985
XM_018050331.1	102187763	FAM53C	8.81478	10.5559	-0.260047	0.0193133	0.108118
XM_005693992.3	102175797	DDX42	12.6265	15.6098	-0.305994	0.0193762	0.108346
XM_005689158.3	102188690	EIF3E	122.802	152.371	-0.311254	0.0193814	0.108346
XM_018056266.1	102182048	LOC102182048	11.0758	14.2491	-0.363452	0.019388	0.108346
XM_018061829.1	102185857	MAP1LC3B	18.4954	21.9621	-0.247851	0.0194154	0.108435
XM_018051767.1	100861245	PLIN2	24.3289	88.5166	-1.86328	0.0194487	0.108503
XM_005680049.3	102190298	SLC38A4	0.782964	3.05617	-1.96471	0.0194503	0.108503
XM_005684734.3	102187864	ARHGAP18	5.1514	3.04676	0.75769	0.0195063	0.108752
XM_018058321.1	102189774	NCALD	13.8123	5.57317	1.30939	0.0195229	0.10878
XM_005677468.3	102182362	RPS27	1166.81	1369.76	-0.231359	0.0195973	0.109131
XM_005686809.3	102181310	ETAA1	13.1664	12.0002	0.133794	0.0196207	0.109197
XM_005700650.3	102185447	RPS4X	913.497	1171.7	-0.359136	0.0196424	0.109254
XM_018040728.1	102177396	EIF4H	127.15	121.806	0.0619532	0.019678	0.109369
XM_018054473.1	100860971	THBS1	559.484	147.63	1.92211	0.0196979	0.109369
XM_018040819.1	102191665	LITAF	20.4401	10.523	0.957852	0.019699	0.109369
XM_005698501.3	102182377	NHLRC2	9.72851	7.96872	0.287871	0.019709	0.109369
XM_018040333.1	102171208	NME4	3.586	1.38589	1.37156	0.0197733	0.10964
XM_018067059.1	102176372	ABTB1	23.5431	26.5728	-0.17465	0.0198271	0.109776
XM_013971563.2	102169617	ALDH16A1	8.08718	5.4237	0.576359	0.0198284	0.109776
XM_018063749.1	102168201	SPHK1	38.6347	10.6759	1.85554	0.0198552	0.109798
XM_005678037.3	102174352	SLC30A7	15.6991	17.2387	-0.134971	0.0198562	0.109798
XM_005694813.3	102177377	RAD1	6.31447	8.79686	-0.478327	0.019867	0.109798
XM_005709406.3	102190901	RPL6	371.559	483.91	-0.381147	0.0198914	0.10987
XM_013963312.2	102176581	CAV2	40.9307	33.0328	0.309282	0.019908	0.109898
XM_018047035.1	108633208	PPIA	483.832	389.415	0.313199	0.0199345	0.10998
XM_005679082.3	102183759	SEMA3C	22.9338	38.1441	-0.733981	0.0199512	0.110009
XM_018065315.1	102171371	MRC2	9.1774	16.4474	-0.841704	0.019966	0.110027
XM_005691813.3	102177555	KARS	20.4724	32.7387	-0.677319	0.0200162	0.110218
XM_005697661.3	100861028	BOLA2B	156.548	195.705	-0.322082	0.0200239	0.110218
XM_018054472.1	100860971	THBS1	4008.14	1069.91	1.90545	0.0200454	0.110273
XM_005685804.3	102180676	DUT	31.3441	22.4058	0.48432	0.0200663	0.110324
XM_018062831.1	102187428	ATF5	27.1899	40.8579	-0.587546	0.0201033	0.110464
XM_018040095.1	102186448	LUC7L	5.18548	7.55048	-0.542089	0.0201228	0.110507
XM_005699129.3	102188739	SRGN	47.4001	13.5081	1.81107	0.0201426	0.110552
XM_005697651.2	102182187	LOC102182187	103.323	101.132	0.0309299	0.0202074	0.110844
XM_005691015.3	102185489	PPP2R5A	14.3956	11.7546	0.292404	0.0202193	0.110845
XM_005687598.3	102181608	EBPL	14.5485	24.2208	-0.73538	0.0202854	0.111103
XM_018052683.1	102179947	PAPPA	6.92166	3.83099	0.853399	0.0202933	0.111103
XM_018056536.1	102170708	CRYL1	31.6712	39.0263	-0.301273	0.0203013	0.111103
XM_005691870.3	102172289	LOC102172289	66.4915	58.4639	0.185625	0.0203233	0.11116
XM_018040564.1	102178968	GPRC5B	24.6258	33.3513	-0.437575	0.0203701	0.111352
XM_018051108.1	102187671	RAB3D	40.9748	27.685	0.565632	0.0204304	0.111565
XM_005709403.3	102181687	OIP5	3.03339	1.54264	0.975532	0.0204325	0.111565
XM_005696428.3	102175171	LOC102175171	38.4422	47.7387	-0.312468	0.0204471	0.111581
XM_018055421.1	102173397	LGALSL	1.71271	3.65083	-1.09194	0.0204802	0.111606
XM_018048384.1	102171693	RASSF8	45.4385	31.774	0.516068	0.0204868	0.111606
XM_018063480.1	102174830	TSEN34	36.0536	31.1234	0.212142	0.02052	0.111676
XM_005683401.3	102169756	EDIL3	21.7659	36.3419	-0.73956	0.0205314	0.111676
XM_018065841.1	102178216	LIMS2	13.2639	20.501	-0.62819	0.0205476	0.111676
XM_005685708.2	102179856	CCNB2	21.127	8.31621	1.34509	0.0205606	0.111676
XM_018052510.1	102173846	NFIL3	46.982	61.6046	-0.39093	0.0205637	0.111676
XM_018041471.1	102168883	MCMBP	13.114	14.8457	-0.178937	0.0205701	0.111676
XM_018052278.1	102171976	REEP4	9.63669	5.15707	0.901987	0.0205914	0.111728
XM_018053959.1	102171249	TMED10	95.5859	82.1492	0.218551	0.020625	0.111744
XM_005683753.3	102171605	ALDH1A1	41.7608	13.4688	1.63253	0.0206286	0.111744
XM_018055194.1	102170609	RHOQ	50.367	41.3585	0.284293	0.0206352	0.111744
XM_018047225.1	102175360	BCAP29	17.1284	23.1884	-0.437013	0.0206411	0.111744
XM_018049755.1	102176029	QDPR	65.474	78.1095	-0.254576	0.0206934	0.111938
XM_018052459.1	108636574	GAS1	25.1978	1.09982	4.51796	0.0207138	0.111938
XM_013973669.2	102182265	C22H3orf67	1.38749	1.68691	-0.281903	0.020719	0.111938
XM_005677808.3	102180361	TTF2	13.9261	11.5163	0.27412	0.020724	0.111938
XM_013970383.2	102180411	RPS6KC1	0.715189	3.84021	-2.42479	0.0207603	0.11207
XM_018055240.1	102185092	ACYP2	6.17945	4.18686	0.561608	0.0207745	0.112083
XM_005680210.3	102177308	CAND1	20.9137	20.0846	0.0583641	0.0207864	0.112084
XM_018055443.1	102184348	APLF	8.46757	6.86664	0.302342	0.0207996	0.112092
XM_018060210.1	102187420	LBR	20.6435	13.7307	0.58828	0.02087	0.1123
XM_018049173.1	102191505	MAD2L1	23.4744	16.9363	0.470968	0.0208716	0.1123
XM_005685937.3	102177244	LOC102177244	6.89993	9.07762	-0.395733	0.0208801	0.1123
XM_018056585.1	102190887	USP12	9.45901	6.5022	0.540761	0.0208853	0.1123
XM_005691159.3	102185205	PLRG1	27.0187	34.5799	-0.355978	0.0209101	0.112359
XM_018051598.1	102174554	HNRNPH1	38.4845	35.2688	0.125885	0.0209199	0.112359
XM_005691176.3	102189233	RPS3A	536.495	648.425	-0.273373	0.0209756	0.112595
XM_005682942.3	102175571	UBE2B	21.7233	23.7973	-0.131557	0.0209948	0.112634
XM_018038883.1	102185917	LOC102185917	5.3841	1.33817	2.00844	0.021009	0.112647
XM_005698844.3	102190933	ADAM9	64.9445	72.0525	-0.149841	0.0210335	0.11267
XM_018040035.1	102181460	HN1L	19.8271	17.6383	0.16876	0.0210413	0.11267
XM_018065100.1	102180885	NT5C3B	3.82322	6.75285	-0.820707	0.0210543	0.11267
XM_018061613.1	102186793	TRIM2	1.58851	4.0745	-1.35895	0.0210606	0.11267
XM_018041506.1	102174540	HTRA1	151.697	230.071	-0.600885	0.0211464	0.113066
XM_005674869.3	102185310	RPL24	855.453	1096.59	-0.358261	0.0212272	0.113434
XM_005686962.3	102172272	SF3B6	72.7678	65.2656	0.156976	0.0212449	0.113465
XM_005683864.3	102184809	GLIPR2	78.4669	97.9523	-0.319995	0.0213318	0.113855
XM_005690034.3	102183253	DNAJC24	8.2955	7.68363	0.11054	0.0213553	0.113855
XM_018053667.1	102190521	SERINC5	15.0977	11.1405	0.438514	0.0213757	0.113855
XM_005686096.3	102171520	FOS	1.75938	5.06015	-1.52411	0.0213772	0.113855
XM_005689454.3	102176146	BCO2	8.25296	14.464	-0.809487	0.0213777	0.113855
XM_018057637.1	102178743	FAM210B	59.437	69.0053	-0.215345	0.021419	0.114011
XM_018050819.1	102175390	MFSD12	20.1898	13.7588	0.553273	0.0214329	0.114021
XM_018060365.1	102170718	KIF1B	4.40894	2.75314	0.679351	0.0214745	0.114168
XM_018046435.1	102191568	UCK2	18.7088	25.2251	-0.431143	0.0214935	0.114168
XM_005684067.3	102168633	DCAF12	13.1073	14.8989	-0.18484	0.0214964	0.114168
XM_018054119.1	102186125	LGALS3	279.335	357.624	-0.356448	0.0215198	0.114229
XM_018051463.1	102191227	HOMER3	13.1461	21.1431	-0.685547	0.0215605	0.114375
XM_005679141.3	102176661	LAMB1	143.119	186.171	-0.379409	0.0215714	0.114375
XM_018043271.1	102169650	CCND1	18.0789	22.8158	-0.335728	0.0216189	0.11447
XM_018051601.1	102173831	CANX	148.546	140.982	0.0753919	0.0216252	0.11447
XM_018060519.1	102188069	SSU72	28.5738	31.0435	-0.119599	0.0216517	0.114479
XM_018061848.1	102188617	LOC102188617	85.1946	110.391	-0.37379	0.0216564	0.114479
XM_018059524.1	102180866	IPO7	45.2262	54.1807	-0.260618	0.0216784	0.114479
XM_018066296.1	102175527	CEMIP	55.7431	179.023	-1.68328	0.0216866	0.114479
XM_005700344.3	102190766	CUL4B	11.5882	9.68271	0.259177	0.021687	0.114479
XM_018065762.1	102182970	BIN1	22.9887	20.0157	0.199792	0.0217158	0.114567
XM_018047709.1	102181269	EIF4B	60.3732	77.6709	-0.363467	0.0217869	0.114878
XM_013970253.2	102174142	DNAJC16	2.14403	0.121452	4.14186	0.0218409	0.1151
XM_018042491.1	102185431	CCSAP	3.71976	1.87199	0.990636	0.0218911	0.1153
XM_018058074.1	102189604	RAB2A	87.4912	77.0154	0.183992	0.0219045	0.115307
XM_005694557.3	102172664	ANKRA2	16.4325	19.6278	-0.256345	0.0219169	0.115309
XM_018062389.1	102183904	MED29	51.9111	45.9083	0.177289	0.0219304	0.115316
XM_018052602.1	102191137	PTBP3	6.13298	2.4449	1.32681	0.0219611	0.115414
XM_018057204.1	102188512	MAP3K8	1.66629	5.03411	-1.5951	0.0220942	0.116049
XM_018053274.1	102175484	CITED2	17.4732	29.6465	-0.76272	0.0221683	0.116315
XM_018043576.1	106503742	LOC106503742	31.5762	27.5614	0.19619	0.0221692	0.116315
XM_005684324.3	102172266	ALAD	4.02961	5.85225	-0.538351	0.0222296	0.116568
XM_005690812.2	102174142	DNAJC16	1.30593	3.68585	-1.49692	0.0222465	0.11657
XM_018039333.1	100860770	RSPO1	18.4871	10.3395	0.838357	0.0222575	0.11657
XM_018041963.1	102171687	NGLY1	12.8875	15.6379	-0.279076	0.0222666	0.11657
XM_013976557.2	100860788	MAGED2	11.8911	8.88635	0.420218	0.0223443	0.116912
XM_013971712.2	102174592	LOC102174592	5.33785	7.31153	-0.453915	0.022395	0.117113
XM_018053222.1	108636730	LOC108636730	184.899	231.104	-0.32181	0.0224198	0.117178
XM_005690990.2	102178930	PLA2G4A	29.6271	24.7057	0.262077	0.02245	0.117192
XM_018066807.1	102171383	FOXP1	5.49647	8.79895	-0.678826	0.0224538	0.117192
XM_018065811.1	102176271	2019-03-11	32.5415	20.4688	0.668854	0.0224593	0.117192
XM_018048810.1	102187112	RBX1	44.7115	37.4784	0.254588	0.0224835	0.117194
XM_018057447.1	102173400	SNRPB	76.5895	64.3426	0.251374	0.0224874	0.117194
XM_018066402.1	102182634	ARRDC4	41.7884	60.1598	-0.525699	0.0224967	0.117194
XM_018050023.1	102183237	GLRX	8.19308	5.00948	0.709747	0.022511	0.117205
XM_018040800.1	102177022	TNFRSF12A	116.413	62.643	0.894025	0.0225447	0.117316
XM_005680970.3	102176591	MRPL51	29.5095	26.6518	0.146945	0.0225695	0.117381
XM_018060963.1	102171091	LOC102171091	148.333	160.546	-0.114145	0.0226306	0.11757
XM_018059744.1	102185383	PAFAH1B2	49.4565	46.1477	0.0999009	0.0226811	0.117769
XM_018054836.1	102175132	LOC102175132	23.6608	25.5548	-0.111097	0.0227256	0.117895
XM_018041429.1	102170938	FGFR2	2.26266	0.518313	2.12613	0.0227303	0.117895
XM_005688852.3	102187784	ZNF572	8.91566	11.1981	-0.328835	0.022794	0.118154
XM_005679821.3	102178979	SOCS2	3.41068	1.01094	1.75437	0.0228173	0.118154
XM_005693678.3	102185217	PDK2	9.36897	7.30683	0.358645	0.0228259	0.118154
XM_005696568.3	102177389	NEU1	10.0565	7.71178	0.382992	0.0228297	0.118154
XM_018042569.1	102176940	KCNK1	2.47698	5.25277	-1.0845	0.0229169	0.11846
XM_005688489.3	102171169	PROCR	4.25005	8.47797	-0.996239	0.0229304	0.11846
XM_013973517.2	102185319	NDUFAF3	25.935	22.6859	0.193102	0.0229457	0.11846
XM_018039129.1	108633505	LOC108633505	82.597	93.7788	-0.183172	0.0229463	0.11846
XM_005678146.3	102184685	LOC102184685	164.414	179.728	-0.128482	0.0229509	0.11846
XM_018066353.1	102184666	PCSK6	18.4607	9.11566	1.01804	0.0230255	0.11878
XM_005687485.3	102170882	NHLRC3	16.6273	13.9037	0.258086	0.0230696	0.118943
XM_018065119.1	102182344	PTRF	308.47	411.656	-0.416311	0.0230872	0.118969
XM_013969836.2	106502906	FJX1	7.26067	3.70105	0.97217	0.0231027	0.118985
XM_005676047.3	102184205	DPP4	3.03364	1.17281	1.37108	0.0232053	0.119449
XM_018048911.1	102178611	TTC38	12.3207	13.9228	-0.176368	0.0232179	0.119449
XM_018044911.1	106503061	LOC106503061	5.82731	8.07785	-0.471141	0.023239	0.119493
XM_018043162.1	102173265	APLP2	21.9566	33.011	-0.588294	0.0232765	0.119601
XM_018051874.1	102181778	SCARA3	11.8053	8.39727	0.491447	0.0232854	0.119601
XM_018063241.1	102176370	GPD2	24.5986	15.1407	0.700144	0.0232975	0.119601
XM_018065503.1	102188631	PTGER4	5.10558	1.34153	1.9282	0.0233274	0.119689
XM_018065543.1	102184844	DNAJC21	43.183	52.0569	-0.269626	0.023347	0.119726
XM_005683251.2	102183062	PTTG1	15.7006	8.19611	0.937805	0.0233614	0.119735
XM_018063069.1	102183816	UBE2S	60.8621	37.2189	0.709509	0.0234241	0.119992
XM_018064265.1	108638254	LOC108638254	11.1915	7.80374	0.520165	0.0234461	0.12004
XM_018041888.1	102172598	DLC1	35.2171	19.8169	0.829547	0.0234918	0.120209
XM_013969885.2	102187246	PSMC3	128.821	115.995	0.151306	0.0235336	0.120303
XM_018043269.1	100861125	BANF1	108.358	89.6928	0.272746	0.023546	0.120303
XM_018047733.1	102185438	NR4A1	2.22662	0.476369	2.22471	0.0235964	0.120303
XM_018045784.1	102185622	ARHGAP29	3.01162	10.8805	-1.85313	0.0236013	0.120303
XM_018038247.1	102185045	OXSR1	15.5938	14.1319	0.142018	0.0236064	0.120303
XM_013972723.2	102168578	ERBIN	7.31301	4.63088	0.65918	0.0236068	0.120303
XM_005700083.3	102180655	LOC102180655	84.8111	105.622	-0.31658	0.0236145	0.120303
XM_018062289.1	102191167	LSM14A	0.0909277	2.58817	-4.83107	0.0236205	0.120303
XM_018038706.1	102186729	ANKS1A	2.14566	0.389728	2.46088	0.0236276	0.120303
XM_018064676.1	102186530	ITGA6	0.322823	7.19123	-4.47742	0.0236363	0.120303
XM_018058281.1	102191439	STK3	10.0088	12.8004	-0.354915	0.0236569	0.120314
XM_005680266.3	102171306	CDK4	57.1402	54.8163	0.0599013	0.0236637	0.120314
XM_018040844.1	102172116	ARPC1A	72.6134	91.5861	-0.334893	0.0236868	0.120367
XM_018061191.1	102185207	TBX3	4.21647	0.412285	3.35432	0.0237509	0.120597
XM_005699574.3	102180288	TBRG1	18.8682	22.9898	-0.285039	0.0237574	0.120597
XM_018042799.1	102187837	SYTL2	103.549	87.4267	0.244165	0.0237711	0.120601
XM_018048860.1	102173645	LOC102173645	81.0488	92.371	-0.18865	0.0237845	0.120601
XM_018058904.1	102184568	MRPL44	13.6723	11.0617	0.305689	0.0238089	0.120601
XM_018039376.1	102184021	VPS4B	14.8702	13.65	0.123523	0.0238771	0.120876
XM_018046837.1	102184120	LOC102184120	2.98346	0.914964	1.7052	0.0238885	0.120876
XM_018048461.1	102178213	SHOX2	6.63376	9.68676	-0.546188	0.0239421	0.121048
XM_005678025.3	102170840	COL11A1	254.355	354.293	-0.478096	0.0239478	0.121048
XM_018061759.1	102180872	GCSH	8.33921	12.535	-0.587983	0.0240696	0.121599
XM_018064747.1	102190636	MFAP4	12.4339	28.5019	-1.19677	0.0240853	0.121599
XM_005675204.3	102186804	PARL	45.9093	53.3157	-0.215775	0.0240965	0.121599
XM_005697869.3	100861049	ZNF3	6.04624	7.89126	-0.384217	0.0241149	0.121599
XM_005682285.3	102181201	JUNB	36.2081	53.246	-0.556358	0.0241207	0.121599
XM_005694602.3	102186802	AK6	9.42142	7.18404	0.391148	0.024157	0.121718
XM_005680556.3	102182571	EID3	5.0623	3.17547	0.672822	0.0242081	0.121752
XM_018048211.1	102191023	CKAP4	114.893	75.1793	0.61188	0.0242166	0.121752
XM_005678935.3	102186365	BET1	25.595	29.5268	-0.206161	0.0242415	0.121752
XM_018040164.1	102188556	SGF29	6.33942	4.87126	0.380058	0.0242505	0.121752
XM_018050005.1	102190130	PAM	9.84504	7.85578	0.325643	0.0242531	0.121752
XM_005676461.3	102169810	RPE	8.98443	11.2513	-0.324597	0.0242552	0.121752
XM_005696221.3	102190918	PFDN6	25.7276	34.985	-0.443419	0.0242597	0.121752
XM_013965249.2	102169094	RPL36	1156.06	1435.24	-0.312075	0.024266	0.121752
XM_005709621.3	102172524	NAP1L5	7.7069	4.27403	0.850552	0.0242915	0.121815
XM_018049380.1	102172425	SMIM14	69.7846	87.1027	-0.319808	0.0243473	0.122031
XM_018045891.1	102187181	SLC6A17	4.52442	1.71926	1.39594	0.0243874	0.122136
XM_005700201.2	102170953	TCEAL9	12.1817	17.249	-0.501796	0.0243939	0.122136
XM_018064402.1	102176822	RPA1	61.2737	54.5067	0.168836	0.0244412	0.12228
XM_018057829.1	108633201	LOC108633201	182.1	290.841	-0.675501	0.0244484	0.12228
XM_005695962.3	102181442	GPX1	73.1116	64.6274	0.177954	0.0244995	0.122472
XM_018047697.1	102173887	FNDC3B	13.1834	25.2723	-0.938831	0.0245778	0.122799
XM_013969355.2	102175871	LOC102175871	346.69	415.149	-0.259984	0.0246031	0.122861
XM_018043467.1	102171692	INCENP	7.70183	3.76822	1.03132	0.0246423	0.122945
XM_018055408.1	102172908	B3GNT2	32.1745	24.4253	0.39754	0.0246592	0.122945
XM_018063074.1	102180251	RPL28	149.201	179.8	-0.269139	0.0246671	0.122945
XM_013974152.2	106503512	LOC106503512	7.2552	4.13143	0.812375	0.0246717	0.122945
XM_018041572.1	108633263	LOC108633263	2.82188	4.84757	-0.780602	0.0247193	0.123118
XM_018061356.1	102184835	CDK2AP1	41.5315	31.1019	0.417204	0.0247731	0.123292
XM_005688360.3	102181315	TPX2	0.108695	5.76565	-5.72913	0.02478	0.123292
XM_018061223.1	102185206	WSB2	15.3913	12.9975	0.24388	0.0248596	0.123605
XM_005683502.3	102188589	MFSD14B	30.3179	27.5568	0.137763	0.0248689	0.123605
XM_018058589.1	102168471	NDRG1	39.5426	33.1814	0.253034	0.0249071	0.123715
XM_018039548.1	102175349	VAPA	87.5492	75.6326	0.211086	0.024917	0.123715
XM_018058804.1	102171948	PTP4A1	3.85466	1.15396	1.74	0.0249382	0.123756
XM_005677342.2	102175345	IQGAP3	5.08752	2.48984	1.03091	0.0249514	0.123757
XM_005684303.3	102190414	PTGR1	56.6517	101.386	-0.839666	0.0249846	0.123857
XM_018044286.1	102188120	APLN	11.2148	8.07514	0.473849	0.0250222	0.123979
XM_005678182.3	102169541	ADGRL2	3.89917	29.4492	-2.91699	0.0250413	0.124009
XM_018066551.1	108638534	LOC108638534	20.5319	36.8814	-0.845025	0.0250647	0.124061
XM_018042871.1	102180735	GRK2	11.6397	9.40137	0.308111	0.0251075	0.124208
NM_001286087.1	102172673	RPS10	1166.97	1503.9	-0.365948	0.0251521	0.124364
XR_001919501.1	102172184	LOC102172184	3.23938	1.58239	1.03361	0.0251947	0.12451
XM_018059336.1	102171265	SERPINH1	462.326	544.056	-0.234844	0.0252424	0.124649
XM_018054474.1	100860971	THBS1	7.74803	2.4653	1.65207	0.0252491	0.124649
XM_005696250.2	100860995	RPL10A	493.891	586.806	-0.248691	0.025269	0.124683
XM_018061409.1	102176989	SLC15A4	12.5005	9.47461	0.399852	0.0252928	0.1247
XM_018062079.1	102173493	CDH11	175.479	223.915	-0.351655	0.0252986	0.1247
XM_005699227.3	102189651	ADK	6.66947	4.33637	0.621085	0.0253591	0.124892
XM_005688662.3	102172170	SNTA1	12.591	9.52761	0.40221	0.0253638	0.124892
XM_018050054.1	102172713	RPS23	1651.74	1863.43	-0.173973	0.0253901	0.124899
XM_005683921.3	102175403	ERP44	31.4533	35.2919	-0.166127	0.0253991	0.124899
XM_018053607.1	102169389	SMAD6	18.0252	11.1773	0.689449	0.0254045	0.124899
XM_013971564.2	102176994	AP2S1	128.523	156.7	-0.285982	0.0254278	0.124899
XM_018041922.1	102179068	HGSNAT	12.223	7.75762	0.655911	0.0254333	0.124899
XM_005688590.3	102174044	LOC102174044	50.4919	109.325	-1.1145	0.0254439	0.124899
XM_018040495.1	102185827	PAM16	26.8634	33.6456	-0.324776	0.0254739	0.124954
XM_018057730.1	102173581	CHMP4B	36.8433	32.5343	0.179443	0.0254812	0.124954
XM_005690937.3	106501722	LOC106501722	18.3549	23.1645	-0.335747	0.0254961	0.124962
XM_018062257.1	102185026	DPY19L3	19.998	17.4083	0.20008	0.0255531	0.125133
XM_018062752.1	102187344	FTL	1055.81	1385.06	-0.391598	0.0255994	0.125275
XM_018040758.1	102182657	YWHAG	89.5844	106.293	-0.246727	0.0256632	0.125448
XM_018054191.1	102173306	SPPL2A	17.9815	13.9122	0.37016	0.0256806	0.125448
XM_018057444.1	102172823	IDH3B	39.3421	36.7504	0.098312	0.025713	0.125448
XM_005684797.3	102179853	MTFR2	3.56084	2.35352	0.597398	0.0257201	0.125448
XM_018048121.1	102178984	CD63	575.693	453.422	0.344446	0.0257222	0.125448
XM_018064963.1	102173501	NPEPPS	10.2382	12.3391	-0.269282	0.025736	0.125448
XM_018044623.1	102185545	MPP1	18.6896	21.1487	-0.178334	0.0257389	0.125448
XM_018061219.1	102183533	FBXO21	5.75713	7.38632	-0.359504	0.02574	0.125448
XM_018057999.1	102188236	CSE1L	31.4673	27.5275	0.19298	0.0258766	0.126049
XM_005675448.3	102169223	LOC102169223	30.987	28.124	0.139863	0.0259341	0.126241
XM_018067224.1	102175536	RPN1	205.75	177.627	0.212043	0.0259513	0.126241
XM_018056943.1	102169605	FBXO18	11.3347	16.7929	-0.567099	0.0259664	0.126241
XM_005690704.3	102168658	KIAA2013	16.4591	14.8216	0.151188	0.025969	0.126241
XM_018038404.1	102172214	HDAC11	4.31002	2.61246	0.722287	0.0259899	0.126279
XM_005699221.3	102188193	PLAU	46.3745	31.4245	0.561442	0.0260182	0.126318
XM_018056430.1	102189413	MBNL2	77.1642	45.4509	0.763623	0.0260292	0.126318
XM_013967250.2	102176694	ZFP36L1	13.5427	7.13265	0.925004	0.0260471	0.126318
XM_013965835.2	102183917	HPS3	6.12005	3.89519	0.651849	0.0260512	0.126318
XM_018050502.1	102172710	PALM	4.04397	6.38666	-0.659287	0.026075	0.126328
XM_018054815.1	102172729	BUB1	2.86376	1.16889	1.29277	0.0260797	0.126328
XM_018048178.1	102176588	PARPBP	2.71189	1.37908	0.975587	0.0262005	0.12675
XM_013965102.2	100861135	LXN	11.1651	8.3944	0.411496	0.0262329	0.12675
XM_005690398.3	102186914	LOC102186914	4.9316	6.69824	-0.441724	0.0262374	0.12675
XM_018048606.1	102190310	TNFRSF1A	22.781	28.6357	-0.329982	0.0262436	0.12675
XM_005692653.3	102174965	PPP5C	14.9953	13.3047	0.172576	0.0262467	0.12675
XM_018051318.1	102187311	LOC102187311	4.74604	9.23098	-0.959761	0.0263459	0.127059
XM_018044902.1	106503616	MFAP2	16.3977	9.9487	0.720909	0.0263501	0.127059
XM_005691571.3	102173958	MLEC	38.8307	34.5015	0.170537	0.0263582	0.127059
XM_005697823.3	102181646	AGFG2	7.04612	4.07972	0.78836	0.0263639	0.127059
XM_018052909.1	102170423	TTK	3.07688	1.3676	1.16982	0.0263795	0.12707
XM_018048311.1	102180290	LOC102180290	25.1703	34.4031	-0.450816	0.0264718	0.12732
XM_005700144.2	102175931	RPL36A	593.441	812.285	-0.45288	0.0264779	0.12732
XM_018064564.1	100861136	LOC100861136	17.6855	26.7319	-0.595989	0.026479	0.12732
XM_018059695.1	102171627	RPS25	1123.37	1395.21	-0.312653	0.0264906	0.12732
XM_018047597.1	102168942	ZMAT3	36.2287	48.4476	-0.419291	0.0265109	0.12732
XM_018042154.1	102168232	PABPC4	2.88309	7.10693	-1.30161	0.0265117	0.12732
XM_018057086.1	102191809	BMI1	0.163039	2.56035	-3.97305	0.0265304	0.127346
XM_018053133.1	102186767	PNISR	9.55646	7.89037	0.276383	0.0265528	0.127389
XM_005674916.3	102181162	CD200	3.2668	7.00248	-1.09999	0.0266015	0.127541
XM_005684161.3	102168258	ECM2	3.09003	8.30187	-1.42582	0.0266113	0.127541
NM_001286991.1	100860949	SLC39A13	28.6911	25.3215	0.18024	0.026647	0.127648
NM_001285632.1	100860777	RPL21	1251.02	1457.76	-0.220658	0.0266754	0.127672
XM_018038823.1	102172138	LOC102172138	2.46299	0	inf	0.0266853	0.127672
XM_005678094.3	102189450	TMED5	47.2188	37.3459	0.338415	0.0266921	0.127672
XM_018040767.1	102174266	CCZ1	14.0742	16.6115	-0.239136	0.026715	0.127717
XM_013963665.2	100860885	KANSL2	14.0029	16.8289	-0.265216	0.0268308	0.128207
XM_018052050.1	102180039	TJP2	4.43121	2.32486	0.930557	0.0268534	0.12825
XM_005685282.3	100860963	DAD1	168.818	146.753	0.202086	0.026903	0.128423
XM_005682607.3	102185082	AP3D1	14.9722	11.5347	0.376298	0.0269209	0.128434
XM_018059367.1	102183164	RAB6A	11.6163	15.9137	-0.454114	0.0269324	0.128434
XM_018047007.1	102186271	POLM	0.716135	4.15429	-2.5363	0.0269685	0.128542
XM_018044755.1	102173579	TUBGCP3	10.7701	9.26877	0.216578	0.027027	0.128757
XM_005679537.3	102176939	SSBP1	6.20356	8.3156	-0.422723	0.0270446	0.128776
XM_005681109.3	102190204	PHF5A	31.4332	29.3037	0.101208	0.0270662	0.128815
XM_018041093.1	102180451	FAS	13.6176	10.4944	0.375862	0.0271092	0.128925
XM_018064662.1	102181988	ADPRM	8.18361	11.5742	-0.500101	0.0271165	0.128925
XM_018056271.1	106502682	NPDC1	3.69748	1.55918	1.24576	0.0272114	0.129299
XM_018042692.1	106503743	EML3	8.90703	6.09725	0.546786	0.0272222	0.129299
XM_018047990.1	102181841	XPOT	64.0409	73.035	-0.189594	0.0272962	0.129585
XM_018039181.1	102170925	KDM1B	3.84835	5.90168	-0.616887	0.0273317	0.12969
XM_018045665.1	102172763	DTX3L	14.8337	11.7598	0.335017	0.0274495	0.130145
XM_018047029.1	102183291	OGDH	11.5918	8.88528	0.383622	0.0274551	0.130145
XM_018047037.1	106502044	LOC106502044	81.5209	51.0725	0.674624	0.0275717	0.130618
XM_018050827.1	102175115	HMG20B	34.9139	29.8253	0.227264	0.0275822	0.130618
XM_018061363.1	102170741	ANKRD44	3.4986	5.24177	-0.583276	0.0276235	0.130749
XR_001917272.1	102187019	NAA60	11.079	14.4823	-0.386463	0.0276779	0.130941
XM_005675870.3	102184848	GULP1	5.42689	8.05676	-0.570072	0.0277269	0.131096
XM_005677897.3	102178499	ATP5F1	161.906	195.37	-0.271056	0.027749	0.131096
XM_018044368.1	102186040	MAPK1	22.2181	19.44	0.192711	0.027752	0.131096
XM_005688534.3	102181877	MANBAL	20.72	18.6277	0.153576	0.0278048	0.131244
XM_005684780.3	102176044	TBPL1	7.10486	10.3812	-0.547095	0.0278142	0.131244
XM_018059366.1	102183164	RAB6A	25.9619	30.3454	-0.22508	0.0278335	0.131244
XM_018062671.1	102171367	BBC3	0.754322	2.37224	-1.653	0.0278384	0.131244
XM_005692702.3	102189238	RUVBL2	8.87535	8.5105	0.06056	0.0278867	0.131407
XM_018057082.1	102176139	DNAJC1	4.83196	6.51086	-0.430241	0.0279173	0.131486
XM_018041868.1	102178509	SLC20A2	2.83285	1.05486	1.42521	0.0279607	0.131547
XM_018057299.1	102174756	GDI2	122.2	135.148	-0.145298	0.0279828	0.131547
XM_005693102.3	102186045	SUPT4H1	28.7335	24.8783	0.207846	0.0279933	0.131547
XM_018056154.1	106502676	CACFD1	11.0978	12.795	-0.205306	0.0279954	0.131547
XM_018043173.1	102187196	C29H11orf95	3.44601	5.80187	-0.75159	0.0279993	0.131547
XM_005689680.3	102174228	CTR9	10.9148	8.85477	0.301757	0.0280139	0.131551
XM_018059561.1	102172084	LOC102172084	6.59865	3.29368	1.00247	0.0280642	0.131722
XM_018045143.1	102190393	PLP2	122.357	83.8939	0.544462	0.0280874	0.131766
XM_018049816.1	102186471	WHSC1	9.16374	4.33694	1.07926	0.0281362	0.13193
XM_018046868.1	102173259	SLC37A3	20.5114	15.4344	0.41028	0.028159	0.131972
XM_005689391.3	102181797	CEP57	9.19527	7.17614	0.357684	0.0281866	0.132036
XM_005689227.3	102184356	TP53INP1	51.0165	63.3538	-0.312466	0.0282251	0.132086
XM_013974644.2	102170750	HSD3B7	47.1943	24.5104	0.945219	0.0282344	0.132086
XM_005674844.3	102178944	LNP1	4.7419	2.80452	0.75771	0.0282389	0.132086
XM_018066935.1	102169530	PTPRG	1.37562	3.32046	-1.2713	0.0283512	0.132422
XM_018052448.1	102183239	ISCA1	28.4824	43.2037	-0.601084	0.0283808	0.132422
XM_005700786.3	102176209	RBM3	24.8252	15.5149	0.678148	0.0283941	0.132422
XM_005688865.3	102191537	FBXO32	72.0926	47.4961	0.602042	0.0284215	0.132485
XM_018054475.1	100860971	THBS1	11.4016	3.53504	1.68944	0.0284774	0.13265
XM_005678996.3	102179444	TSPAN13	4.97462	1.54378	1.68812	0.0284848	0.13265
XM_018048346.1	102184125	FAM60A	9.10445	14.1302	-0.634137	0.0285239	0.132659
XM_005697526.3	100861065	RPS15A	1433.69	1763.06	-0.298356	0.0285352	0.132659
XM_018064791.1	102170908	PEMT	6.96344	5.40628	0.365162	0.0285411	0.132659
XM_018064224.1	102173039	NECTIN3	9.99733	7.58752	0.397915	0.0285424	0.132659
XM_005679140.3	102176387	DLD	15.5366	14.0472	0.145392	0.0285813	0.132776
XM_005675823.3	102190997	LOC102190997	23.6689	27.1342	-0.197124	0.0286067	0.132829
XM_013969404.2	102178090	ARHGAP42	7.08568	5.20517	0.44496	0.0286616	0.133019
XM_005690753.3	102181619	RPL22	454.308	569.382	-0.325727	0.0286797	0.133038
XM_018055487.1	102170985	PPP1CB	16.2439	10.4813	0.63207	0.0287335	0.133223
XM_018040026.1	102170750	HSD3B7	4.07995	2.41662	0.755558	0.0287799	0.133337
XM_018048926.1	102184901	LOC102184901	2.54809	9.05027	-1.82854	0.028786	0.133337
XM_005696978.3	102174078	GALNT1	19.694	22.3644	-0.183446	0.0288868	0.13364
XM_018050303.1	100860937	CXXC5	3.25911	5.26371	-0.691603	0.0288879	0.13364
XM_018038754.1	102182743	CARMIL1	0.526892	5.46294	-3.3741	0.028906	0.13364
XM_005685453.3	102191801	EMC7	81.9111	75.0181	0.12682	0.0289077	0.13364
XM_018058402.1	102187089	ITM2C	127.788	143.963	-0.171946	0.0289266	0.133663
XM_018052560.1	102171875	KLF4	10.546	8.89348	0.245879	0.0289931	0.133905
XM_018059257.1	102168654	CAPRIN1	47.6176	54.1392	-0.185178	0.0290351	0.133964
XM_018061574.1	102176988	SMAD1	8.53878	11.0025	-0.365726	0.0290438	0.133964
XM_005693352.3	102190727	POLDIP2	37.5611	41.5315	-0.144968	0.0290481	0.133964
XM_018050404.1	102170316	BTBD2	40.4938	46.1665	-0.189146	0.0290776	0.134035
XM_005699175.3	100861354	DNAJB12	4.5391	2.65044	0.776175	0.0291115	0.134127
XM_018048596.1	102176863	TAPBPL	5.8881	4.04855	0.540398	0.0291366	0.134178
XM_018055526.1	102180862	TMEM214	23.8691	21.3513	0.160819	0.0291709	0.134247
XM_018040248.1	102173805	NDE1	12.8259	3.66176	1.80845	0.0291798	0.134247
XM_018059811.1	102169032	ARHGAP20	1.39869	4.85354	-1.79496	0.0292008	0.134279
XM_018039646.1	102175176	CCBE1	39.2977	17.036	1.20585	0.0292446	0.134404
[truncated: 539 more rows]

## Sheet: LncRNAs
transcript_id	gene_id	gene_name	DPCs_FPKM	DFs_FPKM	log2(foldchange)	pvalue	qvalue
LNC_000474	XLOC_019528	-	0	1.96831	#NAME?	0.00221141	0.0437143
LNC_000834	XLOC_037289	-	0	2.67851	#NAME?	0.00490279	0.0570376
XR_001296062.1	102190228	LOC102190228	1.99008	0	inf	0.000207029	0.0251614
LNC_001710	XLOC_075943	-	5.23918	0.150354	5.1229	0.000488474	0.0301554
XR_001917771.1	102179377	LOC102179377	1.77218	0.137917	3.68365	0.0320473	0.142154
LNC_000335	XLOC_013190	-	2.36326	0.441866	2.4191	0.00340657	0.0506362
XR_001295493.2	102188008	LOC102188008	7.6328	1.79148	2.09106	0.00545457	0.0600823
XR_001295577.2	102172689	LOC102172689	12.3587	5.63618	1.13274	0.00314142	0.0496782
XR_001918397.1	108636451	LOC108636451	13.9249	7.03008	0.986053	0.0138082	0.0897786
XR_001917946.1	102184972	LOC102184972	3.05905	1.6205	0.916644	0.0404545	0.160805
XR_001297370.2	106503672	LOC106503672	23.9755	13.8658	0.790034	0.0140741	0.0903625
XR_001917801.1	108635434	LOC108635434	7.39471	4.53743	0.704617	0.0140552	0.0903625
XR_310358.3	102171344	LOC102171344	5.53273	3.83928	0.527157	0.0443034	0.168849
XR_001917582.1	108634358	LOC108634358	9.72575	6.76232	0.52429	0.00163533	0.0404562
XR_311077.2	102191295	DEXI	14.1173	9.95762	0.50359	0.00364954	0.0515332
XR_001919126.1	106502849	LOC106502849	17.858	13.2785	0.427476	0.00423696	0.0540425
XR_001919588.1	108638112	LOC108638112	33.8676	28.7467	0.236511	0.0283527	0.132422
XR_001917951.1	108635834	LOC108635834	10.5503	8.96452	0.234984	0.0141162	0.0904401
XR_001919852.1	106503385	KLC1	47.3577	41.2193	0.200278	0.0091481	0.0730885
XR_310320.3	102181394	LOC102181394	36.1154	32.2795	0.161994	0.0168727	0.0991754
XR_001917653.1	108634576	LOC108634576	3.46164	3.59838	-0.0558912	0.0308942	0.13898
XR_001917511.1	102173639	LOC102173639	11.812	13.2188	-0.162341	0.0375852	0.153826
XR_001918939.1	106502711	LOC106502711	39.6171	44.535	-0.168816	0.0169629	0.0994601
XR_310826.3	102184471	LOC102184471	8.53416	9.71472	-0.186924	0.0396783	0.158735
XR_310355.2	102171160	LOC102171160	16.4738	19.0464	-0.209349	0.0460099	0.172727
XR_311269.3	102182682	LOC102182682	35.7603	41.8552	-0.227048	0.0345526	0.147697
XR_001917388.1	108634138	LOC108634138	38.6902	45.4452	-0.23216	0.0315321	0.140698
XR_309953.3	102182195	LOC102182195	35.9298	42.7828	-0.251848	0.0283258	0.132422
XR_001919240.1	102187174	RPL37A	1086.3	1314.8	-0.275414	0.00833761	0.0699302
XR_001297172.2	102178778	LOC102178778	20.975	25.5036	-0.282025	0.0155755	0.0955425
LNC_001696	XLOC_075517	-	397.813	485.665	-0.287871	0.00740579	0.0671186
XR_001296123.2	106502506	LOC106502506	90.6607	113.711	-0.32682	0.0158017	0.096081
XR_001296605.2	106502936	LOC106502936	13.1884	16.7865	-0.348039	0.0140735	0.0903625
XR_001295819.2	102173454	LOC102173454	7.30935	9.42774	-0.367168	0.0215958	0.114441
XR_001297265.2	102175457	LOC102175457	21.2875	27.9477	-0.39272	0.00890025	0.0720481
XR_309781.3	102171282	LOC102171282	13.9029	18.595	-0.419527	0.0359978	0.150816
XR_001918202.1	102176775	LOC102176775	17.3517	23.3597	-0.428942	0.0428216	0.165566
XR_001296921.2	102187162	LOC102187162	118.662	160.267	-0.433619	0.0017939	0.0411861
XR_001918468.1	108636572	LOC108636572	154.11	208.859	-0.438573	0.0104002	0.0773577
XR_001919568.1	108638047	LOC108638047	210.254	286.772	-0.447773	0.00659068	0.0642979
XR_001917793.1	108635385	LOC108635385	15.2111	20.8407	-0.454281	0.00288366	0.0482026
XR_001296630.2	102179869	LOC102179869	27.0865	37.7445	-0.478693	0.0414696	0.163022
XR_001919498.1	108637986	LOC108637986	5.82401	8.27756	-0.507192	0.0262085	0.12675
XR_310506.3	102189880	LOC102189880	248.229	355.594	-0.518556	0.00393426	0.0529067
XR_001919317.1	102178647	LOC102178647	55.0635	79.4287	-0.528562	0.0197808	0.10964
XR_001919499.1	108637986	LOC108637986	11.1641	16.2812	-0.544344	0.0283685	0.132422
XR_001296937.2	106503297	LOC106503297	4.61443	6.80022	-0.559427	0.0408399	0.161663
XR_001917731.1	106503783	LOC106503783	4.09532	6.12111	-0.579817	0.00893767	0.0722291
XR_001917652.1	102180659	LOC102180659	31.9411	48.9904	-0.617085	0.0155015	0.0953753
XR_311001.3	102177673	LOC102177673	54.4521	87.2608	-0.680345	0.00922532	0.0732081
XR_001918127.1	108636074	LOC108636074	4.99093	8.01659	-0.683681	0.00206047	0.0432427
XR_001918790.1	108637143	LOC108637143	312.86	509.944	-0.704821	0.0101134	0.0765755
XR_310091.3	102177511	LOC102177511	22.8339	37.5871	-0.719058	0.00857953	0.0708369
XR_001919776.1	108638392	LOC108638392	2.098	4.08619	-0.961741	0.00437021	0.0548319
XR_001917727.1	108634969	LOC108634969	3.56535	7.13547	-1.00097	0.0150681	0.0936856
XR_001296907.2	102169699	LOC102169699	1.75031	3.51888	-1.00751	0.00579097	0.061646
XR_310056.3	102171315	LOC102171315	122.274	250.453	-1.03442	0.00134363	0.0385264
XR_001917780.1	108635298	LOC108635298	1.74416	3.61495	-1.05144	0.00764891	0.0675863
XR_001919684.1	108638260	LOC108638260	1.87859	4.08615	-1.12109	4.0158e-06	0.00481625
LNC_000349	XLOC_013790	-	0.970962	2.33386	-1.26523	0.043292	0.166231
LNC_000354	XLOC_013958	-	3.33784	8.32854	-1.31915	0.00365617	0.0515332
LNC_001746	XLOC_076692	-	12.2634	38.7868	-1.66121	0.001016	0.0351472
XR_001917508.1	102189583	JAM3	17.5107	57.4193	-1.71329	0.00117347	0.0365634
LNC_000299	XLOC_011942	-	0.572715	2.52393	-2.13978	0.0255571	0.125133
XR_001296495.2	102179299	LOC102179299	1.59477	8.58743	-2.42887	0.00121066	0.036929
LNC_000901	XLOC_040539	-	0.265664	2.55613	-3.26628	0.000432911	0.0301554
XR_001918151.1	108636127	LOC108636127	1.08165	10.7574	-3.31401	0.00043723	0.0301554
LNC_000726	XLOC_032789	-	0.220355	2.40774	-3.44978	0.00258825	0.0462722
LNC_000799	XLOC_035825	-	0.95753	12.6207	-3.72033	0.000488358	0.0301554
XR_310887.3	102172201	LOC102172201	0.105149	4.11378	-5.28996	0.00451217	0.0554328
LNC_000964	XLOC_044020	-	0.0241047	2.70089	-6.80798	0.000944975	0.0342692

## Sheet: miRNA
sRNA	DPCs_readcount	DFs_readcount	log2FoldChange	pval	padj
chi-miR-196b	491.859	6.14035	5.6981	2.8862e-72	1.0794e-69
chi-miR-9-5p	788.421	5396.7	-2.7232	1.1142e-70	2.0836e-68
chi-miR-9-3p	20.9323	416.439	-4.0787	7.0395e-61	8.7759e-59
chi-miR-99a-5p	1572.61	46948.9	-4.5546	2.8669e-55	2.6806e-53
chi-miR-125b-3p	47.3433	760.822	-3.7448	9.0822e-41	6.7935e-39
chi-miR-450-5p	1632.57	617.382	1.3789	6.0871e-22	3.7943e-20
chi-let-7c-3p	0.802904	53.9369	-3.8687	3.2025e-14	1.7111e-12
chi-miR-99a-3p	1.02571	48.2818	-3.7294	5.731e-14	2.6793e-12
chi-miR-10a-5p	74479.9	22786.8	1.6405	1.7732e-13	7.3688e-12
chi-let-7c-5p	3676.69	12106	-1.6336	4.3391e-11	1.6228e-09
novel_340	227.922	92.4322	1.254	3.3025e-10	1.09e-08
chi-miR-497-5p	20.1927	108.098	-2.1601	3.4974e-10	1.09e-08
chi-miR-504	163.878	42.2566	1.7943	3.7216e-09	1.0337e-07
novel_144	20.2052	0.34253	3.1137	3.8695e-09	1.0337e-07
chi-miR-424-3p	240.552	91.9248	1.3181	1.0744e-08	2.6788e-07
chi-miR-126-3p	1996.22	918.132	1.0874	1.3492e-08	3.1537e-07
novel_37	1673.74	3763.27	-1.1297	3.1893e-08	7.0164e-07
chi-miR-10a-3p	316.074	149.921	1.0513	5.6694e-08	1.1339e-06
chi-miR-424-5p	241.868	96.1904	1.2733	5.7604e-08	1.1339e-06
chi-miR-34c-5p	150.904	445.1	-1.4616	8.9617e-08	1.6758e-06
chi-miR-196a	629.68	324.087	0.93556	1.0466e-07	1.864e-06
chi-miR-874-3p	12.3588	36.9945	-1.4409	5.2533e-06	8.8026e-05
chi-miR-29a-5p	237.46	135.254	0.78714	5.4134e-06	8.8026e-05
chi-miR-708-3p	24.3796	83.0135	-1.5761	6.1107e-06	9.5224e-05
chi-miR-542-3p	1393.44	643.664	1.0633	7.0884e-06	0.00010604
chi-miR-708-5p	18.8987	68.0729	-1.6176	1.0488e-05	0.00015087
chi-miR-214-5p	1652.58	950.441	0.77771	1.5465e-05	0.00021422
chi-miR-2483-5p	42.3379	13.6257	1.4483	2.482e-05	0.00033153
novel_26	9.93379	37.7439	-1.588	0.00023847	0.0030754
chi-miR-144-5p	26.1817	53.5535	-0.9618	0.00027555	0.0034351
chi-miR-206	0.526303	9.17283	-2.0183	0.00035154	0.0042411
chi-miR-184	7.49818	25.4663	-1.4833	0.00046485	0.005433
chi-miR-195-3p	26.0601	54.4147	-1.0022	0.00050285	0.005699
chi-miR-130a-3p	146.909	88.4974	0.71419	0.00066012	0.0072613
chi-miR-497-3p	1.02571	8.63864	-1.8433	0.00071576	0.0076484
chi-miR-143-3p	782123	415614	0.8614	0.00096665	0.010042
chi-miR-340-3p	168.415	106.5	0.6417	0.0010937	0.011055
chi-miR-500-3p	356.872	496.374	-0.4664	0.0012579	0.01238
chi-miR-30d-3p	29.2914	12.2696	1.1262	0.0017105	0.016403
chi-miR-330-5p	139.99	90.3957	0.60638	0.0019585	0.018312
novel_549	1.1246	7.29519	-1.671	0.0021826	0.01991
chi-miR-146b-5p	189.705	292.702	-0.60761	0.0024351	0.021447
chi-miR-7-5p	17795.1	8838.41	0.92983	0.0024658	0.021447
chi-miR-34b-3p	18.3141	36.3738	-0.92664	0.0027157	0.023084
chi-miR-449b-3p	24.9915	7.64879	1.3302	0.0031085	0.025835
chi-miR-338-5p	6.45052	18.0282	-1.2225	0.0035316	0.028713
novel_103	114.426	72.7697	0.62728	0.0043249	0.034415
chi-miR-23b-5p	84.8925	146.49	-0.74252	0.0058062	0.045198
chi-miR-2483-3p	9.5045	2.10547	1.4247	0.0059216	0.045198
chi-let-7g-3p	4.7208	0.367675	1.5577	0.0061635	0.046103
novel_181	2.5345	10.1612	-1.4107	0.0066207	0.048552
chi-miR-454-3p	601.908	391.247	0.59637	0.0069553	0.048916
chi-miR-301a-5p	129.792	88.257	0.53954	0.0069758	0.048916
chi-miR-194	256.68	441.823	-0.73484	0.0070628	0.048916
chi-miR-449c	24.2383	11.5438	0.93761	0.010433	0.070038
chi-miR-29b-5p	7.07571	17.4689	-1.0748	0.010661	0.070038
chi-miR-30b-5p	979.667	732.474	0.41163	0.010674	0.070038
novel_105	108.298	215.464	-0.88339	0.012534	0.080824
chi-miR-136-3p	4.1047	11.6459	-1.1646	0.012837	0.081372
novel_153	7.75322	25.4804	-1.2348	0.014786	0.092164
chi-miR-148a-3p	759928	382505	0.87789	0.015104	0.092605
novel_624	51.8803	122.291	-1.0283	0.01625	0.098026
novel_637	11.9579	24.9069	-0.90329	0.021019	0.12478
chi-miR-147-5p	7.2553	15.5913	-0.94388	0.022519	0.13159
chi-miR-100-5p	68807.2	44795.3	0.58479	0.024976	0.14371
chi-miR-449a-5p	1543.44	805.099	0.82567	0.026065	0.14647
chi-miR-425-5p	883.872	583.134	0.56703	0.026239	0.14647
chi-miR-326-3p	1.57891	6.36971	-1.2133	0.026675	0.14671
chi-miR-16b-5p	6015.97	4579.34	0.38405	0.027289	0.14791
novel_553	0.812001	4.25016	-1.2375	0.028944	0.15464
chi-miR-22-3p	9264.17	7103.75	0.37418	0.030087	0.15837
chi-miR-380-3p	4.92541	12.8762	-1.0453	0.030489	0.15837
novel_479	9.83529	20.4933	-0.8844	0.031137	0.15952
chi-miR-24-3p	31936.5	23647	0.42018	0.032679	0.16516
chi-miR-15b-5p	976.579	770.918	0.33375	0.034864	0.17386
chi-miR-411b-5p	5.37102	13.943	-1.0137	0.0377	0.18552
chi-let-7i-3p	52.1595	92.2887	-0.72932	0.03942	0.19147
chi-miR-495-3p	13.1704	24.7892	-0.78616	0.040359	0.19352
novel_698	32.0085	14.3374	0.91739	0.042285	0.19715
novel_492	3.79211	9.47762	-0.99079	0.042747	0.19715
chi-miR-378-3p	8060.76	5608.76	0.4976	0.04306	0.19715
chi-miR-1271-5p	948.159	708.219	0.40806	0.043225	0.19715
chi-miR-93-3p	14.2003	25.2339	-0.75026	0.046283	0.20642
chi-miR-671-5p	120.819	83.0944	0.51157	0.046704	0.20642
chi-miR-335-3p	201.316	135.172	0.5385	0.046915	0.20642
chi-miR-376e-3p	0.276601	2.75279	-1.1019	0.047326	NA
