# Supplementary material for: Synchronous profiling and analysis of mRNAs and ncRNAs in the dermal papilla cells from cashmere goats
Source: BMC Genomics. 2019 Jun 20;20:512. doi: 10.1186/s12864-019-5861-4 (PMC6587304; doi:10.1186/s12864-019-5861-4)
Supplement: Supplementary file 7 — Table S3. Enriched pathways of upregulated genes in DPCs. (XLS 144 kb) [file 12864_2019_5861_MOESM7_ESM.xls]

##Databases: KEGG PATHWAY
##Statistical test method: hypergeometric test / Fisher's exact test
##FDR correction method: Benjamini and Hochberg
#Term	Database	ID	Input number	Background number	P-Value	Corrected P-Value	Input	KO	Entrez_ID	KO_name	Hyperlink
Cell cycle	KEGG PATHWAY	chx04110	30	128	1.76E-06	0.000434424	102190390|102171306|102183442|102175277|102176047|102186457|102191505|102176363|102181764|102186469|102170377|102187214|102171678|102188455|102183806|102187112|102188170|102179856|102189610|102187875|102183062|102169723|102190736|102170423|102179791|102172276|102179213|102175608|102171483|102172729	chx:102190390|chx:102171306|chx:102183442|chx:102175277|chx:102176047|chx:102186457|chx:102191505|chx:102176363|chx:102181764|chx:102186469|chx:102170377|chx:102187214|chx:102171678|chx:102188455|chx:102183806|chx:102188771|chx:102188170|chx:102179856|chx:102189610|chx:102188170|chx:102183062|chx:102169723|chx:102190736|chx:102170423|chx:102179791|chx:102172276|chx:102179213|chx:102175608|chx:102…	102190390|102171306|102183442|102175277|102176047|102186457|102191505|102176363|102181764|102186469|102170377|102187214|102171678|102188455|102183806|102188771|102188170|102179856|102189610|102188170|102183062|102169723|102190736|102170423|102179791|102172276|102179213|102175608|102171483|102172729|	CCNA2|CDK4|MAD2L2|CDKN1B|BUB1B|SMC3|MAD2L1|GSK3B|SMC1A|CCNB3|CDC7|CDC25C|PLK1|SMAD2|RAD21| |CCNB1|CCNB2|CDC45|CCNB1|PTTG1|CDKN2C|STAG1|TTK|WEE1|PCNA|CDC25B|ANAPC7|CDC20|BUB1|	http://www.genome.jp/kegg-bin/show_pathway?chx04110/chx:102181764%09red/chx:102171306%09red/chx:102179856%09red/chx:102175277%09red/chx:102186457%09red/chx:102187214%09red/chx:102171678%09red/chx:102176363%09red/chx:102188170%09red/chx:102169723%09red/chx:102172729%09red/chx:102183062%09red/chx:102190390%09red/chx:102175608%09red/chx:102176047%09red/chx:102179791%09red/chx:102172276%09red/chx:102…
Fanconi anemia pathway	KEGG PATHWAY	chx03460	13	51	0.000752263	0.089027581	102170292|102187615|102170426|102176822|102172715|102181544|102189712|102181493|102178856|102184207|102176180|102170905|102187448	chx:102170292|chx:102187615|chx:102170426|chx:102176822|chx:102172715|chx:102181544|chx:102189712|chx:102181493|chx:102178856|chx:102184207|chx:102176180|chx:102170905|chx:102187448|	102170292|102187615|102170426|102176822|102172715|102181544|102189712|102181493|102178856|102184207|102176180|102170905|102187448|	RPA3|APITD1|POLK|RPA1|FANCG|FANCD2|FANCI| | |RPA2|POLH|ERCC1|USP1|	http://www.genome.jp/kegg-bin/show_pathway?chx03460/chx:102176822%09red/chx:102178856%09red/chx:102170292%09red/chx:102187615%09red/chx:102172715%09red/chx:102184207%09red/chx:102181544%09red/chx:102170426%09red/chx:102176180%09red/chx:102189712%09red/chx:102181493%09red/chx:102170905%09red/chx:102187448%09red
Progesterone-mediated oocyte maturation	KEGG PATHWAY	chx04914	17	84	0.001222934	0.089027581	102190520|102186469|102188170|102186040|102187214|102171678|102179856|102179213|102187875|102188710|102175608|102190390|102191505|102172729|102183442|100860765|106501838	chx:102190520|chx:102186469|chx:102188170|chx:102186040|chx:102187214|chx:102171678|chx:102179856|chx:102179213|chx:102188170|chx:102188710|chx:102175608|chx:102190390|chx:102191505|chx:102172729|chx:102183442|chx:102185804|chx:102185804|	102190520|102186469|102188170|102186040|102187214|102171678|102179856|102179213|102188170|102188710|102175608|102190390|102191505|102172729|102183442|102185804|102185804|	MAP2K1|CCNB3|CCNB1|MAPK1|CDC25C|PLK1|CCNB2|CDC25B|CCNB1|PIK3R1|ANAPC7|CCNA2|MAD2L1|BUB1|MAD2L2|GNAI1|GNAI1|	http://www.genome.jp/kegg-bin/show_pathway?chx04914/chx:102190390%09red/chx:102175608%09red/chx:102188170%09red/chx:102190520%09red/chx:102179213%09red/chx:102172729%09red/chx:102188710%09red/chx:102191505%09red/chx:102179856%09red/chx:102186040%09red/chx:102185804%09red/chx:102183442%09red/chx:102187214%09red/chx:102186469%09red/chx:102171678%09red
Spliceosome	KEGG PATHWAY	chx03040	23	136	0.001636847	0.089027581	102191007|102180637|102190828|102178315|102181624|102173942|102183161|102172177|102177229|102178847|102170169|100861007|102180256|102177830|102190204|102180278|102182699|102175470|108633172|102172272|102173400|102187459|100860849	chx:102191007|chx:102180637|chx:102190828|chx:100860849|chx:102181624|chx:102173942|chx:102183161|chx:102172177|chx:102177229|chx:102178847|chx:102170169|chx:100861007|chx:102180256|chx:102177830|chx:102190204|chx:102181757|chx:102182699|chx:102175470|chx:102172949|chx:102172272|chx:102173400|chx:102187459|chx:100860849|	102191007|102180637|102190828|100860849|102181624|102173942|102183161|102172177|102177229|102178847|102170169|100861007|102180256|102177830|102190204|102181757|102182699|102175470|102172949|102172272|102173400|102187459|100860849|	| |LSM3|HSP70.1|SNRNP70|SNRNP200|CWC15|HNRNPU|HNRNPM|SNRPD3|SF3B3|CDC5L|ALYREF|U2AF1L4|PHF5A|MAGOHB|ACIN1|SART1|SNRPC| | |HNRNPA1|HSP70.1|	http://www.genome.jp/kegg-bin/show_pathway?chx03040/chx:100861007%09red/chx:102181757%09red/chx:102177229%09red/chx:102180256%09red/chx:102191007%09red/chx:102182699%09red/chx:102170169%09red/chx:102187459%09red/chx:102172949%09red/chx:102177830%09red/chx:102178847%09red/chx:102173942%09red/chx:102181624%09red/chx:102180637%09red/chx:102172272%09red/chx:102183161%09red/chx:102190828%09red/chx:102…
Focal adhesion	KEGG PATHWAY	chx04510	31	208	0.001802178	0.089027581	102186040|102181064|102185423|102191301|102174268|102171022|102176363|102175280|102174543|102178574|100860971|102181695|100860938|102188710|102187813|102190520|102185891|102191742|102176581|102170985|102176601|102173485|102179198|102181186|102185499|102183372|100860805|102179674|102173037|102174007|102172761	chx:102186040|chx:102181064|chx:102185423|chx:102191301|chx:102174268|chx:102171022|chx:102176363|chx:102175280|chx:102174543|chx:102178574|chx:100860971|chx:102181695|chx:100860938|chx:102188710|chx:102187813|chx:102190520|chx:102185891|chx:102191742|chx:102176581|chx:102170985|chx:102176601|chx:102173485|chx:102179198|chx:102181186|chx:102185499|chx:102183372|chx:100860805|chx:102179674|chx:102…	102186040|102181064|102185423|102191301|102174268|102171022|102176363|102175280|102174543|102178574|100860971|102181695|100860938|102188710|102187813|102190520|102185891|102191742|102176581|102170985|102176601|102173485|102179198|102181186|102185499|102183372|100860805|102179674|102170256|102174007|102172761|	MAPK1|PPP1CC|JUN|ITGB8| | |GSK3B|PARVB|RAP1B|ARHGAP5|THBS1|ITGA8| |PIK3R1|ITGAV|MAP2K1|PTEN|CTNNB1|CAV2|PPP1CB|FLNA|BIRC2|TNC|MET|ITGA3|LAMB2|SPP1, OPN|THBS2|LAMC1|PDGFRA|ITGA1|	http://www.genome.jp/kegg-bin/show_pathway?chx04510/chx:102170985%09red/chx:102185891%09red/chx:102185499%09red/chx:102186040%09red/chx:100860805%09red/chx:102181186%09red/chx:102181695%09red/chx:102172761%09red/chx:102176363%09red/chx:102174543%09red/chx:100860938%09red/chx:102176581%09red/chx:102174268%09red/chx:102191301%09red/chx:102187813%09red/chx:102190520%09red/chx:100860971%09red/chx:102…
Oocyte meiosis	KEGG PATHWAY	chx04114	20	117	0.002852638	0.117433603	102187079|102170985|102185489|102183062|102186040|102181064|102187214|102171678|102171259|102176770|102181764|102190520|102174572|102175608|102187112|102171483|102186457|102172729|102183442|102191505	chx:102187079|chx:102170985|chx:102185489|chx:102183062|chx:102186040|chx:102181064|chx:102187214|chx:102171678|chx:102171259|chx:102176770|chx:102181764|chx:102190520|chx:102174572|chx:102175608|chx:102188771|chx:102171483|chx:102186457|chx:102172729|chx:102183442|chx:102191505|	102187079|102170985|102185489|102183062|102186040|102181064|102187214|102171678|102171259|102176770|102181764|102190520|102174572|102175608|102188771|102171483|102186457|102172729|102183442|102191505|	FBXW11|PPP1CB|PPP2R5A|PTTG1|MAPK1|PPP1CC|CDC25C|PLK1|AURKA|PPP3CA|SMC1A|MAP2K1|FBXO5|ANAPC7| |CDC20|SMC3|BUB1|MAD2L2|MAD2L1|	http://www.genome.jp/kegg-bin/show_pathway?chx04114/chx:102175608%09red/chx:102170985%09red/chx:102171259%09red/chx:102174572%09red/chx:102190520%09red/chx:102171483%09red/chx:102176770%09red/chx:102186040%09red/chx:102188771%09red/chx:102172729%09red/chx:102185489%09red/chx:102181764%09red/chx:102187079%09red/chx:102191505%09red/chx:102183062%09red/chx:102181064%09red/chx:102186457%09red/chx:102…
Epstein-Barr virus infection	KEGG PATHWAY	chx05169	27	196	0.008583972	0.302891573	102190390|102183249|102185423|102175277|102176450|102182515|102173387|102189182|102176363|102173967|102172138|102174773|102185917|102186623|102191015|102178315|102188395|102175025|102180254|100861003|102171795|102187906|102169137|102187246|102188710|102170812|100860849	chx:102190390|chx:102183249|chx:102185423|chx:102175277|chx:102176450|chx:102182515|chx:102173387|chx:102189182|chx:102176363|chx:102173967|chx:102172138|chx:102174773|chx:102184105|chx:102186623|chx:102191015|chx:100860849|chx:102188395|chx:102175025|chx:102180254|chx:100861003|chx:102171795|chx:102187906|chx:102169137|chx:102187246|chx:102188710|chx:102170812|chx:100860849|	102190390|102183249|102185423|102175277|102176450|102182515|102173387|102189182|102176363|102173967|102172138|102174773|102184105|102186623|102191015|100860849|102188395|102175025|102180254|100861003|102171795|102187906|102169137|102187246|102188710|102170812|100860849|	CCNA2|CD40|JUN|CDKN1B|RAN|VIM|POLR3D|ENTPD1|GSK3B|MAP2K3| | | |PSMC4|PSMC2|HSP70.1|AKAP8L|EIF2AK4|HDAC5|POLR1C|XPO1|PSMD1|NFKBIA|PSMC3|PIK3R1|POLR2C|HSP70.1|	http://www.genome.jp/kegg-bin/show_pathway?chx05169/chx:102170812%09red/chx:100861003%09red/chx:102186623%09red/chx:102174773%09red/chx:102189182%09red/chx:102171795%09red/chx:102175277%09red/chx:102188395%09red/chx:102175025%09red/chx:102183249%09red/chx:102173967%09red/chx:102180254%09red/chx:102184105%09red/chx:102190390%09red/chx:100860849%09red/chx:102169137%09red/chx:102173387%09red/chx:102…
MicroRNAs in cancer	KEGG PATHWAY	chx05206	20	138	0.013764447	0.405975255	102173139|102190520|102185891|108637286|102179213|102187214|102178683|102175277|102174268|102174210|100860792|102179198|102188193|102174007|102190027|102171022|100860971|102182515|102181186|102188907	chx:102173139|chx:102190520|chx:102185891|chx:102184858|chx:102179213|chx:102187214|chx:102178683|chx:102175277|chx:102174268|chx:102174210|chx:100860792|chx:102179198|chx:102188193|chx:102174007|chx:102190027|chx:102171022|chx:100860971|chx:102182515|chx:102181186|chx:102188907|	102173139|102190520|102185891|102184858|102179213|102187214|102178683|102175277|102174268|102174210|100860792|102179198|102188193|102174007|102190027|102171022|100860971|102182515|102181186|102188907|	STMN1|MAP2K1|PTEN|IRS1|CDC25B|CDC25C|SERPINB5|CDKN1B| |KIF23|HMGI-C|TNC|PLAU|PDGFRA|TIMP3| |THBS1|VIM|MET|GLS|	http://www.genome.jp/kegg-bin/show_pathway?chx05206/chx:100860971%09red/chx:102190027%09red/chx:102179198%09red/chx:102185891%09red/chx:102190520%09red/chx:102174007%09red/chx:102179213%09red/chx:102178683%09red/chx:102188907%09red/chx:102171022%09red/chx:102175277%09red/chx:102182515%09red/chx:100860792%09red/chx:102184858%09red/chx:102181186%09red/chx:102188193%09red/chx:102174268%09red/chx:102…
DNA replication	KEGG PATHWAY	chx03030	8	36	0.014792621	0.405975255	102170292|102181079|102184930|102170032|102176822|102172276|100860936|102184207	chx:102170292|chx:102181079|chx:102184930|chx:102170032|chx:102176822|chx:102172276|chx:100860936|chx:102184207|	102170292|102181079|102184930|102170032|102176822|102172276|100860936|102184207|	RPA3|PRIM2|RFC5|RNASEH2C|RPA1|PCNA|RNASEH2A|RPA2|	http://www.genome.jp/kegg-bin/show_pathway?chx03030/chx:102176822%09red/chx:102170292%09red/chx:102184207%09red/chx:102172276%09red/chx:100860936%09red/chx:102170032%09red/chx:102181079%09red/chx:102184930%09red
Citrate cycle (TCA cycle)	KEGG PATHWAY	chx00020	7	30	0.017879514	0.409465721	102183291|102181902|102176387|102176249|102184057|102168710|102172823	chx:102183291|chx:102181902|chx:102176387|chx:102176249|chx:102184057|chx:102168710|chx:102172823|	102183291|102181902|102176387|102176249|102184057|102168710|102172823|	OGDH|IDH3A|DLD|DLAT|ACO1|PDHA1|IDH3B|	http://www.genome.jp/kegg-bin/show_pathway?chx00020/chx:102176249%09red/chx:102172823%09red/chx:102183291%09red/chx:102176387%09red/chx:102168710%09red/chx:102184057%09red/chx:102181902%09red
Endocytosis	KEGG PATHWAY	chx04144	28	220	0.018235315	0.409465721	102169389|102178315|102189213|102185034|102172138|102180285|102170622|102184658|102168869|102185917|102188455|102179381|102184021|102187558|102182223|102190389|102176581|102173581|102181186|102171442|102178660|102170938|102187322|102174007|102180735|102173331|102186301|100860849	chx:102169389|chx:100860849|chx:102189213|chx:102185034|chx:102172138|chx:102180285|chx:102170622|chx:102184658|chx:102168869|chx:102184105|chx:102188455|chx:102179381|chx:102184021|chx:102179381|chx:102182223|chx:102190389|chx:102176581|chx:102173581|chx:102181186|chx:102171442|chx:102178660|chx:102170938|chx:102187322|chx:102174007|chx:102185296|chx:102173331|chx:102186301|chx:100860849|	102169389|100860849|102189213|102185034|102172138|102180285|102170622|102184658|102168869|102184105|102188455|102179381|102184021|102179381|102182223|102190389|102176581|102173581|102181186|102171442|102178660|102170938|102187322|102174007|102185296|102173331|102186301|100860849|	SMAD6|HSP70.1|CHMP4A|RAB5C| |ARF3|ARFGAP2|CHMP6|RAB7A| |SMAD2|ADRB2|VPS4B|ADRB2|CLTA|ARFGAP3|CAV2|CHMP4B|MET|WWP1|CYTH1|FGFR2|EHD4|PDGFRA|ADRBK2|SMURF2|GRK6|HSP70.1|	http://www.genome.jp/kegg-bin/show_pathway?chx04144/chx:102182223%09red/chx:102169389%09red/chx:102178660%09red/chx:102168869%09red/chx:102170622%09red/chx:102173331%09red/chx:102185296%09red/chx:102189213%09red/chx:102186301%09red/chx:102173581%09red/chx:102180285%09red/chx:102176581%09red/chx:102184658%09red/chx:102184105%09red/chx:102190389%09red/chx:102184021%09red/chx:102179381%09red/chx:102…
Proteasome	KEGG PATHWAY	chx03050	9	49	0.026748284	0.55056885	102181449|102184530|102187906|102189234|102187246|102174773|102191527|102186623|102191015	chx:102181449|chx:102184530|chx:102187906|chx:102189234|chx:102187246|chx:102174773|chx:102191527|chx:102186623|chx:102191015|	102181449|102184530|102187906|102189234|102187246|102174773|102191527|102186623|102191015|	PSMB9|PSME4|PSMD1|PSMB10|PSMC3| |PSME2|PSMC4|PSMC2|	http://www.genome.jp/kegg-bin/show_pathway?chx03050/chx:102174773%09red/chx:102186623%09red/chx:102191015%09red/chx:102187246%09red/chx:102189234%09red/chx:102181449%09red/chx:102184530%09red/chx:102187906%09red/chx:102191527%09red
Antigen processing and presentation	KEGG PATHWAY	chx04612	12	76	0.029676602	0.563855446	102185465|100860849|102173295|102171562|102180638|102178315|102185917|102168547|102191527|102168267|102173831|102172138	chx:102185465|chx:100860849|chx:102173295|chx:102171562|chx:102180638|chx:100860849|chx:102184105|chx:102168547|chx:102191527|chx:102168547|chx:102173831|chx:102172138|	102185465|100860849|102173295|102171562|102180638|100860849|102184105|102168547|102191527|102168547|102173831|102172138|	|HSP70.1|CTSB|RFX5|TAP2|HSP70.1| | |PSME2| |CANX| |	http://www.genome.jp/kegg-bin/show_pathway?chx04612/chx:102184105%09red/chx:102173295%09red/chx:102168547%09red/chx:102172138%09red/chx:102180638%09red/chx:102171562%09red/chx:102173831%09red/chx:102185465%09red/chx:100860849%09red/chx:102191527%09red
Nucleotide excision repair	KEGG PATHWAY	chx03420	8	44	0.037278887	0.608826081	102170292|102187112|102184930|102176822|102172276|102190766|102184207|102170905	chx:102170292|chx:102188771|chx:102184930|chx:102176822|chx:102172276|chx:102190766|chx:102184207|chx:102170905|	102170292|102188771|102184930|102176822|102172276|102190766|102184207|102170905|	RPA3| |RFC5|RPA1|PCNA|CUL4B|RPA2|ERCC1|	http://www.genome.jp/kegg-bin/show_pathway?chx03420/chx:102176822%09red/chx:102184930%09red/chx:102188771%09red/chx:102184207%09red/chx:102172276%09red/chx:102170292%09red/chx:102170905%09red/chx:102190766%09red
Protein processing in endoplasmic reticulum	KEGG PATHWAY	chx04141	22	176	0.038842218	0.608826081	102191023|102173988|102178315|102173831|102182445|102179048|102181822|102170648|102184673|102182048|102187112|102175025|102176834|102175863|102190564|100861354|100861084|102176037|102175536|100860963|102187688|100860849	chx:102191023|chx:102173988|chx:100860849|chx:102173831|chx:102182445|chx:102179048|chx:102181822|chx:102170648|chx:102184673|chx:102182048|chx:102188771|chx:102175025|chx:102176834|chx:102175863|chx:102190564|chx:100861354|chx:100861084|chx:102176037|chx:102173844|chx:100860963|chx:102187688|chx:100860849|	102191023|102173988|100860849|102173831|102182445|102179048|102181822|102170648|102184673|102182048|102188771|102175025|102176834|102175863|102190564|100861354|100861084|102176037|102173844|100860963|102187688|100860849|	CKAP4|STUB1|HSP70.1|CANX|SSR3|VIMP|BAG2|RNF5|SEC13| | |EIF2AK4|STT3B|ERLEC1|DDOST|DNAJB12|SEC24C|SAR1B| |DAD1|HSPH1|HSP70.1|	http://www.genome.jp/kegg-bin/show_pathway?chx04141/chx:102182445%09red/chx:100861354%09red/chx:102191023%09red/chx:100860963%09red/chx:100861084%09red/chx:102179048%09red/chx:102173988%09red/chx:102176037%09red/chx:102181822%09red/chx:102173831%09red/chx:102170648%09red/chx:102184673%09red/chx:102175025%09red/chx:102175863%09red/chx:102190564%09red/chx:100860849%09red/chx:102176834%09red/chx:102…
ECM-receptor interaction	KEGG PATHWAY	chx04512	13	89	0.039438127	0.608826081	102185499|102187813|102185463|102183372|100860805|102191301|102179674|100860971|102173037|102179198|102181695|102172761|100860938	chx:102185499|chx:102187813|chx:102185463|chx:102183372|chx:100860805|chx:102191301|chx:102179674|chx:100860971|chx:102170256|chx:102179198|chx:102181695|chx:102172761|chx:100860938|	102185499|102187813|102185463|102183372|100860805|102191301|102179674|100860971|102170256|102179198|102181695|102172761|100860938|	ITGA3|ITGAV|HMMR|LAMB2|SPP1, OPN|ITGB8|THBS2|THBS1|LAMC1|TNC|ITGA8|ITGA1| |	http://www.genome.jp/kegg-bin/show_pathway?chx04512/chx:102191301%09red/chx:102179198%09red/chx:102187813%09red/chx:102185499%09red/chx:100860971%09red/chx:100860938%09red/chx:102185463%09red/chx:102183372%09red/chx:102170256%09red/chx:100860805%09red/chx:102181695%09red/chx:102172761%09red/chx:102179674%09red
HTLV-I infection	KEGG PATHWAY	chx05166	30	265	0.051122539	0.715412196	102183249|102171306|102185423|102177477|102174268|102173831|102176047|102173700|102180281|102176450|102172138|102191505|102174961|102176363|102183062|102185917|102188455|102170921|102188710|102191742|102184725|102171795|102176770|102169723|102169137|102172276|102174800|102174007|102175608|102171483	chx:102183249|chx:102171306|chx:102185423|chx:102177477|chx:102174268|chx:102173831|chx:102176047|chx:102173700|chx:102180281|chx:102176450|chx:102172138|chx:102191505|chx:102174961|chx:102176363|chx:102183062|chx:102184105|chx:102188455|chx:102176310|chx:102188710|chx:102191742|chx:102184725|chx:102171795|chx:102176770|chx:102169723|chx:102169137|chx:102172276|chx:102174800|chx:102174007|chx:102…	102183249|102171306|102185423|102177477|102174268|102173831|102176047|102173700|102180281|102176450|102172138|102191505|102174961|102176363|102183062|102184105|102188455|102176310|102188710|102191742|102184725|102171795|102176770|102169723|102169137|102172276|102174800|102174007|102175608|102171483|	CD40|CDK4|JUN|ETS2| |CANX|BUB1B|SRF|WNT2|RAN| |MAD2L1|FZD10|GSK3B|PTTG1| |SMAD2|WNT5B|PIK3R1|CTNNB1|NFATC4|XPO1|PPP3CA|CDKN2C|NFKBIA|PCNA| |PDGFRA|ANAPC7|CDC20|	http://www.genome.jp/kegg-bin/show_pathway?chx05166/chx:102180281%09red/chx:102174961%09red/chx:102174800%09red/chx:102177477%09red/chx:102171795%09red/chx:102176363%09red/chx:102173700%09red/chx:102169723%09red/chx:102171306%09red/chx:102183249%09red/chx:102174268%09red/chx:102184105%09red/chx:102175608%09red/chx:102176047%09red/chx:102183062%09red/chx:102169137%09red/chx:102172276%09red/chx:102…
Prostate cancer	KEGG PATHWAY	chx05215	12	84	0.052725975	0.715412196	102176363|102190520|102185891|102191742|102186040|102169137|102175277|102174268|102170938|102174007|102185926|102188710	chx:102176363|chx:102190520|chx:102185891|chx:102191742|chx:102186040|chx:102169137|chx:102175277|chx:102174268|chx:102170938|chx:102174007|chx:102185926|chx:102188710|	102176363|102190520|102185891|102191742|102186040|102169137|102175277|102174268|102170938|102174007|102185926|102188710|	GSK3B|MAP2K1|PTEN|CTNNB1|MAPK1|NFKBIA|CDKN1B| |FGFR2|PDGFRA|TGFA|PIK3R1|	http://www.genome.jp/kegg-bin/show_pathway?chx05215/chx:102176363%09red/chx:102185891%09red/chx:102185926%09red/chx:102169137%09red/chx:102186040%09red/chx:102188710%09red/chx:102170938%09red/chx:102175277%09red/chx:102190520%09red/chx:102191742%09red/chx:102174007%09red/chx:102174268%09red
RNA transport	KEGG PATHWAY	chx03013	20	165	0.059433905	0.715412196	102189169|102190407|102172210|102176421|102184673|102188727|102179725|102168232|102176450|102182187|102182699|102171795|102180256|102176855|102171314|102180278|102189377|102189804|102172640|102185643	chx:102189169|chx:102190407|chx:102172210|chx:102176421|chx:102184673|chx:102188727|chx:102179725|chx:102168232|chx:102176450|chx:102182187|chx:102182699|chx:102171795|chx:102180256|chx:102176855|chx:102171314|chx:102181757|chx:102189377|chx:102189804|chx:102172640|chx:102185643|	102189169|102190407|102172210|102176421|102184673|102188727|102179725|102168232|102176450|102182187|102182699|102171795|102180256|102176855|102171314|102181757|102189377|102189804|102172640|102185643|	NUP35|TACC3|EIF5|PRMT5|SEC13|THOC6|NDC1|PABPC4|RAN| |ACIN1|XPO1|ALYREF|AAAS|NUP50|MAGOHB|RANGAP1|EIF1B|NXT1|EIF1AX|	http://www.genome.jp/kegg-bin/show_pathway?chx03013/chx:102171314%09red/chx:102185643%09red/chx:102172640%09red/chx:102181757%09red/chx:102176421%09red/chx:102172210%09red/chx:102180256%09red/chx:102182187%09red/chx:102190407%09red/chx:102168232%09red/chx:102184673%09red/chx:102189169%09red/chx:102182699%09red/chx:102171795%09red/chx:102176450%09red/chx:102179725%09red/chx:102189804%09red/chx:102…
Mismatch repair	KEGG PATHWAY	chx03430	5	24	0.060535115	0.715412196	102176822|102170292|102184207|102184930|102172276	chx:102176822|chx:102170292|chx:102184207|chx:102184930|chx:102172276|	102176822|102170292|102184207|102184930|102172276|	RPA1|RPA3|RPA2|RFC5|PCNA|	http://www.genome.jp/kegg-bin/show_pathway?chx03430/chx:102184930%09red/chx:102176822%09red/chx:102170292%09red/chx:102172276%09red/chx:102184207%09red
2-Oxocarboxylic acid metabolism	KEGG PATHWAY	chx01210	4	17	0.066236755	0.715412196	102181902|100861063|102172823|102184057	chx:102181902|chx:100861063|chx:102172823|chx:102184057|	102181902|100861063|102172823|102184057|	IDH3A|GOT1|IDH3B|ACO1|	http://www.genome.jp/kegg-bin/show_pathway?chx01210/chx:102184057%09red/chx:102172823%09red/chx:102181902%09red/chx:100861063%09red
Signaling pathways regulating pluripotency of stem cells	KEGG PATHWAY	chx04550	17	137	0.066472396	0.715412196	102174961|102176363|102185207|102181107|102191742|102186040|100861250|102171875|100860960|102170921|102170938|102190520|102188710|102188455|100860789|102180281|102180670	chx:102174961|chx:102176363|chx:102185207|chx:102181107|chx:102191742|chx:102186040|chx:100861250|chx:102171875|chx:100860960|chx:102176310|chx:102170938|chx:102190520|chx:102188710|chx:102188455|chx:100860789|chx:102180281|chx:102180670|	102174961|102176363|102185207|102181107|102191742|102186040|100861250|102171875|100860960|102176310|102170938|102190520|102188710|102188455|100860789|102180281|102180670|	FZD10|GSK3B|TBX3|REST|CTNNB1|MAPK1|INHBB|KLF4|INHBA, INHB|WNT5B|FGFR2|MAP2K1|PIK3R1|SMAD2|BMP4|WNT2|JAK2|	http://www.genome.jp/kegg-bin/show_pathway?chx04550/chx:102181107%09red/chx:102176363%09red/chx:100860960%09red/chx:102190520%09red/chx:100861250%09red/chx:102186040%09red/chx:102180281%09red/chx:100860789%09red/chx:102185207%09red/chx:102174961%09red/chx:102188710%09red/chx:102188455%09red/chx:102170938%09red/chx:102176310%09red/chx:102180670%09red/chx:102171875%09red/chx:102191742%09red
FoxO signaling pathway	KEGG PATHWAY	chx04068	16	127	0.06661733	0.715412196	102190520|102185891|102188170|102186040|102171678|102188455|102179856|102175277|102183106|102180727|102187875|102188710|102175787|102191537|102186469|108637286	chx:102190520|chx:102185891|chx:102188170|chx:102186040|chx:102171678|chx:102188455|chx:102179856|chx:102175277|chx:102183106|chx:102180727|chx:102188170|chx:102188710|chx:102175787|chx:102191537|chx:102186469|chx:102184858|	102190520|102185891|102188170|102186040|102171678|102188455|102179856|102175277|102183106|102180727|102188170|102188710|102175787|102191537|102186469|102184858|	MAP2K1|PTEN|CCNB1|MAPK1|PLK1|SMAD2|CCNB2|CDKN1B|PLK2|PRKAG2|CCNB1|PIK3R1|PLK4|FBXO32|CCNB3|IRS1|	http://www.genome.jp/kegg-bin/show_pathway?chx04068/chx:102188170%09red/chx:102185891%09red/chx:102190520%09red/chx:102186040%09red/chx:102175787%09red/chx:102191537%09red/chx:102188710%09red/chx:102188455%09red/chx:102179856%09red/chx:102180727%09red/chx:102184858%09red/chx:102175277%09red/chx:102186469%09red/chx:102183106%09red/chx:102171678%09red
Gap junction	KEGG PATHWAY	chx04540	12	89	0.072058598	0.741603066	102190520|102177846|102186040|108636002|102178426|102174007|102174268|102172952|102178409|102184900|100860765|106501838	chx:102190520|chx:102177846|chx:102186040|chx:102178700|chx:102178700|chx:102174007|chx:102174268|chx:102168953|chx:102168953|chx:102168953|chx:102185804|chx:102185804|	102190520|102177846|102186040|102178700|102178700|102174007|102174268|102168953|102168953|102168953|102185804|102185804|	MAP2K1|TUBA4A|MAPK1|TUBA1B|TUBA1B|PDGFRA| | | | |GNAI1|GNAI1|	http://www.genome.jp/kegg-bin/show_pathway?chx04540/chx:102177846%09red/chx:102190520%09red/chx:102186040%09red/chx:102185804%09red/chx:102178700%09red/chx:102174268%09red/chx:102174007%09red/chx:102168953%09red
Proteoglycans in cancer	KEGG PATHWAY	chx05205	23	207	0.091291491	0.901959927	102185465|102186040|102181064|102183082|102182849|102171022|102180281|102180451|102174961|102170985|100860971|102188193|102170921|102187813|102190520|102191742|102178984|102176581|102176601|102189484|102181186|102190027|102188710	chx:102185465|chx:102186040|chx:102181064|chx:102183082|chx:102181648|chx:102171022|chx:102180281|chx:102180451|chx:102174961|chx:102170985|chx:100860971|chx:102188193|chx:102176310|chx:102187813|chx:102190520|chx:102191742|chx:102178984|chx:102176581|chx:102176601|chx:102189484|chx:102181186|chx:102190027|chx:102188710|	102185465|102186040|102181064|102183082|102181648|102171022|102180281|102180451|102174961|102170985|100860971|102188193|102176310|102187813|102190520|102191742|102178984|102176581|102176601|102189484|102181186|102190027|102188710|	|MAPK1|PPP1CC|SDC2|TWIST2| |WNT2|FAS|FZD10|PPP1CB|THBS1|PLAU|WNT5B|ITGAV|MAP2K1|CTNNB1|CD63|CAV2|FLNA|ESR1|MET|TIMP3|PIK3R1|	http://www.genome.jp/kegg-bin/show_pathway?chx05205/chx:102183082%09red/chx:102188193%09red/chx:102186040%09red/chx:102174961%09red/chx:102181186%09red/chx:102170985%09red/chx:102178984%09red/chx:102180281%09red/chx:102189484%09red/chx:102176581%09red/chx:102187813%09red/chx:102190520%09red/chx:100860971%09red/chx:102181648%09red/chx:102180451%09red/chx:102188710%09red/chx:102171022%09red/chx:102…
TGF-beta signaling pathway	KEGG PATHWAY	chx04350	11	84	0.09502687	0.902755268	102187112|102186040|100860911|102169389|100861250|100860960|100860971|102173331|102188455|100860789|102171022	chx:102188771|chx:102186040|chx:100860911|chx:102169389|chx:100861250|chx:100860960|chx:100860971|chx:102173331|chx:102188455|chx:100860789|chx:102171022|	102188771|102186040|100860911|102169389|100861250|100860960|100860971|102173331|102188455|100860789|102171022|	|MAPK1|SP1|SMAD6|INHBB|INHBA, INHB|THBS1|SMURF2|SMAD2|BMP4| |	http://www.genome.jp/kegg-bin/show_pathway?chx04350/chx:100860911%09red/chx:100860960%09red/chx:102169389%09red/chx:100861250%09red/chx:102186040%09red/chx:102188771%09red/chx:100860789%09red/chx:102188455%09red/chx:102171022%09red/chx:102173331%09red/chx:100860971%09red
p53 signaling pathway	KEGG PATHWAY	chx04115	10	75	0.099663549	0.911736915	102186469|102188170|102171306|102178683|102179856|100860971|102187875|102185891|102180451|102178054	chx:102186469|chx:102188170|chx:102171306|chx:102178683|chx:102179856|chx:100860971|chx:102188170|chx:102185891|chx:102180451|chx:102178054|	102186469|102188170|102171306|102178683|102179856|100860971|102188170|102185891|102180451|102178054|	CCNB3|CCNB1|CDK4|SERPINB5|CCNB2|THBS1|CCNB1|PTEN|FAS|GTSE1|	http://www.genome.jp/kegg-bin/show_pathway?chx04115/chx:100860971%09red/chx:102188170%09red/chx:102185891%09red/chx:102178683%09red/chx:102171306%09red/chx:102180451%09red/chx:102179856%09red/chx:102178054%09red/chx:102186469%09red
VEGF signaling pathway	KEGG PATHWAY	chx04370	8	57	0.108586098	0.944434306	102184079|102190520|102186040|102176770|102175629|102178930|102168201|102188710	chx:102184079|chx:102190520|chx:102186040|chx:102176770|chx:102175629|chx:102178930|chx:102168201|chx:102188710|	102184079|102190520|102186040|102176770|102175629|102178930|102168201|102188710|	MAPKAPK2|MAP2K1|MAPK1|PPP3CA|MAPKAPK3|PLA2G4A|SPHK1|PIK3R1|	http://www.genome.jp/kegg-bin/show_pathway?chx04370/chx:102188710%09red/chx:102168201%09red/chx:102190520%09red/chx:102175629%09red/chx:102186040%09red/chx:102184079%09red/chx:102178930%09red/chx:102176770%09red
Renal cell carcinoma	KEGG PATHWAY	chx05211	9	67	0.110884999	0.944434306	102190520|102187112|102186040|102174543|102174800|102185423|102188710|102185926|102181186	chx:102190520|chx:102188771|chx:102186040|chx:102174543|chx:102174800|chx:102185423|chx:102188710|chx:102185926|chx:102181186|	102190520|102188771|102186040|102174543|102174800|102185423|102188710|102185926|102181186|	MAP2K1| |MAPK1|RAP1B| |JUN|PIK3R1|TGFA|MET|	http://www.genome.jp/kegg-bin/show_pathway?chx05211/chx:102185423%09red/chx:102190520%09red/chx:102185926%09red/chx:102188771%09red/chx:102174543%09red/chx:102186040%09red/chx:102188710%09red/chx:102174800%09red/chx:102181186%09red
Mucin type O-Glycan biosynthesis	KEGG PATHWAY	chx00512	5	31	0.126287868	0.975906419	102191681|102179608|102177245|102181651|102175679	chx:102191681|chx:102179608|chx:102177245|chx:102181651|chx:102175679|	102191681|102179608|102177245|102181651|102175679|	|GALNT3|GALNT16|GALNT11|GALNT10|	http://www.genome.jp/kegg-bin/show_pathway?chx00512/chx:102175679%09red/chx:102177245%09red/chx:102191681%09red/chx:102179608%09red/chx:102181651%09red
Regulation of actin cytoskeleton	KEGG PATHWAY	chx04810	23	218	0.131881026	0.975906419	108633196|102180632|102186040|102181064|102191777|102171364|102191301|102174268|108635132|102171022|102170985|102175345|102180225|102181695|102188710|102187813|102190520|102185499|102168917|102170938|102174007|102172761|102175884	chx:102187899|chx:102180632|chx:102186040|chx:102181064|chx:102168917|chx:102171364|chx:102191301|chx:102174268|chx:102168917|chx:102171022|chx:102170985|chx:102175345|chx:102180225|chx:102181695|chx:102188710|chx:102187813|chx:102190520|chx:102185499|chx:102168917|chx:102170938|chx:102174007|chx:102172761|chx:102175884|	102187899|102180632|102186040|102181064|102168917|102171364|102191301|102174268|102168917|102171022|102170985|102175345|102180225|102181695|102188710|102187813|102190520|102185499|102168917|102170938|102174007|102172761|102175884|	BDKRB1|CFL2|MAPK1|PPP1CC| |LIMK2|ITGB8| | | |PPP1CB|IQGAP3|GSN|ITGA8|PIK3R1|ITGAV|MAP2K1|ITGA3| |FGFR2|PDGFRA|ITGA1|ARPC3|	http://www.genome.jp/kegg-bin/show_pathway?chx04810/chx:102191301%09red/chx:102180632%09red/chx:102170985%09red/chx:102171364%09red/chx:102175345%09red/chx:102181695%09red/chx:102185499%09red/chx:102186040%09red/chx:102187899%09red/chx:102188710%09red/chx:102172761%09red/chx:102175884%09red/chx:102170938%09red/chx:102168917%09red/chx:102171022%09red/chx:102181064%09red/chx:102190520%09red/chx:102…
Arrhythmogenic right ventricular cardiomyopathy (ARVC)	KEGG PATHWAY	chx05412	9	70	0.132174432	0.975906419	102185499|102187813|102191742|102175347|102191301|102188004|102181695|102172761|102176320	chx:102185499|chx:102187813|chx:102191742|chx:102175347|chx:102191301|chx:102188004|chx:102181695|chx:102172761|chx:102176320|	102185499|102187813|102191742|102175347|102191301|102188004|102181695|102172761|102176320|	ITGA3|ITGAV|CTNNB1|LMNA|ITGB8|CDH2|ITGA8|ITGA1|EMD|	http://www.genome.jp/kegg-bin/show_pathway?chx05412/chx:102191301%09red/chx:102175347%09red/chx:102187813%09red/chx:102185499%09red/chx:102176320%09red/chx:102181695%09red/chx:102172761%09red/chx:102191742%09red/chx:102188004%09red
Axon guidance	KEGG PATHWAY	chx04360	14	122	0.135713504	0.975906419	102180632|102183325|102176363|102186040|102180197|106501844|102171364|102184725|102176770|102183496|102171022|102181186|100860765|106501838	chx:102180632|chx:102183325|chx:102176363|chx:102186040|chx:102180197|chx:102171839|chx:102171364|chx:102184725|chx:102176770|chx:102183496|chx:102171022|chx:102181186|chx:102185804|chx:102185804|	102180632|102183325|102176363|102186040|102180197|102171839|102171364|102184725|102176770|102183496|102171022|102181186|102185804|102185804|	CFL2|DPYSL2|GSK3B|MAPK1|RHOD|LRRC4|LIMK2|NFATC4|PPP3CA|EFNB1| |MET|GNAI1|GNAI1|	http://www.genome.jp/kegg-bin/show_pathway?chx04360/chx:102180632%09red/chx:102176363%09red/chx:102171364%09red/chx:102186040%09red/chx:102184725%09red/chx:102171022%09red/chx:102181186%09red/chx:102183496%09red/chx:102180197%09red/chx:102185804%09red/chx:102171839%09red/chx:102176770%09red/chx:102183325%09red
Glioma	KEGG PATHWAY	chx05214	8	61	0.139687527	0.975906419	102190520|102185891|102186040|102171306|102174268|102174007|102185926|102188710	chx:102190520|chx:102185891|chx:102186040|chx:102171306|chx:102174268|chx:102174007|chx:102185926|chx:102188710|	102190520|102185891|102186040|102171306|102174268|102174007|102185926|102188710|	MAP2K1|PTEN|MAPK1|CDK4| |PDGFRA|TGFA|PIK3R1|	http://www.genome.jp/kegg-bin/show_pathway?chx05214/chx:102185891%09red/chx:102190520%09red/chx:102186040%09red/chx:102185926%09red/chx:102171306%09red/chx:102188710%09red/chx:102174268%09red/chx:102174007%09red
N-Glycan biosynthesis	KEGG PATHWAY	chx00510	7	52	0.147332742	0.975906419	102175536|102176834|100860963|102191194|102190564|102182047|102182048	chx:102173844|chx:102176834|chx:100860963|chx:102191194|chx:102190564|chx:102182047|chx:102182048|	102173844|102176834|100860963|102191194|102190564|102182047|102182048|	|STT3B|DAD1|DPM3|DDOST|DOLK| |	http://www.genome.jp/kegg-bin/show_pathway?chx00510/chx:102191194%09red/chx:100860963%09red/chx:102182047%09red/chx:102190564%09red/chx:102176834%09red/chx:102173844%09red/chx:102182048%09red
Lysosome	KEGG PATHWAY	chx04142	14	125	0.153270621	0.975906419	102185465|102173295|102182223|102169934|102175656|102178984|100750233|102189402|102177389|102188808|102190044|102185082|102176135|102179068	chx:102185465|chx:102173295|chx:102182223|chx:102169934|chx:102175656|chx:102178984|chx:100750233|chx:102189402|chx:102177389|chx:102188808|chx:102190044|chx:102185082|chx:102176135|chx:102179068|	102185465|102173295|102182223|102169934|102175656|102178984|100750233|102189402|102177389|102188808|102190044|102185082|102176135|102179068|	|CTSB|CLTA|LIPA| |CD63|GNS, G6S|ARSB|NEU1|SUMF1|NPC2|AP3D1|LAPTM4A|HGSNAT|	http://www.genome.jp/kegg-bin/show_pathway?chx04142/chx:102182223%09red/chx:102173295%09red/chx:102179068%09red/chx:100750233%09red/chx:102176135%09red/chx:102190044%09red/chx:102178984%09red/chx:102188808%09red/chx:102175656%09red/chx:102185082%09red/chx:102189402%09red/chx:102169934%09red/chx:102177389%09red/chx:102185465%09red
Small cell lung cancer	KEGG PATHWAY	chx05222	11	94	0.157805084	0.975906419	102185499|102187813|102185891|102169137|102183372|102173037|102173485|102170650|102188710|102171977|102171306	chx:102185499|chx:102187813|chx:102185891|chx:102169137|chx:102183372|chx:102170256|chx:102173485|chx:102170650|chx:102188710|chx:102171977|chx:102171306|	102185499|102187813|102185891|102169137|102183372|102170256|102173485|102170650|102188710|102171977|102171306|	ITGA3|ITGAV|PTEN|NFKBIA|LAMB2|LAMC1|BIRC2|CKS1B|PIK3R1|CKS2|CDK4|	http://www.genome.jp/kegg-bin/show_pathway?chx05222/chx:102173485%09red/chx:102187813%09red/chx:102170650%09red/chx:102185499%09red/chx:102169137%09red/chx:102171306%09red/chx:102188710%09red/chx:102183372%09red/chx:102171977%09red/chx:102170256%09red/chx:102185891%09red
Fc gamma R-mediated phagocytosis	KEGG PATHWAY	chx04666	10	85	0.168670541	0.975906419	102180632|102190520|102186040|102180225|102171364|102175716|102168201|102171471|102175884|102188710	chx:102180632|chx:102190520|chx:102186040|chx:102180225|chx:102171364|chx:102175716|chx:102168201|chx:102171471|chx:102175884|chx:102188710|	102180632|102190520|102186040|102180225|102171364|102175716|102168201|102171471|102175884|102188710|	CFL2|MAP2K1|MAPK1|GSN|LIMK2|MYO10|SPHK1|PRKCD|ARPC3|PIK3R1|	http://www.genome.jp/kegg-bin/show_pathway?chx04666/chx:102180632%09red/chx:102171364%09red/chx:102190520%09red/chx:102175884%09red/chx:102175716%09red/chx:102180225%09red/chx:102171471%09red/chx:102188710%09red/chx:102186040%09red/chx:102168201%09red
Phagosome	KEGG PATHWAY	chx04145	18	171	0.168738731	0.975906419	102187813|102185465|102186053|102185034|102177846|102178409|102184900|102180638|102168869|108636002|102178426|102173831|102179674|102172952|100860971|102185917|102172138|102168505	chx:102187813|chx:102185465|chx:102186053|chx:102185034|chx:102177846|chx:102168953|chx:102168953|chx:102180638|chx:102168869|chx:102178700|chx:102178700|chx:102173831|chx:102179674|chx:102168953|chx:100860971|chx:102184105|chx:102172138|chx:102168505|	102187813|102185465|102186053|102185034|102177846|102168953|102168953|102180638|102168869|102178700|102178700|102173831|102179674|102168953|100860971|102184105|102172138|102168505|	ITGAV| |ATP6V1A|RAB5C|TUBA4A| | |TAP2|RAB7A|TUBA1B|TUBA1B|CANX|THBS2| |THBS1| | |COLEC12|	http://www.genome.jp/kegg-bin/show_pathway?chx04145/chx:102184105%09red/chx:102177846%09red/chx:102187813%09red/chx:102185465%09red/chx:102172138%09red/chx:102186053%09red/chx:102180638%09red/chx:102173831%09red/chx:102168869%09red/chx:102178700%09red/chx:102185034%09red/chx:102179674%09red/chx:100860971%09red/chx:102168505%09red/chx:102168953%09red
Chemokine signaling pathway	KEGG PATHWAY	chx04062	19	182	0.168777045	0.975906419	102176363|102190520|102186040|102174543|102182683|102171529|102178301|102178717|102169211|108638110|102188710|102180735|102169137|102171022|100860765|102186301|102181582|102180670|106501838	chx:102176363|chx:102190520|chx:102186040|chx:102174543|chx:102182683|chx:102171529|chx:102178301|chx:102178717|chx:102169211|chx:102169211|chx:102188710|chx:102185296|chx:102169137|chx:102171022|chx:102185804|chx:102186301|chx:102181582|chx:102180670|chx:102185804|	102176363|102190520|102186040|102174543|102182683|102171529|102178301|102178717|102169211|102169211|102188710|102185296|102169137|102171022|102185804|102186301|102181582|102180670|102185804|	GSK3B|MAP2K1|MAPK1|RAP1B| |PREX1|CXCL16| |CCL17|CCL17|PIK3R1|ADRBK2|NFKBIA| |GNAI1|GRK6|CXCL6|JAK2|GNAI1|	http://www.genome.jp/kegg-bin/show_pathway?chx04062/chx:102176363%09red/chx:102185296%09red/chx:102190520%09red/chx:102181582%09red/chx:102174543%09red/chx:102186040%09red/chx:102182683%09red/chx:102186301%09red/chx:102178301%09red/chx:102188710%09red/chx:102171022%09red/chx:102171529%09red/chx:102180670%09red/chx:102185804%09red/chx:102178717%09red/chx:102169211%09red/chx:102169137%09red
cGMP-PKG signaling pathway	KEGG PATHWAY	chx04022	17	161	0.174155545	0.975906419	102188710|102170985|102190520|108637286|102186040|102181064|102187374|102184787|102176770|102184725|102173700|108633809|102187558|102171022|102179381|100860765|106501838	chx:102188710|chx:102170985|chx:102190520|chx:102184858|chx:102186040|chx:102181064|chx:102187374|chx:102184787|chx:102176770|chx:102184725|chx:102173700|chx:102188357|chx:102179381|chx:102171022|chx:102179381|chx:102185804|chx:102185804|	102188710|102170985|102190520|102184858|102186040|102181064|102187374|102184787|102176770|102184725|102173700|102188357|102179381|102171022|102179381|102185804|102185804|	PIK3R1|PPP1CB|MAP2K1|IRS1|MAPK1|PPP1CC|PPIF|KCNMB4|PPP3CA|NFATC4|SRF|ATP1B3|ADRB2| |ADRB2|GNAI1|GNAI1|	http://www.genome.jp/kegg-bin/show_pathway?chx04022/chx:102188710%09red/chx:102170985%09red/chx:102173700%09red/chx:102190520%09red/chx:102188357%09red/chx:102179381%09red/chx:102184858%09red/chx:102184787%09red/chx:102184725%09red/chx:102187374%09red/chx:102185804%09red/chx:102171022%09red/chx:102181064%09red/chx:102176770%09red/chx:102186040%09red
Toxoplasmosis	KEGG PATHWAY	chx05145	14	129	0.178444735	0.975906419	102173967|102186040|102183372|102187374|102178315|102173037|102173485|102188710|102169137|102183249|100860765|100860849|102180670|106501838	chx:102173967|chx:102186040|chx:102183372|chx:102187374|chx:100860849|chx:102170256|chx:102173485|chx:102188710|chx:102169137|chx:102183249|chx:102185804|chx:100860849|chx:102180670|chx:102185804|	102173967|102186040|102183372|102187374|100860849|102170256|102173485|102188710|102169137|102183249|102185804|100860849|102180670|102185804|	MAP2K3|MAPK1|LAMB2|PPIF|HSP70.1|LAMC1|BIRC2|PIK3R1|NFKBIA|CD40|GNAI1|HSP70.1|JAK2|GNAI1|	http://www.genome.jp/kegg-bin/show_pathway?chx05145/chx:102187374%09red/chx:102173967%09red/chx:102186040%09red/chx:102185804%09red/chx:102183249%09red/chx:102188710%09red/chx:102183372%09red/chx:102173485%09red/chx:102170256%09red/chx:100860849%09red/chx:102180670%09red/chx:102169137%09red
Non-alcoholic fatty liver disease (NAFLD)	KEGG PATHWAY	chx04932	18	173	0.179850855	0.975906419	102188710|102176363|102176032|108637286|102188663|102180987|102172289|102171149|102185423|102182696|102188021|102175610|102179361|102180727|102187154|102181026|102180451|102186286	chx:102188710|chx:102176363|chx:102176032|chx:102184858|chx:102188663|chx:102180987|chx:102172289|chx:102171149|chx:102185423|chx:102182696|chx:102188021|chx:102175610|chx:102179361|chx:102180727|chx:102187154|chx:102181026|chx:102180451|chx:102186286|	102188710|102176363|102176032|102184858|102188663|102180987|102172289|102171149|102185423|102182696|102188021|102175610|102179361|102180727|102187154|102181026|102180451|102186286|	PIK3R1|GSK3B|NDUFA7|IRS1|NDUFB11| | | |JUN|NDUFB6| | |NDUFA9|PRKAG2| |NDUFA11|FAS| |	http://www.genome.jp/kegg-bin/show_pathway?chx04932/chx:102185423%09red/chx:102176363%09red/chx:102176032%09red/chx:102179361%09red/chx:102175610%09red/chx:102186286%09red/chx:102184858%09red/chx:102171149%09red/chx:102172289%09red/chx:102180451%09red/chx:102188710%09red/chx:102188663%09red/chx:102188021%09red/chx:102180727%09red/chx:102181026%09red/chx:102187154%09red/chx:102182696%09red/chx:102…
Pathways in cancer	KEGG PATHWAY	chx05200	32	331	0.182151642	0.975906419	102186040|102171306|102185423|102178020|102175277|102174268|102180077|100860789|102187112|102180281|102180451|102174961|102176363|102188455|102170921|102188710|102187813|102190520|102185891|102191742|102173485|102170650|102181186|102185499|102169137|102183372|102174800|102173037|102170938|102174007|102171977|102185926	chx:102186040|chx:102171306|chx:102185423|chx:102178020|chx:102175277|chx:102174268|chx:102180077|chx:100860789|chx:102188771|chx:102180281|chx:102180451|chx:102174961|chx:102176363|chx:102188455|chx:102176310|chx:102188710|chx:102187813|chx:102190520|chx:102185891|chx:102191742|chx:102173485|chx:102170650|chx:102181186|chx:102185499|chx:102169137|chx:102183372|chx:102174800|chx:102170256|chx:102…	102186040|102171306|102185423|102178020|102175277|102174268|102180077|100860789|102188771|102180281|102180451|102174961|102176363|102188455|102176310|102188710|102187813|102190520|102185891|102191742|102173485|102170650|102181186|102185499|102169137|102183372|102174800|102170256|102170938|102174007|102171977|102185926|	MAPK1|CDK4|JUN|RUNX1|CDKN1B| |BIRC5|BMP4| |WNT2|FAS|FZD10|GSK3B|SMAD2|WNT5B|PIK3R1|ITGAV|MAP2K1|PTEN|CTNNB1|BIRC2|CKS1B|MET|ITGA3|NFKBIA|LAMB2| |LAMC1|FGFR2|PDGFRA|CKS2|TGFA|	http://www.genome.jp/kegg-bin/show_pathway?chx05200/chx:102185891%09red/chx:102185499%09red/chx:102186040%09red/chx:100860789%09red/chx:102171977%09red/chx:102175277%09red/chx:102176363%09red/chx:102185926%09red/chx:102180281%09red/chx:102171306%09red/chx:102178020%09red/chx:102174268%09red/chx:102180077%09red/chx:102187813%09red/chx:102190520%09red/chx:102169137%09red/chx:102180451%09red/chx:102…
Melanoma	KEGG PATHWAY	chx05218	8	66	0.184035277	0.975906419	102190520|102185891|102186040|102171306|102174268|102174007|102181186|102188710	chx:102190520|chx:102185891|chx:102186040|chx:102171306|chx:102174268|chx:102174007|chx:102181186|chx:102188710|	102190520|102185891|102186040|102171306|102174268|102174007|102181186|102188710|	MAP2K1|PTEN|MAPK1|CDK4| |PDGFRA|MET|PIK3R1|	http://www.genome.jp/kegg-bin/show_pathway?chx05218/chx:102185891%09red/chx:102190520%09red/chx:102186040%09red/chx:102171306%09red/chx:102188710%09red/chx:102181186%09red/chx:102174268%09red/chx:102174007%09red
Pyrimidine metabolism	KEGG PATHWAY	chx00240	11	98	0.187628356	0.975906419	102189182|102181079|102169758|102172111|100861003|102175015|102189416|102170812|102180676|102173387|102171208	chx:102189182|chx:102181079|chx:102169758|chx:102172111|chx:100861003|chx:102175015|chx:102189416|chx:102170812|chx:102180676|chx:102173387|chx:102171208|	102189182|102181079|102169758|102172111|100861003|102175015|102189416|102170812|102180676|102173387|102171208|	ENTPD1|PRIM2|NUDT2|TYMS|POLR1C|DCK|RRM1|POLR2C|DUT|POLR3D|NME4|	http://www.genome.jp/kegg-bin/show_pathway?chx00240/chx:102170812%09red/chx:102175015%09red/chx:100861003%09red/chx:102189416%09red/chx:102173387%09red/chx:102180676%09red/chx:102189182%09red/chx:102169758%09red/chx:102181079%09red/chx:102171208%09red/chx:102172111%09red
Estrogen signaling pathway	KEGG PATHWAY	chx04915	11	98	0.187628356	0.975906419	102188710|102178315|102186040|100860911|102185423|102190520|102171471|102189484|100860849|100860765|106501838	chx:102188710|chx:100860849|chx:102186040|chx:100860911|chx:102185423|chx:102190520|chx:102171471|chx:102189484|chx:100860849|chx:102185804|chx:102185804|	102188710|100860849|102186040|100860911|102185423|102190520|102171471|102189484|100860849|102185804|102185804|	PIK3R1|HSP70.1|MAPK1|SP1|JUN|MAP2K1|PRKCD|ESR1|HSP70.1|GNAI1|GNAI1|	http://www.genome.jp/kegg-bin/show_pathway?chx04915/chx:100860911%09red/chx:102188710%09red/chx:102185423%09red/chx:102190520%09red/chx:102186040%09red/chx:102189484%09red/chx:102171471%09red/chx:100860849%09red/chx:102185804%09red
Carbon metabolism	KEGG PATHWAY	chx01200	12	109	0.18964983	0.975906419	102187622|102183291|102181902|100860863|102176387|102176249|100861063|102172823|102168710|102174691|102179380|102184057	chx:102187622|chx:102183291|chx:102181902|chx:100860863|chx:102176387|chx:102176249|chx:100861063|chx:102172823|chx:102168710|chx:102174691|chx:102179380|chx:102184057|	102187622|102183291|102181902|100860863|102176387|102176249|100861063|102172823|102168710|102174691|102179380|102184057|	ALDOC|OGDH|IDH3A|ME1|DLD|DLAT|GOT1|IDH3B|PDHA1|ENO3| |ACO1|	http://www.genome.jp/kegg-bin/show_pathway?chx01200/chx:100861063%09red/chx:102176249%09red/chx:102172823%09red/chx:102183291%09red/chx:102176387%09red/chx:102168710%09red/chx:102179380%09red/chx:100860863%09red/chx:102184057%09red/chx:102174691%09red/chx:102181902%09red/chx:102187622%09red
Influenza A	KEGG PATHWAY	chx05164	18	176	0.19719323	0.994014855	102176363|102185423|100860849|102186040|102173967|102169137|102175025|102178315|102190520|102171795|102180670|102191552|102175606|102180451|102181895|102187165|102172640|102188710	chx:102176363|chx:102185423|chx:100860849|chx:102186040|chx:102173967|chx:102169137|chx:102175025|chx:100860849|chx:102190520|chx:102171795|chx:102180670|chx:102191552|chx:102175606|chx:102180451|chx:102181895|chx:102187165|chx:102172640|chx:102188710|	102176363|102185423|100860849|102186040|102173967|102169137|102175025|100860849|102190520|102171795|102180670|102191552|102175606|102180451|102181895|102187165|102172640|102188710|	GSK3B|JUN|HSP70.1|MAPK1|MAP2K3|NFKBIA|EIF2AK4|HSP70.1|MAP2K1|XPO1|JAK2|IFNAR1|IVNS1ABP|FAS|KPNA2|KPNA1|NXT1|PIK3R1|	http://www.genome.jp/kegg-bin/show_pathway?chx05164/chx:102185423%09red/chx:102175025%09red/chx:102173967%09red/chx:102190520%09red/chx:102187165%09red/chx:102169137%09red/chx:102186040%09red/chx:102175606%09red/chx:102180451%09red/chx:102188710%09red/chx:102172640%09red/chx:102176363%09red/chx:102171795%09red/chx:100860849%09red/chx:102180670%09red/chx:102181895%09red/chx:102191552%09red
Colorectal cancer	KEGG PATHWAY	chx05210	8	68	0.203289391	1	102176363|102190520|102191742|102186040|102185423|102180077|102188710|102188455	chx:102176363|chx:102190520|chx:102191742|chx:102186040|chx:102185423|chx:102180077|chx:102188710|chx:102188455|	102176363|102190520|102191742|102186040|102185423|102180077|102188710|102188455|	GSK3B|MAP2K1|CTNNB1|MAPK1|JUN|BIRC5|PIK3R1|SMAD2|	http://www.genome.jp/kegg-bin/show_pathway?chx05210/chx:102185423%09red/chx:102176363%09red/chx:102190520%09red/chx:102186040%09red/chx:102180077%09red/chx:102188710%09red/chx:102188455%09red/chx:102191742%09red
Homologous recombination	KEGG PATHWAY	chx03440	4	28	0.212291943	1	102176822|102170292|102184207|102184452	chx:102176822|chx:102170292|chx:102184207|chx:102184452|	102176822|102170292|102184207|102184452|	RPA1|RPA3|RPA2|MRE11A|	http://www.genome.jp/kegg-bin/show_pathway?chx03440/chx:102176822%09red/chx:102170292%09red/chx:102184452%09red/chx:102184207%09red
Hedgehog signaling pathway	KEGG PATHWAY	chx04340	6	49	0.223848618	1	102187079|102176363|102181344|102170921|100860789|102180281	chx:102187079|chx:102176363|chx:102181344|chx:102176310|chx:100860789|chx:102180281|	102187079|102176363|102181344|102176310|100860789|102180281|	FBXW11|GSK3B|RAB23|WNT5B|BMP4|WNT2|	http://www.genome.jp/kegg-bin/show_pathway?chx04340/chx:102176363%09red/chx:102180281%09red/chx:102181344%09red/chx:100860789%09red/chx:102187079%09red/chx:102176310%09red
Pyruvate metabolism	KEGG PATHWAY	chx00620	5	39	0.227567081	1	102185092|102176249|100860863|102176387|102168710	chx:102185092|chx:102176249|chx:100860863|chx:102176387|chx:102168710|	102185092|102176249|100860863|102176387|102168710|	ACYP2|DLAT|ME1|DLD|PDHA1|	http://www.genome.jp/kegg-bin/show_pathway?chx00620/chx:102176387%09red/chx:102168710%09red/chx:102176249%09red/chx:100860863%09red/chx:102185092%09red
Alzheimer's disease	KEGG PATHWAY	chx05010	19	195	0.244506665	1	102187812|102176363|102176032|102188663|102171890|102186040|102171149|102172289|102182696|102177363|102188021|102170430|102175610|102179361|102176770|102181026|102180451|102187154|102186286	chx:102187812|chx:102176363|chx:102176032|chx:102188663|chx:102171890|chx:102186040|chx:102171149|chx:102172289|chx:102182696|chx:102177363|chx:102188021|chx:102170430|chx:102175610|chx:102179361|chx:102176770|chx:102181026|chx:102180451|chx:102187154|chx:102186286|	102187812|102176363|102176032|102188663|102171890|102186040|102171149|102172289|102182696|102177363|102188021|102170430|102175610|102179361|102176770|102181026|102180451|102187154|102186286|	BACE2|GSK3B|NDUFA7|NDUFB11|ATP5C1|MAPK1| | |NDUFB6|PSENEN| |APH1B| |NDUFA9|PPP3CA|NDUFA11|FAS| | |	http://www.genome.jp/kegg-bin/show_pathway?chx05010/chx:102172289%09red/chx:102176363%09red/chx:102187812%09red/chx:102176032%09red/chx:102187154%09red/chx:102179361%09red/chx:102175610%09red/chx:102186040%09red/chx:102171890%09red/chx:102171149%09red/chx:102180451%09red/chx:102182696%09red/chx:102188663%09red/chx:102188021%09red/chx:102170430%09red/chx:102181026%09red/chx:102176770%09red/chx:102…
Endometrial cancer	KEGG PATHWAY	chx05213	6	51	0.248815695	1	102176363|102190520|102185891|102191742|102186040|102188710	chx:102176363|chx:102190520|chx:102185891|chx:102191742|chx:102186040|chx:102188710|	102176363|102190520|102185891|102191742|102186040|102188710|	GSK3B|MAP2K1|PTEN|CTNNB1|MAPK1|PIK3R1|	http://www.genome.jp/kegg-bin/show_pathway?chx05213/chx:102176363%09red/chx:102185891%09red/chx:102190520%09red/chx:102186040%09red/chx:102188710%09red/chx:102191742%09red
Glycerophospholipid metabolism	KEGG PATHWAY	chx00564	10	96	0.264264721	1	102182744|102176370|102190030|102175039|102168574|102178930|102173874|102170908|102191437|102173200	chx:102182744|chx:102176370|chx:102190030|chx:102175039|chx:102168574|chx:102178930|chx:102173874|chx:102170908|chx:102191437|chx:102173200|	102182744|102176370|102190030|102175039|102168574|102178930|102173874|102170908|102191437|102173200|	MBOAT1|GPD2|LPCAT3|CRLS1|PCYT2|PLA2G4A|PISD|PEMT|CDS2|AGPAT2|	http://www.genome.jp/kegg-bin/show_pathway?chx00564/chx:102168574%09red/chx:102176370%09red/chx:102191437%09red/chx:102175039%09red/chx:102190030%09red/chx:102178930%09red/chx:102170908%09red/chx:102173200%09red/chx:102182744%09red/chx:102173874%09red
Neurotrophin signaling pathway	KEGG PATHWAY	chx04722	12	119	0.269566561	1	102184079|102176363|102190520|108637286|102186040|102174543|102185423|102169329|102181888|102171471|102169137|102188710	chx:102184079|chx:102176363|chx:102190520|chx:102184858|chx:102186040|chx:102174543|chx:102185423|chx:102169329|chx:102181888|chx:102171471|chx:102169137|chx:102188710|	102184079|102176363|102190520|102184858|102186040|102174543|102185423|102169329|102181888|102171471|102169137|102188710|	MAPKAPK2|GSK3B|MAP2K1|IRS1|MAPK1|RAP1B|JUN|ARHGDIA|SH2B3|PRKCD|NFKBIA|PIK3R1|	http://www.genome.jp/kegg-bin/show_pathway?chx04722/chx:102171471%09red/chx:102185423%09red/chx:102176363%09red/chx:102169329%09red/chx:102190520%09red/chx:102174543%09red/chx:102186040%09red/chx:102181888%09red/chx:102184079%09red/chx:102184858%09red/chx:102188710%09red/chx:102169137%09red
Type II diabetes mellitus	KEGG PATHWAY	chx04930	5	42	0.270414998	1	102188710|102186040|108637286|102171471|102178979	chx:102188710|chx:102186040|chx:102184858|chx:102171471|chx:102178979|	102188710|102186040|102184858|102171471|102178979|	PIK3R1|MAPK1|IRS1|PRKCD|SOCS2|	http://www.genome.jp/kegg-bin/show_pathway?chx04930/chx:102171471%09red/chx:102188710%09red/chx:102186040%09red/chx:102178979%09red/chx:102184858%09red
Malaria	KEGG PATHWAY	chx05144	6	53	0.274518802	1	102183249|102183082|102179674|100860971|102173426|102181186	chx:102183249|chx:102183082|chx:102179674|chx:100860971|chx:102173426|chx:102181186|	102183249|102183082|102179674|100860971|102173426|102181186|	CD40|SDC2|THBS2|THBS1|TLR9|MET|	http://www.genome.jp/kegg-bin/show_pathway?chx05144/chx:102173426%09red/chx:100860971%09red/chx:102183082%09red/chx:102183249%09red/chx:102181186%09red/chx:102179674%09red
Basal cell carcinoma	KEGG PATHWAY	chx05217	6	53	0.274518802	1	102174961|102176363|102191742|102170921|100860789|102180281	chx:102174961|chx:102176363|chx:102191742|chx:102176310|chx:100860789|chx:102180281|	102174961|102176363|102191742|102176310|100860789|102180281|	FZD10|GSK3B|CTNNB1|WNT5B|BMP4|WNT2|	http://www.genome.jp/kegg-bin/show_pathway?chx05217/chx:102176363%09red/chx:102180281%09red/chx:102174961%09red/chx:100860789%09red/chx:102176310%09red/chx:102191742%09red
Steroid biosynthesis	KEGG PATHWAY	chx00100	3	22	0.284149518	1	102169934|102177226|102172859	chx:102169934|chx:102177226|chx:102172859|	102169934|102177226|102172859|	LIPA|EBP|DHCR24|	http://www.genome.jp/kegg-bin/show_pathway?chx00100/chx:102177226%09red/chx:102169934%09red/chx:102172859%09red
Glycosaminoglycan degradation	KEGG PATHWAY	chx00531	3	22	0.284149518	1	102189402|100750233|102179068	chx:102189402|chx:100750233|chx:102179068|	102189402|100750233|102179068|	ARSB|GNS, G6S|HGSNAT|	http://www.genome.jp/kegg-bin/show_pathway?chx00531/chx:100750233%09red/chx:102179068%09red/chx:102189402%09red
Systemic lupus erythematosus	KEGG PATHWAY	chx05322	12	122	0.295491488	1	102191007|102186786|102178586|102183249|102190909|106501929|106502044|102171944|102173400|102178847|108637680|102183306	chx:102191007|chx:102186786|chx:102171676|chx:102183249|chx:102189503|chx:102185049|chx:102183306|chx:102171944|chx:102173400|chx:102178847|chx:102171944|chx:102183306|	102191007|102186786|102171676|102183249|102189503|102185049|102183306|102171944|102173400|102178847|102171944|102183306|	|TRIM21| |CD40| | | | | |SNRPD3| | |	http://www.genome.jp/kegg-bin/show_pathway?chx05322/chx:102185049%09red/chx:102186786%09red/chx:102189503%09red/chx:102183306%09red/chx:102191007%09red/chx:102183249%09red/chx:102171676%09red/chx:102178847%09red/chx:102173400%09red/chx:102171944%09red
Prion diseases	KEGG PATHWAY	chx05020	4	33	0.295631807	1	102173037|102190520|100861196|102186040	chx:102170256|chx:102190520|chx:100861196|chx:102186040|	102170256|102190520|100861196|102186040|	LAMC1|MAP2K1|SOD1|MAPK1|	http://www.genome.jp/kegg-bin/show_pathway?chx05020/chx:100861196%09red/chx:102186040%09red/chx:102170256%09red/chx:102190520%09red
Base excision repair	KEGG PATHWAY	chx03410	4	33	0.295631807	1	102172276|102173065|102185752|102173499	chx:102172276|chx:102173065|chx:102185752|chx:102173499|	102172276|102173065|102185752|102173499|	PCNA|NEIL3|HMGB1|LIG3|	http://www.genome.jp/kegg-bin/show_pathway?chx03410/chx:102173065%09red/chx:102172276%09red/chx:102185752%09red/chx:102173499%09red
Hepatitis B	KEGG PATHWAY	chx05161	14	145	0.296134749	1	102190520|102185891|102186040|102171306|102169137|102185423|102175277|102184725|102180077|102188710|102191552|102190390|102180451|102172276	chx:102190520|chx:102185891|chx:102186040|chx:102171306|chx:102169137|chx:102185423|chx:102175277|chx:102184725|chx:102180077|chx:102188710|chx:102191552|chx:102190390|chx:102180451|chx:102172276|	102190520|102185891|102186040|102171306|102169137|102185423|102175277|102184725|102180077|102188710|102191552|102190390|102180451|102172276|	MAP2K1|PTEN|MAPK1|CDK4|NFKBIA|JUN|CDKN1B|NFATC4|BIRC5|PIK3R1|IFNAR1|CCNA2|FAS|PCNA|	http://www.genome.jp/kegg-bin/show_pathway?chx05161/chx:102180077%09red/chx:102188710%09red/chx:102185423%09red/chx:102185891%09red/chx:102190520%09red/chx:102190390%09red/chx:102186040%09red/chx:102172276%09red/chx:102171306%09red/chx:102180451%09red/chx:102184725%09red/chx:102175277%09red/chx:102169137%09red/chx:102191552%09red
Hypertrophic cardiomyopathy (HCM)	KEGG PATHWAY	chx05410	8	77	0.298181336	1	102185499|102187813|102175347|102191301|102180727|102181695|102172761|102176320	chx:102185499|chx:102187813|chx:102175347|chx:102191301|chx:102180727|chx:102181695|chx:102172761|chx:102176320|	102185499|102187813|102175347|102191301|102180727|102181695|102172761|102176320|	ITGA3|ITGAV|LMNA|ITGB8|PRKAG2|ITGA8|ITGA1|EMD|	http://www.genome.jp/kegg-bin/show_pathway?chx05410/chx:102191301%09red/chx:102175347%09red/chx:102187813%09red/chx:102185499%09red/chx:102176320%09red/chx:102180727%09red/chx:102181695%09red/chx:102172761%09red
MAPK signaling pathway	KEGG PATHWAY	chx04010	23	250	0.298642654	1	102184079|102186040|102178315|102174268|102179213|102173700|102180451|102174965|102190520|102174543|102178930|102173967|102176601|102185423|102176770|102189871|102185438|102173139|102175629|102170938|102174007|100860849|102173698	chx:102184079|chx:102186040|chx:100860849|chx:102174268|chx:102179213|chx:102173700|chx:102180451|chx:102174965|chx:102190520|chx:102174543|chx:102178930|chx:102173967|chx:102176601|chx:102185423|chx:102176770|chx:102189871|chx:102185438|chx:102173139|chx:102175629|chx:102170938|chx:102174007|chx:100860849|chx:102172327|	102184079|102186040|100860849|102174268|102179213|102173700|102180451|102174965|102190520|102174543|102178930|102173967|102176601|102185423|102176770|102189871|102185438|102173139|102175629|102170938|102174007|100860849|102172327|	MAPKAPK2|MAPK1|HSP70.1| |CDC25B|SRF|FAS|PPP5C|MAP2K1|RAP1B|PLA2G4A|MAP2K3|FLNA|JUN|PPP3CA|PPM1B|NR4A1|STMN1|MAPKAPK3|FGFR2|PDGFRA|HSP70.1|DUSP6|	http://www.genome.jp/kegg-bin/show_pathway?chx04010/chx:102172327%09red/chx:102174965%09red/chx:102186040%09red/chx:102189871%09red/chx:102173139%09red/chx:102173700%09red/chx:102174543%09red/chx:102185438%09red/chx:102173967%09red/chx:102176770%09red/chx:102190520%09red/chx:102175629%09red/chx:102180451%09red/chx:102178930%09red/chx:102185423%09red/chx:102174268%09red/chx:102179213%09red/chx:102…
Dorso-ventral axis formation	KEGG PATHWAY	chx04320	3	23	0.305045689	1	102190520|102177477|102186040	chx:102190520|chx:102177477|chx:102186040|	102190520|102177477|102186040|	MAP2K1|ETS2|MAPK1|	http://www.genome.jp/kegg-bin/show_pathway?chx04320/chx:102186040%09red/chx:102177477%09red/chx:102190520%09red
Thyroid hormone signaling pathway	KEGG PATHWAY	chx04919	11	112	0.308417705	1	102187813|102176363|102190520|102191742|102186040|102174800|102187330|108633809|102189484|100861308|102188710	chx:102187813|chx:102176363|chx:102190520|chx:102191742|chx:102186040|chx:102174800|chx:102187330|chx:102188357|chx:102189484|chx:100861308|chx:102188710|	102187813|102176363|102190520|102191742|102186040|102174800|102187330|102188357|102189484|100861308|102188710|	ITGAV|GSK3B|MAP2K1|CTNNB1|MAPK1| |NCOA3|ATP1B3|ESR1| |PIK3R1|	http://www.genome.jp/kegg-bin/show_pathway?chx04919/chx:102176363%09red/chx:102187813%09red/chx:102190520%09red/chx:102188357%09red/chx:102186040%09red/chx:102187330%09red/chx:102189484%09red/chx:102188710%09red/chx:102174800%09red/chx:100861308%09red/chx:102191742%09red
Bacterial invasion of epithelial cells	KEGG PATHWAY	chx05100	8	78	0.309349612	1	102191742|102182223|102184676|102183442|102176581|102175884|102188710|102181186	chx:102191742|chx:102182223|chx:102184676|chx:102183442|chx:102176581|chx:102175884|chx:102188710|chx:102181186|	102191742|102182223|102184676|102183442|102176581|102175884|102188710|102181186|	CTNNB1|CLTA|CD2AP|MAD2L2|CAV2|ARPC3|PIK3R1|MET|	http://www.genome.jp/kegg-bin/show_pathway?chx05100/chx:102182223%09red/chx:102183442%09red/chx:102175884%09red/chx:102188710%09red/chx:102184676%09red/chx:102181186%09red/chx:102176581%09red/chx:102191742%09red
mRNA surveillance pathway	KEGG PATHWAY	chx03015	10	102	0.322451722	1	102170985|102182916|102184565|102181064|102185489|102168232|102182699|102180256|102180278|102172640	chx:102170985|chx:102182916|chx:102184565|chx:102181064|chx:102185489|chx:102168232|chx:102182699|chx:102180256|chx:102181757|chx:102172640|	102170985|102182916|102184565|102181064|102185489|102168232|102182699|102180256|102181757|102172640|	PPP1CB|PPP2R3C|WDR82|PPP1CC|PPP2R5A|PABPC4|ACIN1|ALYREF|MAGOHB|NXT1|	http://www.genome.jp/kegg-bin/show_pathway?chx03015/chx:102170985%09red/chx:102181757%09red/chx:102180256%09red/chx:102182916%09red/chx:102184565%09red/chx:102168232%09red/chx:102182699%09red/chx:102172640%09red/chx:102185489%09red/chx:102181064%09red
Biosynthesis of unsaturated fatty acids	KEGG PATHWAY	chx01040	3	24	0.325998865	1	100860763|102171133|102178247	chx:100860763|chx:100861212|chx:102178247|	100860763|100861212|102178247|	SCD1|FADS2|FADS1|	http://www.genome.jp/kegg-bin/show_pathway?chx01040/chx:100860763%09red/chx:102178247%09red/chx:100861212%09red
Bladder cancer	KEGG PATHWAY	chx05219	4	35	0.330130944	1	102171306|100860971|102190520|102186040	chx:102171306|chx:100860971|chx:102190520|chx:102186040|	102171306|100860971|102190520|102186040|	CDK4|THBS1|MAP2K1|MAPK1|	http://www.genome.jp/kegg-bin/show_pathway?chx05219/chx:100860971%09red/chx:102186040%09red/chx:102171306%09red/chx:102190520%09red
Phosphatidylinositol signaling system	KEGG PATHWAY	chx04070	8	80	0.331930954	1	102185891|102181924|102191437|102173853|102187243|102183460|102188710|102175872	chx:102185891|chx:102181924|chx:102191437|chx:102173853|chx:102187243|chx:102183460|chx:102188710|chx:102175872|	102185891|102181924|102191437|102173853|102187243|102183460|102188710|102175872|	PTEN| |CDS2|ITPKA|IMPAD1|ITPK1|PIK3R1|IMPA1|	http://www.genome.jp/kegg-bin/show_pathway?chx04070/chx:102181924%09red/chx:102175872%09red/chx:102185891%09red/chx:102187243%09red/chx:102191437%09red/chx:102188710%09red/chx:102183460%09red/chx:102173853%09red
B cell receptor signaling pathway	KEGG PATHWAY	chx04662	7	69	0.33659176	1	102186040|102176363|102190520|102169137|102185423|102176770|102188710	chx:102186040|chx:102176363|chx:102190520|chx:102169137|chx:102185423|chx:102176770|chx:102188710|	102186040|102176363|102190520|102169137|102185423|102176770|102188710|	MAPK1|GSK3B|MAP2K1|NFKBIA|JUN|PPP3CA|PIK3R1|	http://www.genome.jp/kegg-bin/show_pathway?chx04662/chx:102185423%09red/chx:102176363%09red/chx:102190520%09red/chx:102169137%09red/chx:102188710%09red/chx:102176770%09red/chx:102186040%09red
Inflammatory mediator regulation of TRP channels	KEGG PATHWAY	chx04750	10	104	0.342440173	1	108633196|102170985|102187347|102181064|102173967|102178930|102188711|102171471|102188631|102188710	chx:102187899|chx:102170985|chx:102187347|chx:102181064|chx:102173967|chx:102178930|chx:102188711|chx:102171471|chx:102188631|chx:102188710|	102187899|102170985|102187347|102181064|102173967|102178930|102188711|102171471|102188631|102188710|	BDKRB1|PPP1CB|TRPV2|PPP1CC|MAP2K3|PLA2G4A|IL1RAP|PRKCD|PTGER4|PIK3R1|	http://www.genome.jp/kegg-bin/show_pathway?chx04750/chx:102188710%09red/chx:102170985%09red/chx:102188631%09red/chx:102187347%09red/chx:102171471%09red/chx:102188711%09red/chx:102178930%09red/chx:102173967%09red/chx:102187899%09red/chx:102181064%09red
Ubiquitin mediated proteolysis	KEGG PATHWAY	chx04120	13	139	0.342952517	1	102187079|102183816|102183722|102187112|102180057|102173988|102173485|102190766|102175608|102173331|102171483|102180802|102171442	chx:102187079|chx:102183816|chx:102183722|chx:102188771|chx:102180057|chx:102173988|chx:102173485|chx:102190766|chx:102175608|chx:102173331|chx:102171483|chx:102180802|chx:102171442|	102187079|102183816|102183722|102188771|102180057|102173988|102173485|102190766|102175608|102173331|102171483|102180802|102171442|	FBXW11|UBE2S|UBE2M| |UBE2C|STUB1|BIRC2|CUL4B|ANAPC7|SMURF2|CDC20|RNF7|WWP1|	http://www.genome.jp/kegg-bin/show_pathway?chx04120/chx:102175608%09red/chx:102180057%09red/chx:102183722%09red/chx:102188771%09red/chx:102180802%09red/chx:102173988%09red/chx:102183816%09red/chx:102187079%09red/chx:102173485%09red/chx:102173331%09red/chx:102171442%09red/chx:102190766%09red/chx:102171483%09red
Protein export	KEGG PATHWAY	chx03060	3	25	0.346944492	1	102189193|102172511|102172014	chx:102189193|chx:102172511|chx:102172014|	102189193|102172511|102172014|	SRPR|SPCS3|SPCS1|	http://www.genome.jp/kegg-bin/show_pathway?chx03060/chx:102172511%09red/chx:102189193%09red/chx:102172014%09red
Alcoholism	KEGG PATHWAY	chx05034	15	163	0.347325168	1	102172214|102170985|102190520|102178586|102186040|102181064|102180254|106502044|102171944|102190909|106501929|108637680|102183306|100860765|106501838	chx:102172214|chx:102170985|chx:102190520|chx:102171676|chx:102186040|chx:102181064|chx:102180254|chx:102183306|chx:102171944|chx:102189503|chx:102185049|chx:102171944|chx:102183306|chx:102185804|chx:102185804|	102172214|102170985|102190520|102171676|102186040|102181064|102180254|102183306|102171944|102189503|102185049|102171944|102183306|102185804|102185804|	HDAC11|PPP1CB|MAP2K1| |MAPK1|PPP1CC|HDAC5| | | | | | |GNAI1|GNAI1|	http://www.genome.jp/kegg-bin/show_pathway?chx05034/chx:102170985%09red/chx:102190520%09red/chx:102185049%09red/chx:102172214%09red/chx:102189503%09red/chx:102186040%09red/chx:102185804%09red/chx:102180254%09red/chx:102171676%09red/chx:102181064%09red/chx:102171944%09red/chx:102183306%09red
Toll-like receptor signaling pathway	KEGG PATHWAY	chx04620	10	105	0.352512501	1	100860805|102186040|102173967|102169137|102185423|102173426|102190520|102188710|102191552|102183249	chx:100860805|chx:102186040|chx:102173967|chx:102169137|chx:102185423|chx:102173426|chx:102190520|chx:102188710|chx:102191552|chx:102183249|	100860805|102186040|102173967|102169137|102185423|102173426|102190520|102188710|102191552|102183249|	SPP1, OPN|MAPK1|MAP2K3|NFKBIA|JUN|TLR9|MAP2K1|PIK3R1|IFNAR1|CD40|	http://www.genome.jp/kegg-bin/show_pathway?chx04620/chx:102185423%09red/chx:102190520%09red/chx:102186040%09red/chx:102173426%09red/chx:100860805%09red/chx:102188710%09red/chx:102183249%09red/chx:102173967%09red/chx:102169137%09red/chx:102191552%09red
Arginine and proline metabolism	KEGG PATHWAY	chx00330	6	59	0.354547755	1	102182228|102170980|102184631|100861063|102176898|102188907	chx:102182228|chx:102170980|chx:102184631|chx:100861063|chx:102176898|chx:102188907|	102182228|102170980|102184631|100861063|102176898|102188907|	AMD1|L3HYPDH|ODC1|GOT1|SMOX|GLS|	http://www.genome.jp/kegg-bin/show_pathway?chx00330/chx:100861063%09red/chx:102184631%09red/chx:102170980%09red/chx:102182228%09red/chx:102188907%09red/chx:102176898%09red
Adipocytokine signaling pathway	KEGG PATHWAY	chx04920	7	71	0.361316016	1	108637286|102169137|102174800|102180727|102185694|102180670|102180987	chx:102184858|chx:102169137|chx:102174800|chx:102180727|chx:102185694|chx:102180670|chx:102180987|	102184858|102169137|102174800|102180727|102185694|102180670|102180987|	IRS1|NFKBIA| |PRKAG2|ACSL3|JAK2| |	http://www.genome.jp/kegg-bin/show_pathway?chx04920/chx:102169137%09red/chx:102180670%09red/chx:102185694%09red/chx:102174800%09red/chx:102180727%09red/chx:102184858%09red/chx:102180987%09red
PI3K-Akt signaling pathway	KEGG PATHWAY	chx04151	31	356	0.361873171	1	100860805|102186040|102171306|102191301|102174268|100861308|102176363|102185489|108637286|100860971|102181695|100860938|102188710|102187813|102190520|102185891|102175277|102179198|102191552|102181186|102185438|102185499|102182916|102183372|102189773|102179674|102173037|102170938|102174007|102172761|102180670	chx:100860805|chx:102186040|chx:102171306|chx:102191301|chx:102174268|chx:100861308|chx:102176363|chx:102185489|chx:102184858|chx:100860971|chx:102181695|chx:100860938|chx:102188710|chx:102187813|chx:102190520|chx:102185891|chx:102175277|chx:102179198|chx:102191552|chx:102181186|chx:102185438|chx:102185499|chx:102182916|chx:102183372|chx:102189773|chx:102179674|chx:102170256|chx:102170938|chx:102…	100860805|102186040|102171306|102191301|102174268|100861308|102176363|102185489|102184858|100860971|102181695|100860938|102188710|102187813|102190520|102185891|102175277|102179198|102191552|102181186|102185438|102185499|102182916|102183372|102189773|102179674|102170256|102170938|102174007|102172761|102180670|	SPP1, OPN|MAPK1|CDK4|ITGB8| | |GSK3B|PPP2R5A|IRS1|THBS1|ITGA8| |PIK3R1|ITGAV|MAP2K1|PTEN|CDKN1B|TNC|IFNAR1|MET|NR4A1|ITGA3|PPP2R3C|LAMB2|ANGPT1|THBS2|LAMC1|FGFR2|PDGFRA|ITGA1|JAK2|	http://www.genome.jp/kegg-bin/show_pathway?chx04151/chx:102185891%09red/chx:102185499%09red/chx:102186040%09red/chx:100860805%09red/chx:102182916%09red/chx:102181695%09red/chx:102175277%09red/chx:102172761%09red/chx:102176363%09red/chx:102185438%09red/chx:102171306%09red/chx:102180670%09red/chx:102174268%09red/chx:102191552%09red/chx:102191301%09red/chx:102187813%09red/chx:102190520%09red/chx:100…
Aldosterone-regulated sodium reabsorption	KEGG PATHWAY	chx04960	4	37	0.364820538	1	102188710|108637286|108633809|102186040	chx:102188710|chx:102184858|chx:102188357|chx:102186040|	102188710|102184858|102188357|102186040|	PIK3R1|IRS1|ATP1B3|MAPK1|	http://www.genome.jp/kegg-bin/show_pathway?chx04960/chx:102188710%09red/chx:102186040%09red/chx:102184858%09red/chx:102188357%09red
cAMP signaling pathway	KEGG PATHWAY	chx04024	19	213	0.366853373	1	102188710|102191798|102170985|102190520|102180049|102186040|102181064|102189163|102185423|102180558|102174543|102183183|108633809|102187558|102169137|102171022|102179381|100860765|106501838	chx:102188710|chx:102191798|chx:102170985|chx:102190520|chx:102180049|chx:102186040|chx:102181064|chx:102189163|chx:102185423|chx:102180558|chx:102174543|chx:102183183|chx:102188357|chx:102179381|chx:102169137|chx:102171022|chx:102179381|chx:102185804|chx:102185804|	102188710|102191798|102170985|102190520|102180049|102186040|102181064|102189163|102185423|102180558|102174543|102183183|102188357|102179381|102169137|102171022|102179381|102185804|102185804|	PIK3R1|HTR1B|PPP1CB|MAP2K1|CNGA3|MAPK1|PPP1CC|SUCNR1|JUN|PDE4B|RAP1B|PDE4D|ATP1B3|ADRB2|NFKBIA| |ADRB2|GNAI1|GNAI1|	http://www.genome.jp/kegg-bin/show_pathway?chx04024/chx:102185423%09red/chx:102183183%09red/chx:102190520%09red/chx:102188357%09red/chx:102169137%09red/chx:102174543%09red/chx:102179381%09red/chx:102188710%09red/chx:102170985%09red/chx:102180049%09red/chx:102191798%09red/chx:102185804%09red/chx:102171022%09red/chx:102181064%09red/chx:102180558%09red/chx:102189163%09red/chx:102186040%09red
Oxytocin signaling pathway	KEGG PATHWAY	chx04921	14	155	0.378981968	1	102168229|102170985|102190520|102186040|102181064|102185423|102184725|102176770|102178930|102180727|102188710|102171022|100860765|106501838	chx:102168229|chx:102170985|chx:102190520|chx:102186040|chx:102181064|chx:102185423|chx:102184725|chx:102176770|chx:102178930|chx:102180727|chx:102188710|chx:102171022|chx:102185804|chx:102185804|	102168229|102170985|102190520|102186040|102181064|102185423|102184725|102176770|102178930|102180727|102188710|102171022|102185804|102185804|	EEF2K|PPP1CB|MAP2K1|MAPK1|PPP1CC|JUN|NFATC4|PPP3CA|PLA2G4A|PRKAG2|PIK3R1| |GNAI1|GNAI1|	http://www.genome.jp/kegg-bin/show_pathway?chx04921/chx:102188710%09red/chx:102185423%09red/chx:102170985%09red/chx:102190520%09red/chx:102168229%09red/chx:102186040%09red/chx:102184725%09red/chx:102178930%09red/chx:102180727%09red/chx:102185804%09red/chx:102171022%09red/chx:102181064%09red/chx:102176770%09red
Melanogenesis	KEGG PATHWAY	chx04916	9	96	0.380738049	1	102174961|102176363|102190520|102191742|102186040|102170921|102180281|100860765|106501838	chx:102174961|chx:102176363|chx:102190520|chx:102191742|chx:102186040|chx:102176310|chx:102180281|chx:102185804|chx:102185804|	102174961|102176363|102190520|102191742|102186040|102176310|102180281|102185804|102185804|	FZD10|GSK3B|MAP2K1|CTNNB1|MAPK1|WNT5B|WNT2|GNAI1|GNAI1|	http://www.genome.jp/kegg-bin/show_pathway?chx04916/chx:102176363%09red/chx:102190520%09red/chx:102186040%09red/chx:102180281%09red/chx:102174961%09red/chx:102176310%09red/chx:102185804%09red/chx:102191742%09red
Chronic myeloid leukemia	KEGG PATHWAY	chx05220	7	73	0.386175939	1	102190520|102169137|102171306|102186040|102178020|102175277|102188710	chx:102190520|chx:102169137|chx:102171306|chx:102186040|chx:102178020|chx:102175277|chx:102188710|	102190520|102169137|102171306|102186040|102178020|102175277|102188710|	MAP2K1|NFKBIA|CDK4|MAPK1|RUNX1|CDKN1B|PIK3R1|	http://www.genome.jp/kegg-bin/show_pathway?chx05220/chx:102190520%09red/chx:102186040%09red/chx:102171306%09red/chx:102188710%09red/chx:102175277%09red/chx:102178020%09red/chx:102169137%09red
Adherens junction	KEGG PATHWAY	chx04520	7	73	0.386175939	1	102191742|102186040|102182606|102172917|102188455|102181186|102173039	chx:102191742|chx:102186040|chx:102182606|chx:102172917|chx:102188455|chx:102181186|chx:102173039|	102191742|102186040|102182606|102172917|102188455|102181186|102173039|	CTNNB1|MAPK1|LMO7|SNAI1|SMAD2|MET|PVRL3|	http://www.genome.jp/kegg-bin/show_pathway?chx04520/chx:102172917%09red/chx:102186040%09red/chx:102173039%09red/chx:102188455%09red/chx:102181186%09red/chx:102182606%09red/chx:102191742%09red
Legionellosis	KEGG PATHWAY	chx05134	7	73	0.386175939	1	102176037|102169137|102182683|102178315|100861238|102174911|100860849	chx:102176037|chx:102169137|chx:102182683|chx:100860849|chx:100861238|chx:102174911|chx:100860849|	102176037|102169137|102182683|100860849|100861238|102174911|100860849|	SAR1B|NFKBIA| |HSP70.1|HSPD1|RAB1B|HSP70.1|	http://www.genome.jp/kegg-bin/show_pathway?chx05134/chx:102176037%09red/chx:102174911%09red/chx:102169137%09red/chx:100860849%09red/chx:102182683%09red/chx:100861238%09red
Prolactin signaling pathway	KEGG PATHWAY	chx04917	8	85	0.389307663	1	102176363|102190520|102186040|102171162|102178979|102188710|102189484|102180670	chx:102176363|chx:102190520|chx:102186040|chx:102171162|chx:102178979|chx:102188710|chx:102189484|chx:102180670|	102176363|102190520|102186040|102171162|102178979|102188710|102189484|102180670|	GSK3B|MAP2K1|MAPK1|SOCS5|SOCS2|PIK3R1|ESR1|JAK2|	http://www.genome.jp/kegg-bin/show_pathway?chx04917/chx:102171162%09red/chx:102176363%09red/chx:102190520%09red/chx:102186040%09red/chx:102178979%09red/chx:102189484%09red/chx:102188710%09red/chx:102180670%09red
Fatty acid metabolism	KEGG PATHWAY	chx01212	5	50	0.390251497	1	100860763|102185694|102171133|102179380|102178247	chx:100860763|chx:102185694|chx:100861212|chx:102179380|chx:102178247|	100860763|102185694|100861212|102179380|102178247|	SCD1|ACSL3|FADS2| |FADS1|	http://www.genome.jp/kegg-bin/show_pathway?chx01212/chx:100860763%09red/chx:102185694%09red/chx:102179380%09red/chx:102178247%09red/chx:100861212%09red
Primary bile acid biosynthesis	KEGG PATHWAY	chx00120	2	16	0.391878976	1	102191759|102170750	chx:102191759|chx:102170750|	102191759|102170750|	CH25H|HSD3B7|	http://www.genome.jp/kegg-bin/show_pathway?chx00120/chx:102170750%09red/chx:102191759%09red
Inositol phosphate metabolism	KEGG PATHWAY	chx00562	6	62	0.39530584	1	102185891|102181924|102173853|102187243|102183460|102175872	chx:102185891|chx:102181924|chx:102173853|chx:102187243|chx:102183460|chx:102175872|	102185891|102181924|102173853|102187243|102183460|102175872|	PTEN| |ITPKA|IMPAD1|ITPK1|IMPA1|	http://www.genome.jp/kegg-bin/show_pathway?chx00562/chx:102175872%09red/chx:102185891%09red/chx:102187243%09red/chx:102181924%09red/chx:102183460%09red/chx:102173853%09red
Glycolysis / Gluconeogenesis	KEGG PATHWAY	chx00010	6	62	0.39530584	1	102187622|102187916|102176387|102176249|102168710|102174691	chx:102187622|chx:102187916|chx:102176387|chx:102176249|chx:102168710|chx:102174691|	102187622|102187916|102176387|102176249|102168710|102174691|	ALDOC|BPGM|DLD|DLAT|PDHA1|ENO3|	http://www.genome.jp/kegg-bin/show_pathway?chx00010/chx:102176249%09red/chx:102187916%09red/chx:102176387%09red/chx:102168710%09red/chx:102174691%09red/chx:102187622%09red
Parkinson's disease	KEGG PATHWAY	chx05012	15	169	0.39612278	1	102176032|102188663|102171890|102172289|102171149|102187374|102182696|102188021|102175610|102179361|102187154|102181026|106501838|100860765|102186286	chx:102176032|chx:102188663|chx:102171890|chx:102172289|chx:102171149|chx:102187374|chx:102182696|chx:102188021|chx:102175610|chx:102179361|chx:102187154|chx:102181026|chx:102185804|chx:102185804|chx:102186286|	102176032|102188663|102171890|102172289|102171149|102187374|102182696|102188021|102175610|102179361|102187154|102181026|102185804|102185804|102186286|	NDUFA7|NDUFB11|ATP5C1| | |PPIF|NDUFB6| | |NDUFA9| |NDUFA11|GNAI1|GNAI1| |	http://www.genome.jp/kegg-bin/show_pathway?chx05012/chx:102181026%09red/chx:102172289%09red/chx:102188021%09red/chx:102176032%09red/chx:102179361%09red/chx:102175610%09red/chx:102186286%09red/chx:102171890%09red/chx:102171149%09red/chx:102188663%09red/chx:102187374%09red/chx:102185804%09red/chx:102187154%09red/chx:102182696%09red
Pancreatic cancer	KEGG PATHWAY	chx05212	6	63	0.408887733	1	102190520|102186040|102171306|102188455|102188710|102185926	chx:102190520|chx:102186040|chx:102171306|chx:102188455|chx:102188710|chx:102185926|	102190520|102186040|102171306|102188455|102188710|102185926|	MAP2K1|MAPK1|CDK4|SMAD2|PIK3R1|TGFA|	http://www.genome.jp/kegg-bin/show_pathway?chx05212/chx:102185926%09red/chx:102190520%09red/chx:102186040%09red/chx:102171306%09red/chx:102188710%09red/chx:102188455%09red
RNA degradation	KEGG PATHWAY	chx03018	7	75	0.411068145	1	102190586|102190828|102168232|100861077|100861238|102174691|102178771	chx:102190586|chx:102190828|chx:102168232|chx:100861077|chx:100861238|chx:102174691|chx:102178771|	102190586|102190828|102168232|100861077|100861238|102174691|102178771|	DCPS|LSM3|PABPC4|CNOT7|HSPD1|ENO3|XRN1|	http://www.genome.jp/kegg-bin/show_pathway?chx03018/chx:100861238%09red/chx:100861077%09red/chx:102178771%09red/chx:102168232%09red/chx:102190586%09red/chx:102174691%09red/chx:102190828%09red
Measles	KEGG PATHWAY	chx05162	12	135	0.413609597	1	102176363|100860849|102169137|102171306|102175025|102178315|102175277|102173426|102188710|102191552|102180451|102180670	chx:102176363|chx:100860849|chx:102169137|chx:102171306|chx:102175025|chx:100860849|chx:102175277|chx:102173426|chx:102188710|chx:102191552|chx:102180451|chx:102180670|	102176363|100860849|102169137|102171306|102175025|100860849|102175277|102173426|102188710|102191552|102180451|102180670|	GSK3B|HSP70.1|NFKBIA|CDK4|EIF2AK4|HSP70.1|CDKN1B|TLR9|PIK3R1|IFNAR1|FAS|JAK2|	http://www.genome.jp/kegg-bin/show_pathway?chx05162/chx:102173426%09red/chx:102176363%09red/chx:102169137%09red/chx:102171306%09red/chx:102180451%09red/chx:102188710%09red/chx:102175025%09red/chx:100860849%09red/chx:102180670%09red/chx:102175277%09red/chx:102191552%09red
Folate biosynthesis	KEGG PATHWAY	chx00790	2	17	0.418667986	1	102188941|102182880	chx:102188941|chx:102182880|	102188941|102182880|	DHFR|SPR|	http://www.genome.jp/kegg-bin/show_pathway?chx00790/chx:102182880%09red/chx:102188941%09red
Non-small cell lung cancer	KEGG PATHWAY	chx05223	5	52	0.420403091	1	102171306|102185926|102188710|102190520|102186040	chx:102171306|chx:102185926|chx:102188710|chx:102190520|chx:102186040|	102171306|102185926|102188710|102190520|102186040|	CDK4|TGFA|PIK3R1|MAP2K1|MAPK1|	http://www.genome.jp/kegg-bin/show_pathway?chx05223/chx:102188710%09red/chx:102186040%09red/chx:102190520%09red/chx:102185926%09red/chx:102171306%09red
Biosynthesis of amino acids	KEGG PATHWAY	chx01230	7	76	0.423495346	1	102187622|102170704|102181902|100861063|102184057|102174691|102172823	chx:102187622|chx:102170704|chx:102181902|chx:100861063|chx:102184057|chx:102174691|chx:102172823|	102187622|102170704|102181902|100861063|102184057|102174691|102172823|	ALDOC|MAT2A|IDH3A|GOT1|ACO1|ENO3|IDH3B|	http://www.genome.jp/kegg-bin/show_pathway?chx01230/chx:100861063%09red/chx:102172823%09red/chx:102184057%09red/chx:102170704%09red/chx:102174691%09red/chx:102181902%09red/chx:102187622%09red
RNA polymerase	KEGG PATHWAY	chx03020	3	29	0.429528875	1	102170812|100861003|102173387	chx:102170812|chx:100861003|chx:102173387|	102170812|100861003|102173387|	POLR2C|POLR1C|POLR3D|	http://www.genome.jp/kegg-bin/show_pathway?chx03020/chx:102170812%09red/chx:102173387%09red/chx:100861003%09red
AMPK signaling pathway	KEGG PATHWAY	chx04152	11	125	0.433106626	1	102189604|102168229|102185489|108637286|102180727|102188710|100860763|102190390|102182916|100861308|102180987	chx:102189604|chx:102168229|chx:102185489|chx:102184858|chx:102180727|chx:102188710|chx:100860763|chx:102190390|chx:102182916|chx:100861308|chx:102180987|	102189604|102168229|102185489|102184858|102180727|102188710|100860763|102190390|102182916|100861308|102180987|	RAB2A|EEF2K|PPP2R5A|IRS1|PRKAG2|PIK3R1|SCD1|CCNA2|PPP2R3C| | |	http://www.genome.jp/kegg-bin/show_pathway?chx04152/chx:102190390%09red/chx:102189604%09red/chx:102168229%09red/chx:100860763%09red/chx:100861308%09red/chx:102185489%09red/chx:102188710%09red/chx:102182916%09red/chx:102180727%09red/chx:102184858%09red/chx:102180987%09red
Huntington's disease	KEGG PATHWAY	chx05016	18	211	0.440715054	1	102176032|102181107|102188663|102171890|102172289|102182223|100860911|102187374|102171149|102188021|102175610|102179361|102187154|102181026|102170812|102182696|100861196|102186286	chx:102176032|chx:102181107|chx:102188663|chx:102171890|chx:102172289|chx:102182223|chx:100860911|chx:102187374|chx:102171149|chx:102188021|chx:102175610|chx:102179361|chx:102187154|chx:102181026|chx:102170812|chx:102182696|chx:100861196|chx:102186286|	102176032|102181107|102188663|102171890|102172289|102182223|100860911|102187374|102171149|102188021|102175610|102179361|102187154|102181026|102170812|102182696|100861196|102186286|	NDUFA7|REST|NDUFB11|ATP5C1| |CLTA|SP1|PPIF| | | |NDUFA9| |NDUFA11|POLR2C|NDUFB6|SOD1| |	http://www.genome.jp/kegg-bin/show_pathway?chx05016/chx:100860911%09red/chx:102182223%09red/chx:102172289%09red/chx:102188021%09red/chx:102176032%09red/chx:102181107%09red/chx:102179361%09red/chx:102175610%09red/chx:102186286%09red/chx:102171890%09red/chx:102171149%09red/chx:102170812%09red/chx:100861196%09red/chx:102188663%09red/chx:102187374%09red/chx:102181026%09red/chx:102187154%09red/chx:102…
Wnt signaling pathway	KEGG PATHWAY	chx04310	12	138	0.441391913	1	102187079|102174961|102176363|102187112|102191742|102178141|102185423|102184725|102176770|102170182|102170921|102180281	chx:102187079|chx:102174961|chx:102176363|chx:102188771|chx:102191742|chx:102178141|chx:102185423|chx:102184725|chx:102176770|chx:102170182|chx:102176310|chx:102180281|	102187079|102174961|102176363|102188771|102191742|102178141|102185423|102184725|102176770|102170182|102176310|102180281|	FBXW11|FZD10|GSK3B| |CTNNB1|SFRP4|JUN|NFATC4|PPP3CA|TBL1XR1|WNT5B|WNT2|	http://www.genome.jp/kegg-bin/show_pathway?chx04310/chx:102185423%09red/chx:102176363%09red/chx:102188771%09red/chx:102176770%09red/chx:102180281%09red/chx:102174961%09red/chx:102184725%09red/chx:102187079%09red/chx:102178141%09red/chx:102176310%09red/chx:102191742%09red/chx:102170182%09red
Long-term potentiation	KEGG PATHWAY	chx04720	6	66	0.449402554	1	102170985|102190520|102186040|102181064|102176770|102174543	chx:102170985|chx:102190520|chx:102186040|chx:102181064|chx:102176770|chx:102174543|	102170985|102190520|102186040|102181064|102176770|102174543|	PPP1CB|MAP2K1|MAPK1|PPP1CC|PPP3CA|RAP1B|	http://www.genome.jp/kegg-bin/show_pathway?chx04720/chx:102170985%09red/chx:102190520%09red/chx:102174543%09red/chx:102186040%09red/chx:102181064%09red/chx:102176770%09red
Thyroid cancer	KEGG PATHWAY	chx05216	3	30	0.449635852	1	102190520|102191742|102186040	chx:102190520|chx:102191742|chx:102186040|	102190520|102191742|102186040|	MAP2K1|CTNNB1|MAPK1|	http://www.genome.jp/kegg-bin/show_pathway?chx05216/chx:102186040%09red/chx:102191742%09red/chx:102190520%09red
Purine metabolism	KEGG PATHWAY	chx00230	15	176	0.453683702	1	102189182|102181079|102169758|102176121|102180558|100861003|102175015|102183183|102189416|102189651|102170812|102186802|102175061|102171208|102173387	chx:102189182|chx:102181079|chx:102169758|chx:102176121|chx:102180558|chx:100861003|chx:102175015|chx:102183183|chx:102189416|chx:102189651|chx:102170812|chx:102169948|chx:102175061|chx:102171208|chx:102173387|	102189182|102181079|102169758|102176121|102180558|100861003|102175015|102183183|102189416|102189651|102170812|102169948|102175061|102171208|102173387|	ENTPD1|PRIM2|NUDT2|AK3|PDE4B|POLR1C|DCK|PDE4D|RRM1|ADK|POLR2C| |PDE8A|NME4|POLR3D|	http://www.genome.jp/kegg-bin/show_pathway?chx00230/chx:102175061%09red/chx:102170812%09red/chx:102183183%09red/chx:102175015%09red/chx:100861003%09red/chx:102189416%09red/chx:102173387%09red/chx:102176121%09red/chx:102189182%09red/chx:102169758%09red/chx:102181079%09red/chx:102169948%09red/chx:102180558%09red/chx:102189651%09red/chx:102171208%09red
Phenylalanine, tyrosine and tryptophan biosynthesis	KEGG PATHWAY	chx00400	1	7	0.461506745	1	100861063	chx:100861063|	100861063|	GOT1|	http://www.genome.jp/kegg-bin/show_pathway?chx00400/chx:100861063%09red
Amoebiasis	KEGG PATHWAY	chx05146	10	116	0.464535133	1	108633473|102183372|102178679|106503969|102168869|102185034|102173037|102188710|100860938|108635143	chx:102174613|chx:102183372|chx:102174613|chx:102174613|chx:102168869|chx:102185034|chx:102170256|chx:102188710|chx:100860938|chx:102174613|	102174613|102183372|102174613|102174613|102168869|102185034|102170256|102188710|100860938|102174613|	|LAMB2| | |RAB7A|RAB5C|LAMC1|PIK3R1| | |	http://www.genome.jp/kegg-bin/show_pathway?chx05146/chx:102183372%09red/chx:102174613%09red/chx:102188710%09red/chx:102168869%09red/chx:102170256%09red/chx:100860938%09red/chx:102185034%09red
One carbon pool by folate	KEGG PATHWAY	chx00670	2	19	0.470340662	1	102188941|102172111	chx:102188941|chx:102172111|	102188941|102172111|	DHFR|TYMS|	http://www.genome.jp/kegg-bin/show_pathway?chx00670/chx:102188941%09red/chx:102172111%09red
Ribosome biogenesis in eukaryotes	KEGG PATHWAY	chx03008	7	81	0.484981587	1	102174356|102183221|102176450|102171795|102186802|102178771|102172640	chx:102174356|chx:102183221|chx:102176450|chx:102171795|chx:102169948|chx:102178771|chx:102172640|	102174356|102183221|102176450|102171795|102169948|102178771|102172640|	GNL2|GAR1|RAN|XPO1| |XRN1|NXT1|	http://www.genome.jp/kegg-bin/show_pathway?chx03008/chx:102172640%09red/chx:102178771%09red/chx:102183221%09red/chx:102171795%09red/chx:102176450%09red/chx:102169948%09red/chx:102174356%09red
TNF signaling pathway	KEGG PATHWAY	chx04668	9	106	0.488409657	1	102186040|102190520|102169137|102173967|102182683|102185423|102173485|102188710|102180451	chx:102186040|chx:102190520|chx:102169137|chx:102173967|chx:102182683|chx:102185423|chx:102173485|chx:102188710|chx:102180451|	102186040|102190520|102169137|102173967|102182683|102185423|102173485|102188710|102180451|	MAPK1|MAP2K1|NFKBIA|MAP2K3| |JUN|BIRC2|PIK3R1|FAS|	http://www.genome.jp/kegg-bin/show_pathway?chx04668/chx:102185423%09red/chx:102190520%09red/chx:102169137%09red/chx:102180451%09red/chx:102188710%09red/chx:102173485%09red/chx:102173967%09red/chx:102182683%09red/chx:102186040%09red
Leukocyte transendothelial migration	KEGG PATHWAY	chx04670	10	120	0.504750171	1	102180751|102191742|102174543|102173818|102178574|102178188|102188710|102171022|100860765|106501838	chx:102180751|chx:102191742|chx:102174543|chx:102173818|chx:102178574|chx:102178188|chx:102188710|chx:102171022|chx:102185804|chx:102185804|	102180751|102191742|102174543|102173818|102178574|102178188|102188710|102171022|102185804|102185804|	CD99|CTNNB1|RAP1B|SIPA1|ARHGAP5|THY1|PIK3R1| |GNAI1|GNAI1|	http://www.genome.jp/kegg-bin/show_pathway?chx04670/chx:102174543%09red/chx:102178574%09red/chx:102188710%09red/chx:102180751%09red/chx:102185804%09red/chx:102171022%09red/chx:102173818%09red/chx:102191742%09red/chx:102178188%09red
Insulin signaling pathway	KEGG PATHWAY	chx04910	12	145	0.505620821	1	102176363|102190520|108637286|102178945|102178979|102181064|102186040|102170985|102180727|102188710|102172686|100861308	chx:102176363|chx:102190520|chx:102184858|chx:102178945|chx:102178979|chx:102181064|chx:102186040|chx:102170985|chx:102180727|chx:102188710|chx:102172686|chx:100861308|	102176363|102190520|102184858|102178945|102178979|102181064|102186040|102170985|102180727|102188710|102172686|100861308|	GSK3B|MAP2K1|IRS1|PRKAR1A|SOCS2|PPP1CC|MAPK1|PPP1CB|PRKAG2|PIK3R1|PPP1R3C| |	http://www.genome.jp/kegg-bin/show_pathway?chx04910/chx:102176363%09red/chx:102190520%09red/chx:102172686%09red/chx:102186040%09red/chx:100861308%09red/chx:102178979%09red/chx:102178945%09red/chx:102188710%09red/chx:102170985%09red/chx:102180727%09red/chx:102184858%09red/chx:102181064%09red
Cardiac muscle contraction	KEGG PATHWAY	chx04260	7	83	0.509076364	1	102172289|102171149|102187154|102175610|108633809|102188021|102186286	chx:102172289|chx:102171149|chx:102187154|chx:102175610|chx:102188357|chx:102188021|chx:102186286|	102172289|102171149|102187154|102175610|102188357|102188021|102186286|	| | | |ATP1B3| | |	http://www.genome.jp/kegg-bin/show_pathway?chx04260/chx:102172289%09red/chx:102188021%09red/chx:102188357%09red/chx:102175610%09red/chx:102186286%09red/chx:102171149%09red/chx:102187154%09red
Sphingolipid metabolism	KEGG PATHWAY	chx00600	4	46	0.516428656	1	102183749|102168201|102175656|102177389	chx:102183749|chx:102168201|chx:102175656|chx:102177389|	102183749|102168201|102175656|102177389|	KDSR|SPHK1| |NEU1|	http://www.genome.jp/kegg-bin/show_pathway?chx00600/chx:102177389%09red/chx:102183749%09red/chx:102175656%09red/chx:102168201%09red
Proximal tubule bicarbonate reclamation	KEGG PATHWAY	chx04964	2	21	0.51915245	1	108633809|102188907	chx:102188357|chx:102188907|	102188357|102188907|	ATP1B3|GLS|	http://www.genome.jp/kegg-bin/show_pathway?chx04964/chx:102188907%09red/chx:102188357%09red
HIF-1 signaling pathway	KEGG PATHWAY	chx04066	9	109	0.519956559	1	102190520|102187112|102186040|102174800|102189773|102175277|102188710|102168710|102174691	chx:102190520|chx:102188771|chx:102186040|chx:102174800|chx:102189773|chx:102175277|chx:102188710|chx:102168710|chx:102174691|	102190520|102188771|102186040|102174800|102189773|102175277|102188710|102168710|102174691|	MAP2K1| |MAPK1| |ANGPT1|CDKN1B|PIK3R1|PDHA1|ENO3|	http://www.genome.jp/kegg-bin/show_pathway?chx04066/chx:102190520%09red/chx:102188771%09red/chx:102168710%09red/chx:102189773%09red/chx:102188710%09red/chx:102174800%09red/chx:102174691%09red/chx:102175277%09red/chx:102186040%09red
Dilated cardiomyopathy	KEGG PATHWAY	chx05414	7	84	0.520978391	1	102185499|102187813|102175347|102191301|102181695|102172761|102176320	chx:102185499|chx:102187813|chx:102175347|chx:102191301|chx:102181695|chx:102172761|chx:102176320|	102185499|102187813|102175347|102191301|102181695|102172761|102176320|	ITGA3|ITGAV|LMNA|ITGB8|ITGA8|ITGA1|EMD|	http://www.genome.jp/kegg-bin/show_pathway?chx05414/chx:102191301%09red/chx:102175347%09red/chx:102187813%09red/chx:102185499%09red/chx:102176320%09red/chx:102181695%09red/chx:102172761%09red
Primary immunodeficiency	KEGG PATHWAY	chx05340	3	34	0.52679859	1	102180638|102171562|102183249	chx:102180638|chx:102171562|chx:102183249|	102180638|102171562|102183249|	TAP2|RFX5|CD40|	http://www.genome.jp/kegg-bin/show_pathway?chx05340/chx:102180638%09red/chx:102171562%09red/chx:102183249%09red
Ether lipid metabolism	KEGG PATHWAY	chx00565	4	47	0.532311859	1	102178930|102172928|102176626|102185383	chx:102178930|chx:102172928|chx:102176626|chx:102185383|	102178930|102172928|102176626|102185383|	PLA2G4A|PAFAH1B3|ENPP2|PAFAH1B2|	http://www.genome.jp/kegg-bin/show_pathway?chx00565/chx:102178930%09red/chx:102185383%09red/chx:102172928%09red/chx:102176626%09red
Oxidative phosphorylation	KEGG PATHWAY	chx00190	13	161	0.536192253	1	102176032|102188663|102171890|102172289|102171149|102182696|102188021|102175610|102179361|102187154|102181026|102186053|102186286	chx:102176032|chx:102188663|chx:102171890|chx:102172289|chx:102171149|chx:102182696|chx:102188021|chx:102175610|chx:102179361|chx:102187154|chx:102181026|chx:102186053|chx:102186286|	102176032|102188663|102171890|102172289|102171149|102182696|102188021|102175610|102179361|102187154|102181026|102186053|102186286|	NDUFA7|NDUFB11|ATP5C1| | |NDUFB6| | |NDUFA9| |NDUFA11|ATP6V1A| |	http://www.genome.jp/kegg-bin/show_pathway?chx00190/chx:102172289%09red/chx:102188021%09red/chx:102176032%09red/chx:102179361%09red/chx:102175610%09red/chx:102186053%09red/chx:102181026%09red/chx:102171149%09red/chx:102182696%09red/chx:102188663%09red/chx:102171890%09red/chx:102187154%09red/chx:102186286%09red
Chagas disease (American trypanosomiasis)	KEGG PATHWAY	chx05142	9	111	0.540626135	1	102185423|102186040|102169137|102173426|102188710|102188455|102180451|100860765|106501838	chx:102185423|chx:102186040|chx:102169137|chx:102173426|chx:102188710|chx:102188455|chx:102180451|chx:102185804|chx:102185804|	102185423|102186040|102169137|102173426|102188710|102188455|102180451|102185804|102185804|	JUN|MAPK1|NFKBIA|TLR9|PIK3R1|SMAD2|FAS|GNAI1|GNAI1|	http://www.genome.jp/kegg-bin/show_pathway?chx05142/chx:102185423%09red/chx:102169137%09red/chx:102173426%09red/chx:102180451%09red/chx:102188710%09red/chx:102188455%09red/chx:102185804%09red/chx:102186040%09red
Long-term depression	KEGG PATHWAY	chx04730	5	61	0.550699171	1	102178930|102186040|100860765|102190520|106501838	chx:102178930|chx:102186040|chx:102185804|chx:102190520|chx:102185804|	102178930|102186040|102185804|102190520|102185804|	PLA2G4A|MAPK1|GNAI1|MAP2K1|GNAI1|	http://www.genome.jp/kegg-bin/show_pathway?chx04730/chx:102186040%09red/chx:102178930%09red/chx:102190520%09red/chx:102185804%09red
Rap1 signaling pathway	KEGG PATHWAY	chx04015	16	201	0.553387661	1	102188710|102190520|102191742|102186040|102174543|102189773|102173818|102174268|102173967|102170938|102174007|106503372|100860971|102181186|100860765|106501838	chx:102188710|chx:102190520|chx:102191742|chx:102186040|chx:102174543|chx:102189773|chx:102173818|chx:102174268|chx:102173967|chx:102170938|chx:102174007|chx:102173788|chx:100860971|chx:102181186|chx:102185804|chx:102185804|	102188710|102190520|102191742|102186040|102174543|102189773|102173818|102174268|102173967|102170938|102174007|102173788|100860971|102181186|102185804|102185804|	PIK3R1|MAP2K1|CTNNB1|MAPK1|RAP1B|ANGPT1|SIPA1| |MAP2K3|FGFR2|PDGFRA|PRKD1|THBS1|MET|GNAI1|GNAI1|	http://www.genome.jp/kegg-bin/show_pathway?chx04015/chx:102174268%09red/chx:102190520%09red/chx:102174543%09red/chx:102186040%09red/chx:102189773%09red/chx:102188710%09red/chx:102170938%09red/chx:102173788%09red/chx:102173967%09red/chx:102185804%09red/chx:102181186%09red/chx:102173818%09red/chx:102191742%09red/chx:102174007%09red/chx:100860971%09red
Alanine, aspartate and glutamate metabolism	KEGG PATHWAY	chx00250	3	36	0.563055246	1	102168601|100861063|102188907	chx:102168601|chx:100861063|chx:102188907|	102168601|100861063|102188907|	ASNS|GOT1|GLS|	http://www.genome.jp/kegg-bin/show_pathway?chx00250/chx:102168601%09red/chx:102188907%09red/chx:100861063%09red
Circadian rhythm	KEGG PATHWAY	chx04710	3	36	0.563055246	1	102187079|102180727|102187112	chx:102187079|chx:102180727|chx:102188771|	102187079|102180727|102188771|	FBXW11|PRKAG2| |	http://www.genome.jp/kegg-bin/show_pathway?chx04710/chx:102187079%09red/chx:102180727%09red/chx:102188771%09red
Glutathione metabolism	KEGG PATHWAY	chx00480	4	49	0.563273652	1	102181442|108637838|102189416|102184631	chx:102181442|chx:102178383|chx:102189416|chx:102184631|	102181442|102178383|102189416|102184631|	GPX1| |RRM1|ODC1|	http://www.genome.jp/kegg-bin/show_pathway?chx00480/chx:102189416%09red/chx:102181442%09red/chx:102184631%09red/chx:102178383%09red
Pertussis	KEGG PATHWAY	chx05133	6	75	0.565776396	1	102180632|102186040|102185423|102181582|100860765|106501838	chx:102180632|chx:102186040|chx:102185423|chx:102181582|chx:102185804|chx:102185804|	102180632|102186040|102185423|102181582|102185804|102185804|	CFL2|MAPK1|JUN|CXCL6|GNAI1|GNAI1|	http://www.genome.jp/kegg-bin/show_pathway?chx05133/chx:102181582%09red/chx:102180632%09red/chx:102185423%09red/chx:102186040%09red/chx:102185804%09red
Hippo signaling pathway	KEGG PATHWAY	chx04390	12	152	0.567781647	1	102187079|102174961|102176363|102180077|102188050|102191742|102181064|102170985|102170921|102188455|100860789|102180281	chx:102187079|chx:102174961|chx:102176363|chx:102180077|chx:102188050|chx:102191742|chx:102181064|chx:102170985|chx:102176310|chx:102188455|chx:100860789|chx:102180281|	102187079|102174961|102176363|102180077|102188050|102191742|102181064|102170985|102176310|102188455|100860789|102180281|	FBXW11|FZD10|GSK3B|BIRC5|FRMD6|CTNNB1|PPP1CC|PPP1CB|WNT5B|SMAD2|BMP4|WNT2|	http://www.genome.jp/kegg-bin/show_pathway?chx04390/chx:102180077%09red/chx:102176363%09red/chx:102188050%09red/chx:102180281%09red/chx:100860789%09red/chx:102174961%09red/chx:102187079%09red/chx:102188455%09red/chx:102170985%09red/chx:102176310%09red/chx:102181064%09red/chx:102191742%09red
Allograft rejection	KEGG PATHWAY	chx05330	4	50	0.578325627	1	102180451|102185917|102172138|102183249	chx:102180451|chx:102184105|chx:102172138|chx:102183249|	102180451|102184105|102172138|102183249|	FAS| | |CD40|	http://www.genome.jp/kegg-bin/show_pathway?chx05330/chx:102184105%09red/chx:102172138%09red/chx:102180451%09red/chx:102183249%09red
Apoptosis	KEGG PATHWAY	chx04210	7	89	0.578710044	1	102178945|102169137|102176770|102173485|102188711|102188710|102180451	chx:102178945|chx:102169137|chx:102176770|chx:102173485|chx:102188711|chx:102188710|chx:102180451|	102178945|102169137|102176770|102173485|102188711|102188710|102180451|	PRKAR1A|NFKBIA|PPP3CA|BIRC2|IL1RAP|PIK3R1|FAS|	http://www.genome.jp/kegg-bin/show_pathway?chx04210/chx:102169137%09red/chx:102180451%09red/chx:102178945%09red/chx:102188710%09red/chx:102188711%09red/chx:102173485%09red/chx:102176770%09red
Platelet activation	KEGG PATHWAY	chx04611	10	128	0.582191051	1	102170985|102186040|102181064|102174543|102178930|102188710|102171022|100860938|100860765|106501838	chx:102170985|chx:102186040|chx:102181064|chx:102174543|chx:102178930|chx:102188710|chx:102171022|chx:100860938|chx:102185804|chx:102185804|	102170985|102186040|102181064|102174543|102178930|102188710|102171022|100860938|102185804|102185804|	PPP1CB|MAPK1|PPP1CC|RAP1B|PLA2G4A|PIK3R1| | |GNAI1|GNAI1|	http://www.genome.jp/kegg-bin/show_pathway?chx04611/chx:102170985%09red/chx:102174543%09red/chx:102186040%09red/chx:100860938%09red/chx:102188710%09red/chx:102178930%09red/chx:102185804%09red/chx:102171022%09red/chx:102181064%09red
Salmonella infection	KEGG PATHWAY	chx05132	7	90	0.589850966	1	102186040|102182683|102185423|102168869|102176601|102171022|102175884	chx:102186040|chx:102182683|chx:102185423|chx:102168869|chx:102176601|chx:102171022|chx:102175884|	102186040|102182683|102185423|102168869|102176601|102171022|102175884|	MAPK1| |JUN|RAB7A|FLNA| |ARPC3|	http://www.genome.jp/kegg-bin/show_pathway?chx05132/chx:102185423%09red/chx:102175884%09red/chx:102186040%09red/chx:102168869%09red/chx:102182683%09red/chx:102171022%09red/chx:102176601%09red
T cell receptor signaling pathway	KEGG PATHWAY	chx04660	8	103	0.59013022	1	102186040|102176363|102190520|102169137|102171306|102185423|102176770|102188710	chx:102186040|chx:102176363|chx:102190520|chx:102169137|chx:102171306|chx:102185423|chx:102176770|chx:102188710|	102186040|102176363|102190520|102169137|102171306|102185423|102176770|102188710|	MAPK1|GSK3B|MAP2K1|NFKBIA|CDK4|JUN|PPP3CA|PIK3R1|	http://www.genome.jp/kegg-bin/show_pathway?chx04660/chx:102185423%09red/chx:102176363%09red/chx:102190520%09red/chx:102169137%09red/chx:102171306%09red/chx:102188710%09red/chx:102176770%09red/chx:102186040%09red
Fc epsilon RI signaling pathway	KEGG PATHWAY	chx04664	5	64	0.590933356	1	102173967|102178930|102190520|102188710|102186040	chx:102173967|chx:102178930|chx:102190520|chx:102188710|chx:102186040|	102173967|102178930|102190520|102188710|102186040|	MAP2K3|PLA2G4A|MAP2K1|PIK3R1|MAPK1|	http://www.genome.jp/kegg-bin/show_pathway?chx04664/chx:102188710%09red/chx:102186040%09red/chx:102178930%09red/chx:102173967%09red/chx:102190520%09red
Cell adhesion molecules (CAMs)	KEGG PATHWAY	chx04514	12	155	0.593461042	1	102180751|102187813|102191301|102169922|102183249|106501844|102188004|102185917|102181695|102172138|102183082|102173039	chx:102180751|chx:102187813|chx:102191301|chx:102169922|chx:102183249|chx:102171839|chx:102188004|chx:102184105|chx:102181695|chx:102172138|chx:102183082|chx:102173039|	102180751|102187813|102191301|102169922|102183249|102171839|102188004|102184105|102181695|102172138|102183082|102173039|	CD99|ITGAV|ITGB8|CADM3|CD40|LRRC4|CDH2| |ITGA8| |SDC2|PVRL3|	http://www.genome.jp/kegg-bin/show_pathway?chx04514/chx:102184105%09red/chx:102191301%09red/chx:102169922%09red/chx:102187813%09red/chx:102172138%09red/chx:102183082%09red/chx:102183249%09red/chx:102180751%09red/chx:102181695%09red/chx:102171839%09red/chx:102188004%09red/chx:102173039%09red
Other glycan degradation	KEGG PATHWAY	chx00511	2	25	0.607353901	1	102175518|102177389	chx:102175518|chx:102177389|	102175518|102177389|	HEXDC|NEU1|	http://www.genome.jp/kegg-bin/show_pathway?chx00511/chx:102175518%09red/chx:102177389%09red
NOD-like receptor signaling pathway	KEGG PATHWAY	chx04621	4	52	0.607516922	1	102169137|102173485|102168578|102186040	chx:102169137|chx:102173485|chx:102168578|chx:102186040|	102169137|102173485|102168578|102186040|	NFKBIA|BIRC2|ERBB2IP|MAPK1|	http://www.genome.jp/kegg-bin/show_pathway?chx04621/chx:102169137%09red/chx:102186040%09red/chx:102173485%09red/chx:102168578%09red
Viral carcinogenesis	KEGG PATHWAY	chx05203	16	209	0.612636001	1	102174819|102172214|102190390|102184079|102180225|102185423|102180254|102175277|102185917|102171306|102173700|102188710|102169137|102186040|102171483|102172138	chx:102174819|chx:102172214|chx:102190390|chx:102184079|chx:102180225|chx:102185423|chx:102180254|chx:102175277|chx:102184105|chx:102171306|chx:102173700|chx:102188710|chx:102169137|chx:102186040|chx:102171483|chx:102172138|	102174819|102172214|102190390|102184079|102180225|102185423|102180254|102175277|102184105|102171306|102173700|102188710|102169137|102186040|102171483|102172138|	CHD4|HDAC11|CCNA2|MAPKAPK2|GSN|JUN|HDAC5|CDKN1B| |CDK4|SRF|PIK3R1|NFKBIA|MAPK1|CDC20| |	http://www.genome.jp/kegg-bin/show_pathway?chx05203/chx:102184105%09red/chx:102188710%09red/chx:102185423%09red/chx:102174819%09red/chx:102190390%09red/chx:102172214%09red/chx:102172138%09red/chx:102186040%09red/chx:102171306%09red/chx:102184079%09red/chx:102169137%09red/chx:102180254%09red/chx:102175277%09red/chx:102171483%09red/chx:102180225%09red/chx:102173700%09red
Cysteine and methionine metabolism	KEGG PATHWAY	chx00270	3	39	0.614135791	1	102182228|100861063|102170704	chx:102182228|chx:100861063|chx:102170704|	102182228|100861063|102170704|	AMD1|GOT1|MAT2A|	http://www.genome.jp/kegg-bin/show_pathway?chx00270/chx:100861063%09red/chx:102182228%09red/chx:102170704%09red
mTOR signaling pathway	KEGG PATHWAY	chx04150	5	66	0.616617288	1	108637286|102185891|102188710|100861308|102186040	chx:102184858|chx:102185891|chx:102188710|chx:100861308|chx:102186040|	102184858|102185891|102188710|100861308|102186040|	IRS1|PTEN|PIK3R1| |MAPK1|	http://www.genome.jp/kegg-bin/show_pathway?chx04150/chx:102188710%09red/chx:102186040%09red/chx:100861308%09red/chx:102185891%09red/chx:102184858%09red
Morphine addiction	KEGG PATHWAY	chx05032	7	93	0.622355267	1	102183183|102180735|102180558|102186301|102175061|100860765|106501838	chx:102183183|chx:102185296|chx:102180558|chx:102186301|chx:102175061|chx:102185804|chx:102185804|	102183183|102185296|102180558|102186301|102175061|102185804|102185804|	PDE4D|ADRBK2|PDE4B|GRK6|PDE8A|GNAI1|GNAI1|	http://www.genome.jp/kegg-bin/show_pathway?chx05032/chx:102183183%09red/chx:102185296%09red/chx:102186301%09red/chx:102185804%09red/chx:102180558%09red/chx:102175061%09red
Peroxisome	KEGG PATHWAY	chx04146	6	80	0.625028017	1	102183385|102170433|102179212|102185694|100861196|102186938	chx:102183385|chx:102170433|chx:102179212|chx:102185694|chx:100861196|chx:102186938|	102183385|102170433|102179212|102185694|100861196|102186938|	|CRAT|PHYH|ACSL3|SOD1|PEX5|	http://www.genome.jp/kegg-bin/show_pathway?chx04146/chx:102183385%09red/chx:102179212%09red/chx:102170433%09red/chx:100861196%09red/chx:102186938%09red/chx:102185694%09red
Adrenergic signaling in cardiomyocytes	KEGG PATHWAY	chx04261	11	148	0.64372103	1	102188710|102170985|102182916|102186040|102181064|102185489|108633809|102187558|102179381|100860765|106501838	chx:102188710|chx:102170985|chx:102182916|chx:102186040|chx:102181064|chx:102185489|chx:102188357|chx:102179381|chx:102179381|chx:102185804|chx:102185804|	102188710|102170985|102182916|102186040|102181064|102185489|102188357|102179381|102179381|102185804|102185804|	PIK3R1|PPP1CB|PPP2R3C|MAPK1|PPP1CC|PPP2R5A|ATP1B3|ADRB2|ADRB2|GNAI1|GNAI1|	http://www.genome.jp/kegg-bin/show_pathway?chx04261/chx:102170985%09red/chx:102188357%09red/chx:102179381%09red/chx:102185489%09red/chx:102188710%09red/chx:102182916%09red/chx:102185804%09red/chx:102181064%09red/chx:102186040%09red
Propanoate metabolism	KEGG PATHWAY	chx00640	2	27	0.646612249	1	102173533|102179380	chx:102173533|chx:102179380|	102173533|102179380|	ACSS3| |	http://www.genome.jp/kegg-bin/show_pathway?chx00640/chx:102173533%09red/chx:102179380%09red
Glycerolipid metabolism	KEGG PATHWAY	chx00561	4	55	0.648900977	1	102182744|102173200|102175656|102187190	chx:102182744|chx:102173200|chx:102175656|chx:102187190|	102182744|102173200|102175656|102187190|	MBOAT1|AGPAT2| |AKR1B1|	http://www.genome.jp/kegg-bin/show_pathway?chx00561/chx:102173200%09red/chx:102187190%09red/chx:102175656%09red/chx:102182744%09red
Type I diabetes mellitus	KEGG PATHWAY	chx04940	4	55	0.648900977	1	100861238|102180451|102172138|102185917	chx:100861238|chx:102180451|chx:102172138|chx:102184105|	100861238|102180451|102172138|102184105|	HSPD1|FAS| | |	http://www.genome.jp/kegg-bin/show_pathway?chx04940/chx:102184105%09red/chx:102172138%09red/chx:100861238%09red/chx:102180451%09red
Non-homologous end-joining	KEGG PATHWAY	chx03450	1	13	0.661537959	1	102184452	chx:102184452|	102184452|	MRE11A|	http://www.genome.jp/kegg-bin/show_pathway?chx03450/chx:102184452%09red
Fatty acid biosynthesis	KEGG PATHWAY	chx00061	1	13	0.661537959	1	102185694	chx:102185694|	102185694|	ACSL3|	http://www.genome.jp/kegg-bin/show_pathway?chx00061/chx:102185694%09red
Mineral absorption	KEGG PATHWAY	chx04978	4	56	0.662031739	1	102189453|102178423|102177954|108633809	chx:102189453|chx:102178423|chx:102177954|chx:102188357|	102189453|102178423|102177954|102188357|	HMOX2|STEAP2|STEAP1|ATP1B3|	http://www.genome.jp/kegg-bin/show_pathway?chx04978/chx:102177954%09red/chx:102189453%09red/chx:102178423%09red/chx:102188357%09red
Glyoxylate and dicarboxylate metabolism	KEGG PATHWAY	chx00630	2	28	0.665043192	1	102169957|102184057	chx:102169957|chx:102184057|	102169957|102184057|	|ACO1|	http://www.genome.jp/kegg-bin/show_pathway?chx00630/chx:102184057%09red/chx:102169957%09red
Acute myeloid leukemia	KEGG PATHWAY	chx05221	4	57	0.674824378	1	102190520|102178020|102188710|102186040	chx:102190520|chx:102178020|chx:102188710|chx:102186040|	102190520|102178020|102188710|102186040|	MAP2K1|RUNX1|PIK3R1|MAPK1|	http://www.genome.jp/kegg-bin/show_pathway?chx05221/chx:102188710%09red/chx:102178020%09red/chx:102186040%09red/chx:102190520%09red
ErbB signaling pathway	KEGG PATHWAY	chx04012	6	85	0.679337012	1	102176363|102190520|102186040|102185423|102188710|102185926	chx:102176363|chx:102190520|chx:102186040|chx:102185423|chx:102188710|chx:102185926|	102176363|102190520|102186040|102185423|102188710|102185926|	GSK3B|MAP2K1|MAPK1|JUN|PIK3R1|TGFA|	http://www.genome.jp/kegg-bin/show_pathway?chx04012/chx:102185423%09red/chx:102176363%09red/chx:102185926%09red/chx:102190520%09red/chx:102186040%09red/chx:102188710%09red
Fatty acid degradation	KEGG PATHWAY	chx00071	3	44	0.689914414	1	102172857|102185694|102179380	chx:102172857|chx:102185694|chx:102179380|	102172857|102185694|102179380|	ECI1|ACSL3| |	http://www.genome.jp/kegg-bin/show_pathway?chx00071/chx:102172857%09red/chx:102185694%09red/chx:102179380%09red
Glutamatergic synapse	KEGG PATHWAY	chx04724	8	114	0.695497891	1	102177932|102186040|102176770|102178930|102180735|106501838|100860765|102188907	chx:102177932|chx:102186040|chx:102176770|chx:102178930|chx:102185296|chx:102185804|chx:102185804|chx:102188907|	102177932|102186040|102176770|102178930|102185296|102185804|102185804|102188907|	TRPC1|MAPK1|PPP3CA|PLA2G4A|ADRBK2|GNAI1|GNAI1|GLS|	http://www.genome.jp/kegg-bin/show_pathway?chx04724/chx:102185296%09red/chx:102186040%09red/chx:102188907%09red/chx:102178930%09red/chx:102185804%09red/chx:102177932%09red/chx:102176770%09red
Nicotinate and nicotinamide metabolism	KEGG PATHWAY	chx00760	2	30	0.699567523	1	102169244|102173810	chx:102169244|chx:102173810|	102169244|102173810|	QPRT|NAMPT|	http://www.genome.jp/kegg-bin/show_pathway?chx00760/chx:102173810%09red/chx:102169244%09red
alpha-Linolenic acid metabolism	KEGG PATHWAY	chx00592	2	30	0.699567523	1	102178930|102171133	chx:102178930|chx:100861212|	102178930|100861212|	PLA2G4A|FADS2|	http://www.genome.jp/kegg-bin/show_pathway?chx00592/chx:102178930%09red/chx:100861212%09red
Vasopressin-regulated water reabsorption	KEGG PATHWAY	chx04962	3	45	0.703646264	1	100861094|102169329|102185034	chx:100861094|chx:102169329|chx:102185034|	100861094|102169329|102185034|	DCTN6|ARHGDIA|RAB5C|	http://www.genome.jp/kegg-bin/show_pathway?chx04962/chx:102185034%09red/chx:102169329%09red/chx:100861094%09red
Endocrine and other factor-regulated calcium reabsorption	KEGG PATHWAY	chx04961	3	45	0.703646264	1	102182223|102189484|108633809	chx:102182223|chx:102189484|chx:102188357|	102182223|102189484|102188357|	CLTA|ESR1|ATP1B3|	http://www.genome.jp/kegg-bin/show_pathway?chx04961/chx:102182223%09red/chx:102189484%09red/chx:102188357%09red
Herpes simplex infection	KEGG PATHWAY	chx05168	15	210	0.708659137	1	102170985|102177567|102180637|102169137|102181064|102175025|102185423|102180256|102185917|102191552|102180451|102172138|102180638|102180670|102173426	chx:102170985|chx:102171088|chx:102180637|chx:102169137|chx:102181064|chx:102175025|chx:102185423|chx:102180256|chx:102184105|chx:102191552|chx:102180451|chx:102172138|chx:102180638|chx:102180670|chx:102173426|	102170985|102171088|102180637|102169137|102181064|102175025|102185423|102180256|102184105|102191552|102180451|102172138|102180638|102180670|102173426|	PPP1CB| | |NFKBIA|PPP1CC|EIF2AK4|JUN|ALYREF| |IFNAR1|FAS| |TAP2|JAK2|TLR9|	http://www.genome.jp/kegg-bin/show_pathway?chx05168/chx:102171088%09red/chx:102184105%09red/chx:102185423%09red/chx:102175025%09red/chx:102180637%09red/chx:102180638%09red/chx:102172138%09red/chx:102169137%09red/chx:102180256%09red/chx:102173426%09red/chx:102180451%09red/chx:102170985%09red/chx:102180670%09red/chx:102181064%09red/chx:102191552%09red
Autoimmune thyroid disease	KEGG PATHWAY	chx05320	4	60	0.711157651	1	102180451|102185917|102172138|102183249	chx:102180451|chx:102184105|chx:102172138|chx:102183249|	102180451|102184105|102172138|102183249|	FAS| | |CD40|	http://www.genome.jp/kegg-bin/show_pathway?chx05320/chx:102184105%09red/chx:102172138%09red/chx:102180451%09red/chx:102183249%09red
Fructose and mannose metabolism	KEGG PATHWAY	chx00051	2	31	0.715692147	1	102187622|102187190	chx:102187622|chx:102187190|	102187622|102187190|	ALDOC|AKR1B1|	http://www.genome.jp/kegg-bin/show_pathway?chx00051/chx:102187190%09red/chx:102187622%09red
Graft-versus-host disease	KEGG PATHWAY	chx05332	3	46	0.716908124	1	102180451|102172138|102185917	chx:102180451|chx:102172138|chx:102184105|	102180451|102172138|102184105|	FAS| | |	http://www.genome.jp/kegg-bin/show_pathway?chx05332/chx:102184105%09red/chx:102172138%09red/chx:102180451%09red
Glycine, serine and threonine metabolism	KEGG PATHWAY	chx00260	3	46	0.716908124	1	102187916|102176387|102174841	chx:102187916|chx:102176387|chx:102174841|	102187916|102176387|102174841|	BPGM|DLD| |	http://www.genome.jp/kegg-bin/show_pathway?chx00260/chx:102176387%09red/chx:102187916%09red/chx:102174841%09red
Notch signaling pathway	KEGG PATHWAY	chx04330	3	47	0.729704685	1	102177363|102172763|102170430	chx:102177363|chx:102172763|chx:102170430|	102177363|102172763|102170430|	PSENEN|DTX3L|APH1B|	http://www.genome.jp/kegg-bin/show_pathway?chx04330/chx:102172763%09red/chx:102177363%09red/chx:102170430%09red
Galactose metabolism	KEGG PATHWAY	chx00052	2	32	0.731082465	1	102175656|102187190	chx:102175656|chx:102187190|	102175656|102187190|	|AKR1B1|	http://www.genome.jp/kegg-bin/show_pathway?chx00052/chx:102187190%09red/chx:102175656%09red
Glycosphingolipid biosynthesis - globo series	KEGG PATHWAY	chx00603	1	16	0.731677574	1	102175656	chx:102175656|	102175656|	|	http://www.genome.jp/kegg-bin/show_pathway?chx00603/chx:102175656%09red
Tight junction	KEGG PATHWAY	chx04530	9	134	0.745700678	1	102180039|102185891|102191742|102175349|102171306|102172400|102171471|100860765|106501838	chx:102180039|chx:102185891|chx:102191742|chx:102175349|chx:102171306|chx:102172400|chx:102171471|chx:102185804|chx:102185804|	102180039|102185891|102191742|102175349|102171306|102172400|102171471|102185804|102185804|	TJP2|PTEN|CTNNB1|VAPA|CDK4|EPB41L3|PRKCD|GNAI1|GNAI1|	http://www.genome.jp/kegg-bin/show_pathway?chx04530/chx:102171471%09red/chx:102185891%09red/chx:102175349%09red/chx:102171306%09red/chx:102180039%09red/chx:102185804%09red/chx:102191742%09red/chx:102172400%09red
beta-Alanine metabolism	KEGG PATHWAY	chx00410	2	33	0.745758384	1	102179380|102176898	chx:102179380|chx:102176898|	102179380|102176898|	|SMOX|	http://www.genome.jp/kegg-bin/show_pathway?chx00410/chx:102179380%09red/chx:102176898%09red
Selenocompound metabolism	KEGG PATHWAY	chx00450	1	17	0.751665727	1	102171566	chx:102171566|	102171566|	SEPHS2|	http://www.genome.jp/kegg-bin/show_pathway?chx00450/chx:102171566%09red
Sulfur metabolism	KEGG PATHWAY	chx00920	1	17	0.751665727	1	102187243	chx:102187243|	102187243|	IMPAD1|	http://www.genome.jp/kegg-bin/show_pathway?chx00920/chx:102187243%09red
Osteoclast differentiation	KEGG PATHWAY	chx04380	8	121	0.752715334	1	102185423|102186040|102169137|102176770|100860896|102190520|102188710|102191552	chx:102185423|chx:102186040|chx:102169137|chx:102176770|chx:100860896|chx:102190520|chx:102188710|chx:102191552|	102185423|102186040|102169137|102176770|100860896|102190520|102188710|102191552|	JUN|MAPK1|NFKBIA|PPP3CA|TNFRSF11B|MAP2K1|PIK3R1|IFNAR1|	http://www.genome.jp/kegg-bin/show_pathway?chx04380/chx:102185423%09red/chx:102190520%09red/chx:102186040%09red/chx:100860896%09red/chx:102188710%09red/chx:102176770%09red/chx:102169137%09red/chx:102191552%09red
Cocaine addiction	KEGG PATHWAY	chx05030	3	49	0.753926033	1	102185423|100860765|106501838	chx:102185423|chx:102185804|chx:102185804|	102185423|102185804|102185804|	JUN|GNAI1|GNAI1|	http://www.genome.jp/kegg-bin/show_pathway?chx05030/chx:102185423%09red/chx:102185804%09red
SNARE interactions in vesicular transport	KEGG PATHWAY	chx04130	2	34	0.759740916	1	102169484|102174416	chx:102169484|chx:102174416|	102169484|102174416|	VAMP5|STX2|	http://www.genome.jp/kegg-bin/show_pathway?chx04130/chx:102169484%09red/chx:102174416%09red
Vascular smooth muscle contraction	KEGG PATHWAY	chx04270	8	124	0.774776952	1	102170985|102190520|102186040|102181064|102184787|102178930|102171471|102171022	chx:102170985|chx:102190520|chx:102186040|chx:102181064|chx:102184787|chx:102178930|chx:102171471|chx:102171022|	102170985|102190520|102186040|102181064|102184787|102178930|102171471|102171022|	PPP1CB|MAP2K1|MAPK1|PPP1CC|KCNMB4|PLA2G4A|PRKCD| |	http://www.genome.jp/kegg-bin/show_pathway?chx04270/chx:102170985%09red/chx:102190520%09red/chx:102186040%09red/chx:102184787%09red/chx:102171471%09red/chx:102178930%09red/chx:102171022%09red/chx:102181064%09red
Amphetamine addiction	KEGG PATHWAY	chx05031	4	67	0.784130494	1	102181064|102170985|102185423|102176770	chx:102181064|chx:102170985|chx:102185423|chx:102176770|	102181064|102170985|102185423|102176770|	PPP1CC|PPP1CB|JUN|PPP3CA|	http://www.genome.jp/kegg-bin/show_pathway?chx05031/chx:102181064%09red/chx:102185423%09red/chx:102170985%09red/chx:102176770%09red
Porphyrin and chlorophyll metabolism	KEGG PATHWAY	chx00860	2	36	0.78571379	1	102189453|102172983	chx:102189453|chx:102172983|	102189453|102172983|	HMOX2| |	http://www.genome.jp/kegg-bin/show_pathway?chx00860/chx:102172983%09red/chx:102189453%09red
Transcriptional misregulation in cancer	KEGG PATHWAY	chx05202	11	169	0.792214307	1	102171834|102183249|102190909|100860911|102178020|102175277|102174268|100860792|102188193|102169723|102181186	chx:102171834|chx:102183249|chx:102189503|chx:100860911|chx:102178020|chx:102175277|chx:102174268|chx:100860792|chx:102188193|chx:102169723|chx:102181186|	102171834|102183249|102189503|100860911|102178020|102175277|102174268|100860792|102188193|102169723|102181186|	FUS|CD40| |SP1|RUNX1|CDKN1B| |HMGI-C|PLAU|CDKN2C|MET|	http://www.genome.jp/kegg-bin/show_pathway?chx05202/chx:100860911%09red/chx:102188193%09red/chx:102189503%09red/chx:102169723%09red/chx:102183249%09red/chx:102175277%09red/chx:102171834%09red/chx:100860792%09red/chx:102181186%09red/chx:102178020%09red/chx:102174268%09red
Lysine degradation	KEGG PATHWAY	chx00310	3	53	0.797098117	1	102183291|102174919|102186471	chx:102183291|chx:102174919|chx:102184804|	102183291|102174919|102184804|	OGDH|SUV39H1|NSD1|	http://www.genome.jp/kegg-bin/show_pathway?chx00310/chx:102174919%09red/chx:102184804%09red/chx:102183291%09red
African trypanosomiasis	KEGG PATHWAY	chx05143	2	37	0.797749387	1	102180451|102173426	chx:102180451|chx:102173426|	102180451|102173426|	FAS|TLR9|	http://www.genome.jp/kegg-bin/show_pathway?chx05143/chx:102173426%09red/chx:102180451%09red
Serotonergic synapse	KEGG PATHWAY	chx04726	7	113	0.798216665	1	102177932|102190520|102186040|102191798|102178930|100860765|106501838	chx:102177932|chx:102190520|chx:102186040|chx:102191798|chx:102178930|chx:102185804|chx:102185804|	102177932|102190520|102186040|102191798|102178930|102185804|102185804|	TRPC1|MAP2K1|MAPK1|HTR1B|PLA2G4A|GNAI1|GNAI1|	http://www.genome.jp/kegg-bin/show_pathway?chx04726/chx:102190520%09red/chx:102186040%09red/chx:102178930%09red/chx:102191798%09red/chx:102185804%09red/chx:102177932%09red
Terpenoid backbone biosynthesis	KEGG PATHWAY	chx00900	1	20	0.803135325	1	102181140	chx:102181140|	102181140|	ICMT|	http://www.genome.jp/kegg-bin/show_pathway?chx00900/chx:102181140%09red
Cytosolic DNA-sensing pathway	KEGG PATHWAY	chx04623	3	54	0.806845861	1	102169137|100861003|102173387	chx:102169137|chx:100861003|chx:102173387|	102169137|100861003|102173387|	NFKBIA|POLR1C|POLR3D|	http://www.genome.jp/kegg-bin/show_pathway?chx04623/chx:102169137%09red/chx:102173387%09red/chx:100861003%09red
Thyroid hormone synthesis	KEGG PATHWAY	chx04918	4	71	0.818757453	1	102181442|108633809|102180361|102173831	chx:102181442|chx:102188357|chx:102180361|chx:102173831|	102181442|102188357|102180361|102173831|	GPX1|ATP1B3|TTF2|CANX|	http://www.genome.jp/kegg-bin/show_pathway?chx04918/chx:102180361%09red/chx:102181442%09red/chx:102173831%09red/chx:102188357%09red
Carbohydrate digestion and absorption	KEGG PATHWAY	chx04973	2	39	0.820033846	1	108633809|102188710	chx:102188357|chx:102188710|	102188357|102188710|	ATP1B3|PIK3R1|	http://www.genome.jp/kegg-bin/show_pathway?chx04973/chx:102188710%09red/chx:102188357%09red
Amyotrophic lateral sclerosis (ALS)	KEGG PATHWAY	chx05014	3	56	0.825157741	1	102173967|100861196|102176770	chx:102173967|chx:100861196|chx:102176770|	102173967|100861196|102176770|	MAP2K3|SOD1|PPP3CA|	http://www.genome.jp/kegg-bin/show_pathway?chx05014/chx:100861196%09red/chx:102176770%09red/chx:102173967%09red
Dopaminergic synapse	KEGG PATHWAY	chx04728	8	132	0.826509929	1	102176363|102185489|102181064|102170985|102176770|102182916|100860765|106501838	chx:102176363|chx:102185489|chx:102181064|chx:102170985|chx:102176770|chx:102182916|chx:102185804|chx:102185804|	102176363|102185489|102181064|102170985|102176770|102182916|102185804|102185804|	GSK3B|PPP2R5A|PPP1CC|PPP1CB|PPP3CA|PPP2R3C|GNAI1|GNAI1|	http://www.genome.jp/kegg-bin/show_pathway?chx04728/chx:102176363%09red/chx:102185489%09red/chx:102182916%09red/chx:102170985%09red/chx:102185804%09red/chx:102181064%09red/chx:102176770%09red
GnRH signaling pathway	KEGG PATHWAY	chx04912	5	88	0.830930077	1	102173967|102178930|102185423|102190520|102186040	chx:102173967|chx:102178930|chx:102185423|chx:102190520|chx:102186040|	102173967|102178930|102185423|102190520|102186040|	MAP2K3|PLA2G4A|JUN|MAP2K1|MAPK1|	http://www.genome.jp/kegg-bin/show_pathway?chx04912/chx:102185423%09red/chx:102178930%09red/chx:102173967%09red/chx:102186040%09red/chx:102190520%09red
Leishmaniasis	KEGG PATHWAY	chx05140	4	74	0.841613617	1	102169137|102185423|102180670|102186040	chx:102169137|chx:102185423|chx:102180670|chx:102186040|	102169137|102185423|102180670|102186040|	NFKBIA|JUN|JAK2|MAPK1|	http://www.genome.jp/kegg-bin/show_pathway?chx05140/chx:102169137%09red/chx:102185423%09red/chx:102186040%09red/chx:102180670%09red
PPAR signaling pathway	KEGG PATHWAY	chx03320	4	74	0.841613617	1	100860763|102185694|102171133|102179380	chx:100860763|chx:102185694|chx:100861212|chx:102179380|	100860763|102185694|100861212|102179380|	SCD1|ACSL3|FADS2| |	http://www.genome.jp/kegg-bin/show_pathway?chx03320/chx:100860763%09red/chx:102185694%09red/chx:102179380%09red/chx:100861212%09red
Gastric acid secretion	KEGG PATHWAY	chx04971	4	74	0.841613617	1	102170466|108633809|100860765|106501838	chx:102170466|chx:102188357|chx:102185804|chx:102185804|	102170466|102188357|102185804|102185804|	SST|ATP1B3|GNAI1|GNAI1|	http://www.genome.jp/kegg-bin/show_pathway?chx04971/chx:102170466%09red/chx:102188357%09red/chx:102185804%09red
Hematopoietic cell lineage	KEGG PATHWAY	chx04640	5	91	0.850740087	1	102185499|102172761|102187527|100860808|108638312	chx:102185499|chx:102172761|chx:102187527|chx:100860808|chx:102187527|	102185499|102172761|102187527|100860808|102187527|	ITGA3|ITGA1| |CD9| |	http://www.genome.jp/kegg-bin/show_pathway?chx04640/chx:102185499%09red/chx:100860808%09red/chx:102187527%09red/chx:102172761%09red
Phenylalanine metabolism	KEGG PATHWAY	chx00360	1	24	0.855569986	1	100861063	chx:100861063|	100861063|	GOT1|	http://www.genome.jp/kegg-bin/show_pathway?chx00360/chx:100861063%09red
Rheumatoid arthritis	KEGG PATHWAY	chx05323	5	95	0.874115038	1	102185423|102185465|102186053|102189773|102181582	chx:102185423|chx:102185465|chx:102186053|chx:102189773|chx:102181582|	102185423|102185465|102186053|102189773|102181582|	JUN| |ATP6V1A|ANGPT1|CXCL6|	http://www.genome.jp/kegg-bin/show_pathway?chx05323/chx:102181582%09red/chx:102185465%09red/chx:102186053%09red/chx:102185423%09red/chx:102189773%09red
Glycosphingolipid biosynthesis - lacto and neolacto series	KEGG PATHWAY	chx00601	1	26	0.876292981	1	106503512	chx:100861326|	100861326|	GCNT2|	http://www.genome.jp/kegg-bin/show_pathway?chx00601/chx:100861326%09red
Cholinergic synapse	KEGG PATHWAY	chx04725	6	112	0.880732393	1	102190520|102186040|102188710|102180670|100860765|106501838	chx:102190520|chx:102186040|chx:102188710|chx:102180670|chx:102185804|chx:102185804|	102190520|102186040|102188710|102180670|102185804|102185804|	MAP2K1|MAPK1|PIK3R1|JAK2|GNAI1|GNAI1|	http://www.genome.jp/kegg-bin/show_pathway?chx04725/chx:102188710%09red/chx:102186040%09red/chx:102180670%09red/chx:102190520%09red/chx:102185804%09red
Chemical carcinogenesis	KEGG PATHWAY	chx05204	3	64	0.884227676	1	102173507|102183750|108637838	chx:102173233|chx:102183750|chx:102178383|	102173233|102183750|102178383|	|SULT1A1| |	http://www.genome.jp/kegg-bin/show_pathway?chx05204/chx:102183750%09red/chx:102173233%09red/chx:102178383%09red
Synaptic vesicle cycle	KEGG PATHWAY	chx04721	3	66	0.895893033	1	102182223|102186053|102174416	chx:102182223|chx:102186053|chx:102174416|	102182223|102186053|102174416|	CLTA|ATP6V1A|STX2|	http://www.genome.jp/kegg-bin/show_pathway?chx04721/chx:102182223%09red/chx:102186053%09red/chx:102174416%09red
Calcium signaling pathway	KEGG PATHWAY	chx04020	10	177	0.896735932	1	108633196|102173625|102179517|102187374|102173853|102176770|102168201|102174007|102187558|102179381	chx:102187899|chx:102173625|chx:102179517|chx:102187374|chx:102173853|chx:102176770|chx:102168201|chx:102174007|chx:102179381|chx:102179381|	102187899|102173625|102179517|102187374|102173853|102176770|102168201|102174007|102179381|102179381|	BDKRB1| |P2RX5|PPIF|ITPKA|PPP3CA|SPHK1|PDGFRA|ADRB2|ADRB2|	http://www.genome.jp/kegg-bin/show_pathway?chx04020/chx:102179517%09red/chx:102173625%09red/chx:102168201%09red/chx:102179381%09red/chx:102187374%09red/chx:102187899%09red/chx:102176770%09red/chx:102174007%09red/chx:102173853%09red
Pentose phosphate pathway	KEGG PATHWAY	chx00030	1	29	0.901940483	1	102187622	chx:102187622|	102187622|	ALDOC|	http://www.genome.jp/kegg-bin/show_pathway?chx00030/chx:102187622%09red
Natural killer cell mediated cytotoxicity	KEGG PATHWAY	chx04650	6	117	0.902929383	1	102190520|102186040|102176770|102188710|102191552|102180451	chx:102190520|chx:102186040|chx:102176770|chx:102188710|chx:102191552|chx:102180451|	102190520|102186040|102176770|102188710|102191552|102180451|	MAP2K1|MAPK1|PPP3CA|PIK3R1|IFNAR1|FAS|	http://www.genome.jp/kegg-bin/show_pathway?chx04650/chx:102190520%09red/chx:102186040%09red/chx:102180451%09red/chx:102188710%09red/chx:102176770%09red/chx:102191552%09red
Basal transcription factors	KEGG PATHWAY	chx03022	2	50	0.907438517	1	102187576|102189944	chx:102187576|chx:102189944|	102187576|102189944|	TAF1|GTF2F1|	http://www.genome.jp/kegg-bin/show_pathway?chx03022/chx:102187576%09red/chx:102189944%09red
Collecting duct acid secretion	KEGG PATHWAY	chx04966	1	30	0.909248829	1	102186053	chx:102186053|	102186053|	ATP6V1A|	http://www.genome.jp/kegg-bin/show_pathway?chx04966/chx:102186053%09red
Other types of O-glycan biosynthesis	KEGG PATHWAY	chx00514	1	30	0.909248829	1	102191273	chx:102191273|	102191273|	POGLUT1|	http://www.genome.jp/kegg-bin/show_pathway?chx00514/chx:102191273%09red
Valine, leucine and isoleucine degradation	KEGG PATHWAY	chx00280	2	51	0.91301002	1	102176387|102179380	chx:102176387|chx:102179380|	102176387|102179380|	DLD| |	http://www.genome.jp/kegg-bin/show_pathway?chx00280/chx:102176387%09red/chx:102179380%09red
Protein digestion and absorption	KEGG PATHWAY	chx04974	6	120	0.914463837	1	102190327|102188405|100860925|108633809|100860938|102184205	chx:102190327|chx:102188405|chx:100860925|chx:102188357|chx:100860938|chx:102184205|	102190327|102188405|100860925|102188357|100860938|102184205|	SLC3A1|COL12A1| |ATP1B3| |DPP4|	http://www.genome.jp/kegg-bin/show_pathway?chx04974/chx:102190327%09red/chx:102184205%09red/chx:102188357%09red/chx:100860938%09red/chx:102188405%09red/chx:100860925%09red
Asthma	KEGG PATHWAY	chx05310	1	31	0.916012742	1	102183249	chx:102183249|	102183249|	CD40|	http://www.genome.jp/kegg-bin/show_pathway?chx05310/chx:102183249%09red
Pentose and glucuronate interconversions	KEGG PATHWAY	chx00040	1	31	0.916012742	1	102187190	chx:102187190|	102187190|	AKR1B1|	http://www.genome.jp/kegg-bin/show_pathway?chx00040/chx:102187190%09red
Viral myocarditis	KEGG PATHWAY	chx05416	3	71	0.920559707	1	102185917|102172138|102183249	chx:102184105|chx:102172138|chx:102183249|	102184105|102172138|102183249|	| |CD40|	http://www.genome.jp/kegg-bin/show_pathway?chx05416/chx:102184105%09red/chx:102172138%09red/chx:102183249%09red
NF-kappa B signaling pathway	KEGG PATHWAY	chx04064	4	89	0.922536803	1	102173485|102169137|102188193|102183249	chx:102173485|chx:102169137|chx:102188193|chx:102183249|	102173485|102169137|102188193|102183249|	BIRC2|NFKBIA|PLAU|CD40|	http://www.genome.jp/kegg-bin/show_pathway?chx04064/chx:102188193%09red/chx:102169137%09red/chx:102173485%09red/chx:102183249%09red
Metabolic pathways	KEGG PATHWAY	chx01100	88	1270	0.927729434	1	102187622|102172289|102175039|102184057|102182880|102173533|102171149|102181924|102173200|102183749|102187154|102185694|102172823|102171566|102186802|102175536|102180676|102169957|100860863|102173810|102173874|102171890|102191437|102169244|102188021|102183460|102188941|102171208|102170704|102181902|100750233|102189416|106503512|102179380|102176834|102190564|102168710|102181651|102176032|102179361…	chx:102187622|chx:102172289|chx:102175039|chx:102184057|chx:102182880|chx:102173533|chx:102171149|chx:102181924|chx:102173200|chx:102183749|chx:102187154|chx:102185694|chx:102172823|chx:102171566|chx:102169948|chx:102173844|chx:102180676|chx:102169957|chx:100860863|chx:102173810|chx:102173874|chx:102171890|chx:102191437|chx:102169244|chx:102188021|chx:102183460|chx:102188941|chx:102171208|chx:102…	102187622|102172289|102175039|102184057|102182880|102173533|102171149|102181924|102173200|102183749|102187154|102185694|102172823|102171566|102169948|102173844|102180676|102169957|100860863|102173810|102173874|102171890|102191437|102169244|102188021|102183460|102188941|102171208|102170704|102181902|100750233|102189416|100861326|102179380|102176834|102190564|102168710|102181651|102176032|102179361…	ALDOC| |CRLS1|ACO1|SPR|ACSS3| | |AGPAT2|KDSR| |ACSL3|IDH3B|SEPHS2| | |DUT| |ME1|NAMPT|PISD|ATP5C1|CDS2|QPRT| |ITPK1|DHFR|NME4|MAT2A|IDH3A|GNS, G6S|RRM1|GCNT2| |STT3B|DDOST|PDHA1|GALNT11|NDUFA7|NDUFA9|OGDH|DLAT|IMPAD1|PLA2G4A|ARSB|ADK|POLR2C|PCYT2|GALNT3|IMPA1| |PAFAH1B2|DLD|DOLK|GALNT16|ENO3| |GALNT10|AMD1|SPHK1|ALDH1A1|NDUFB6|MBOAT1|NDUFA11|ITPKA|PRIM2|DCK|ASNS|DHCR24|GLS|ODC1|AKR1B1|NDUFB11|PEM…	http://www.genome.jp/kegg-bin/show_pathway?chx01100/chx:102191194%09red/chx:102176032%09red/chx:100860963%09red/chx:102169244%09red/chx:102187190%09red/chx:102176834%09red/chx:102168601%09red/chx:102184631%09red/chx:102179361%09red/chx:102171208%09red/chx:100861326%09red/chx:102180676%09red/chx:102168574%09red/chx:102173844%09red/chx:102181902%09red/chx:102179068%09red/chx:102186053%09red/chx:102…
Regulation of autophagy	KEGG PATHWAY	chx04140	1	33	0.928066406	1	102177934	chx:102177934|	102177934|	|	http://www.genome.jp/kegg-bin/show_pathway?chx04140/chx:102177934%09red
Pancreatic secretion	KEGG PATHWAY	chx04972	4	91	0.929906552	1	102174543|102177932|102187671|108633809	chx:102174543|chx:102177932|chx:102187671|chx:102188357|	102174543|102177932|102187671|102188357|	RAP1B|TRPC1|RAB3D|ATP1B3|	http://www.genome.jp/kegg-bin/show_pathway?chx04972/chx:102177932%09red/chx:102174543%09red/chx:102187671%09red/chx:102188357%09red
Ras signaling pathway	KEGG PATHWAY	chx04014	12	223	0.939484053	1	102190520|102177477|102186040|102174543|102189773|102170938|102174268|102185034|102178930|102174007|102181186|102188710	chx:102190520|chx:102177477|chx:102186040|chx:102174543|chx:102189773|chx:102170938|chx:102174268|chx:102185034|chx:102178930|chx:102174007|chx:102181186|chx:102188710|	102190520|102177477|102186040|102174543|102189773|102170938|102174268|102185034|102178930|102174007|102181186|102188710|	MAP2K1|ETS2|MAPK1|RAP1B|ANGPT1|FGFR2| |RAB5C|PLA2G4A|PDGFRA|MET|PIK3R1|	http://www.genome.jp/kegg-bin/show_pathway?chx04014/chx:102190520%09red/chx:102174543%09red/chx:102186040%09red/chx:102189773%09red/chx:102188710%09red/chx:102178930%09red/chx:102177477%09red/chx:102181186%09red/chx:102185034%09red/chx:102174268%09red/chx:102174007%09red/chx:102170938%09red
Complement and coagulation cascades	KEGG PATHWAY	chx04610	3	76	0.939769442	1	108633196|102188193|102171378	chx:102187899|chx:102188193|chx:102171378|	102187899|102188193|102171378|	BDKRB1|PLAU|MASP1|	http://www.genome.jp/kegg-bin/show_pathway?chx04610/chx:102188193%09red/chx:102171378%09red/chx:102187899%09red
Metabolism of xenobiotics by cytochrome P450	KEGG PATHWAY	chx00980	2	57	0.940345047	1	102173507|108637838	chx:102173233|chx:102178383|	102173233|102178383|	| |	http://www.genome.jp/kegg-bin/show_pathway?chx00980/chx:102173233%09red/chx:102178383%09red
Tyrosine metabolism	KEGG PATHWAY	chx00350	1	37	0.947234193	1	100861063	chx:100861063|	100861063|	GOT1|	http://www.genome.jp/kegg-bin/show_pathway?chx00350/chx:100861063%09red
Linoleic acid metabolism	KEGG PATHWAY	chx00591	1	37	0.947234193	1	102178930	chx:102178930|	102178930|	PLA2G4A|	http://www.genome.jp/kegg-bin/show_pathway?chx00591/chx:102178930%09red
Hepatitis C	KEGG PATHWAY	chx05160	6	132	0.949469814	1	102176363|102169137|102175025|102186040|102188710|102191552	chx:102176363|chx:102169137|chx:102175025|chx:102186040|chx:102188710|chx:102191552|	102176363|102169137|102175025|102186040|102188710|102191552|	GSK3B|NFKBIA|EIF2AK4|MAPK1|PIK3R1|IFNAR1|	http://www.genome.jp/kegg-bin/show_pathway?chx05160/chx:102175025%09red/chx:102169137%09red/chx:102188710%09red/chx:102176363%09red/chx:102186040%09red/chx:102191552%09red
ABC transporters	KEGG PATHWAY	chx02010	2	60	0.950735614	1	102180638|102181156	chx:102180638|chx:102181156|	102180638|102181156|	TAP2|ABCC3|	http://www.genome.jp/kegg-bin/show_pathway?chx02010/chx:102180638%09red/chx:102181156%09red
Tuberculosis	KEGG PATHWAY	chx05152	9	185	0.956745516	1	102186040|102168869|102176770|102185034|100861238|102168201|102173426|102171562|102180670	chx:102186040|chx:102168869|chx:102176770|chx:102185034|chx:100861238|chx:102168201|chx:102173426|chx:102171562|chx:102180670|	102186040|102168869|102176770|102185034|100861238|102168201|102173426|102171562|102180670|	MAPK1|RAB7A|PPP3CA|RAB5C|HSPD1|SPHK1|TLR9|RFX5|JAK2|	http://www.genome.jp/kegg-bin/show_pathway?chx05152/chx:102173426%09red/chx:100861238%09red/chx:102168201%09red/chx:102186040%09red/chx:102171562%09red/chx:102168869%09red/chx:102180670%09red/chx:102185034%09red/chx:102176770%09red
Salivary secretion	KEGG PATHWAY	chx04970	3	83	0.959510349	1	108633809|102187558|102179381	chx:102188357|chx:102179381|chx:102179381|	102188357|102179381|102179381|	ATP1B3|ADRB2|ADRB2|	http://www.genome.jp/kegg-bin/show_pathway?chx04970/chx:102179381%09red/chx:102188357%09red
Cytokine-cytokine receptor interaction	KEGG PATHWAY	chx04060	12	235	0.960370073	1	100860896|102183249|102178301|102178717|102174268|102177022|102188711|102174007|102191552|102180451|102181186|102180987	chx:100860896|chx:102183249|chx:102178301|chx:102178717|chx:102174268|chx:102177022|chx:102188711|chx:102174007|chx:102191552|chx:102180451|chx:102181186|chx:102180987|	100860896|102183249|102178301|102178717|102174268|102177022|102188711|102174007|102191552|102180451|102181186|102180987|	TNFRSF11B|CD40|CXCL16| | |TNFRSF12A|IL1RAP|PDGFRA|IFNAR1|FAS|MET| |	http://www.genome.jp/kegg-bin/show_pathway?chx04060/chx:102177022%09red/chx:102188711%09red/chx:102180987%09red/chx:100860896%09red/chx:102183249%09red/chx:102178717%09red/chx:102180451%09red/chx:102181186%09red/chx:102174268%09red/chx:102174007%09red/chx:102178301%09red/chx:102191552%09red
Insulin secretion	KEGG PATHWAY	chx04911	3	84	0.961775492	1	102174800|108633809|102184787	chx:102174800|chx:102188357|chx:102184787|	102174800|102188357|102184787|	|ATP1B3|KCNMB4|	http://www.genome.jp/kegg-bin/show_pathway?chx04911/chx:102174800%09red/chx:102184787%09red/chx:102188357%09red
Arachidonic acid metabolism	KEGG PATHWAY	chx00590	3	84	0.961775492	1	102181442|102173507|102178930	chx:102181442|chx:102173233|chx:102178930|	102181442|102173233|102178930|	GPX1| |PLA2G4A|	http://www.genome.jp/kegg-bin/show_pathway?chx00590/chx:102173233%09red/chx:102178930%09red/chx:102181442%09red
Bile secretion	KEGG PATHWAY	chx04976	3	86	0.96595273	1	102174800|108633809|102181156	chx:102174800|chx:102188357|chx:102181156|	102174800|102188357|102181156|	|ATP1B3|ABCC3|	http://www.genome.jp/kegg-bin/show_pathway?chx04976/chx:102181156%09red/chx:102174800%09red/chx:102188357%09red
Inflammatory bowel disease (IBD)	KEGG PATHWAY	chx05321	2	66	0.966564623	1	102185423|102188455	chx:102185423|chx:102188455|	102185423|102188455|	JUN|SMAD2|	http://www.genome.jp/kegg-bin/show_pathway?chx05321/chx:102185423%09red/chx:102188455%09red
GABAergic synapse	KEGG PATHWAY	chx04727	3	89	0.971418975	1	102188907|100860765|106501838	chx:102188907|chx:102185804|chx:102185804|	102188907|102185804|102185804|	GLS|GNAI1|GNAI1|	http://www.genome.jp/kegg-bin/show_pathway?chx04727/chx:102188907%09red/chx:102185804%09red
Tryptophan metabolism	KEGG PATHWAY	chx00380	1	46	0.973729282	1	102183291	chx:102183291|	102183291|	OGDH|	http://www.genome.jp/kegg-bin/show_pathway?chx00380/chx:102183291%09red
Jak-STAT signaling pathway	KEGG PATHWAY	chx04630	7	164	0.974374271	1	102176445|102178979|102171162|102188710|102191552|102180670|102180987	chx:102176445|chx:102178979|chx:102171162|chx:102188710|chx:102191552|chx:102180670|chx:102180987|	102176445|102178979|102171162|102188710|102191552|102180670|102180987|	IL19|SOCS2|SOCS5|PIK3R1|IFNAR1|JAK2| |	http://www.genome.jp/kegg-bin/show_pathway?chx04630/chx:102188710%09red/chx:102171162%09red/chx:102178979%09red/chx:102176445%09red/chx:102191552%09red/chx:102180670%09red/chx:102180987%09red
Fat digestion and absorption	KEGG PATHWAY	chx04975	1	48	0.977501656	1	102173200	chx:102173200|	102173200|	AGPAT2|	http://www.genome.jp/kegg-bin/show_pathway?chx04975/chx:102173200%09red
Amino sugar and nucleotide sugar metabolism	KEGG PATHWAY	chx00520	1	50	0.980732567	1	102177552	chx:102177552|	102177552|	|	http://www.genome.jp/kegg-bin/show_pathway?chx00520/chx:102177552%09red
Intestinal immune network for IgA production	KEGG PATHWAY	chx04672	1	50	0.980732567	1	102183249	chx:102183249|	102183249|	CD40|	http://www.genome.jp/kegg-bin/show_pathway?chx04672/chx:102183249%09red
Circadian entrainment	KEGG PATHWAY	chx04713	3	98	0.983250982	1	102186040|100860765|106501838	chx:102186040|chx:102185804|chx:102185804|	102186040|102185804|102185804|	MAPK1|GNAI1|GNAI1|	http://www.genome.jp/kegg-bin/show_pathway?chx04713/chx:102186040%09red/chx:102185804%09red
Staphylococcus aureus infection	KEGG PATHWAY	chx05150	1	55	0.986923729	1	102171378	chx:102171378|	102171378|	MASP1|	http://www.genome.jp/kegg-bin/show_pathway?chx05150/chx:102171378%09red
Drug metabolism - cytochrome P450	KEGG PATHWAY	chx00982	1	55	0.986923729	1	108637838	chx:102178383|	102178383|	|	http://www.genome.jp/kegg-bin/show_pathway?chx00982/chx:102178383%09red
Retinol metabolism	KEGG PATHWAY	chx00830	1	57	0.988802047	1	102171605	chx:102171605|	102171605|	ALDH1A1|	http://www.genome.jp/kegg-bin/show_pathway?chx00830/chx:102171605%09red
Retrograde endocannabinoid signaling	KEGG PATHWAY	chx04723	3	105	0.989043185	1	102186040|100860765|106501838	chx:102186040|chx:102185804|chx:102185804|	102186040|102185804|102185804|	MAPK1|GNAI1|GNAI1|	http://www.genome.jp/kegg-bin/show_pathway?chx04723/chx:102186040%09red/chx:102185804%09red
Ovarian steroidogenesis	KEGG PATHWAY	chx04913	1	65	0.993978502	1	102178930	chx:102178930|	102178930|	PLA2G4A|	http://www.genome.jp/kegg-bin/show_pathway?chx04913/chx:102178930%09red
RIG-I-like receptor signaling pathway	KEGG PATHWAY	chx04622	1	70	0.995914313	1	102169137	chx:102169137|	102169137|	NFKBIA|	http://www.genome.jp/kegg-bin/show_pathway?chx04622/chx:102169137%09red
Neuroactive ligand-receptor interaction	KEGG PATHWAY	chx04080	9	279	0.999440306	1	108633196|102187558|102191798|102179517|102180987|102173625|102172265|102188631|102179381	chx:102187899|chx:102179381|chx:102191798|chx:102179517|chx:102180987|chx:102173625|chx:102172265|chx:102188631|chx:102179381|	102187899|102179381|102191798|102179517|102180987|102173625|102172265|102188631|102179381|	BDKRB1|ADRB2|HTR1B|P2RX5| | |S1PR3|PTGER4|ADRB2|	http://www.genome.jp/kegg-bin/show_pathway?chx04080/chx:102179517%09red/chx:102173625%09red/chx:102179381%09red/chx:102172265%09red/chx:102191798%09red/chx:102187899%09red/chx:102188631%09red/chx:102180987%09red
Ribosome	KEGG PATHWAY	chx03010	2	289	0.999999996	1	102173666|102182905	chx:102173666|chx:102182905|	102173666|102182905|	MRPL33|MRPL27|	http://www.genome.jp/kegg-bin/show_pathway?chx03010/chx:102173666%09red/chx:102182905%09red
Olfactory transduction	KEGG PATHWAY	chx04740	1	849	1	1	102180049	chx:102180049|	102180049|	CNGA3|	http://www.genome.jp/kegg-bin/show_pathway?chx04740/chx:102180049%09red
--------------------
#Term	Database	ID	Input number	Background number	P-Value	Corrected P-Value	Input	KO	Entrez_ID	KO_name	Hyperlink
--------------------
#Term	Database	ID	Input number	Background number	P-Value	Corrected P-Value	Input	KO	Entrez_ID	KO_name	Hyperlink
--------------------
