# Supplementary material for: Synchronous profiling and analysis of mRNAs and ncRNAs in the dermal papilla cells from cashmere goats
Source: BMC Genomics. 2019 Jun 20;20:512. doi: 10.1186/s12864-019-5861-4 (PMC6587304; doi:10.1186/s12864-019-5861-4)
Supplement: Supplementary file 8 — Table S4. Interactive relationship of ncRNAs with core signatures. (XLSX 60 kb) [file 12864_2019_5861_MOESM8_ESM.xlsx]

## Sheet: miRNA and mRNAs
sRNA	DPCs_readcount	DFs_readcount	log2FoldChange	pval	padj	transcript_id	gene_id	gene_name	feature_id	DPCs_FPKM	DFs_FPKM	log2(foldchange)	pvalue	qvalue
novel_181	2.5345	10.1612	-1.4107	0.0066207	0.048552	XM_018038231.1	102170921	WNT5A	4.66497	76.8117	15.4883	2.31015	0.0042118	0.0540108
chi-miR-144-5p	26.1817	53.5535	-0.9618	0.00027555	0.0034351	XM_005680080.3	102177136	HOXC8	1.527	10.1205	6.15263	0.718	0.00658659	0.0642979
chi-miR-144-5p	26.1817	53.5535	-0.9618	0.00027555	0.0034351	XM_018052232.1	100860925	COL15A1	12.1499	11.0457	0	inf	0.00371809	0.0515662
chi-miR-874-3p	12.3588	36.9945	-1.4409	5.25e-06	8.8e-05	NM_001285646.1	100860789	BMP4	1.60429	42.1244	27.8258	0.59823	0.00408542	0.0534696
chi-miR-874-3p	12.3588	36.9945	-1.4409	5.25e-06	8.8e-05	XM_018039333.1	100860770	RSPO1	1.67975	18.4871	10.3395	0.838357	0.0222575	0.11657
chi-miR-874-3p	12.3588	36.9945	-1.4409	5.25e-06	8.8e-05	XM_013963334.2	100860960	INHBA	2.28931	6.39577	2.09336	1.61129	0.031367	0.140456
chi-miR-874-3p	12.3588	36.9945	-1.4409	5.25e-06	8.8e-05	XM_005675677.3	102169524	S100B	2.08365	71.5722	32.0499	1.15908	0.0131836	0.0874994
chi-miR-34c-5p	150.904	445.1	-1.4616	8.96e-08	1.68e-06	XM_018038231.1	102170921	WNT5A	4.66497	76.8117	15.4883	2.31015	0.0042118	0.0540108
chi-miR-34c-5p	150.904	445.1	-1.4616	8.96e-08	1.68e-06	XM_018051874.1	102181778	SCARA3	1.35764	11.8053	8.39727	0.491447	0.0232854	0.119601
chi-miR-34c-5p	150.904	445.1	-1.4616	8.96e-08	1.68e-06	XM_005681627.3	102174007	PDGFRA	2.3413	326.954	142.433	1.19881	0.000684642	0.0330582
chi-miR-184	7.49818	25.4663	-1.4833	0.00046485	0.005433	XM_005678681.3	102174356	GNL2	1.24194	49.3315	39.511	0.320255	0.0077448	0.0678891
chi-miR-184	7.49818	25.4663	-1.4833	0.00046485	0.005433	XM_018058157.1	102176626	ENPP2	1.66219	14.3436	7.9856	0.844935	0.0335299	0.145215
chi-miR-184	7.49818	25.4663	-1.4833	0.00046485	0.005433	XM_018038231.1	102170921	WNT5A	4.66497	76.8117	15.4883	2.31015	0.0042118	0.0540108
chi-miR-99a-3p	1.02571	48.2818	-3.7294	5.73e-14	2.68e-12	XM_013964504.2	100860805	SPP1	12.0724	63.6873	4.23417	3.91086	0.00143927	0.0388884
chi-miR-99a-3p	1.02571	48.2818	-3.7294	5.73e-14	2.68e-12	NM_001285646.1	100860789	BMP4	1.60429	42.1244	27.8258	0.59823	0.00408542	0.0534696
novel_553	0.812001	4.25016	-1.2375	0.028944	0.15464	XM_013963334.2	100860960	INHBA	2.28931	6.39577	2.09336	1.61129	0.031367	0.140456
chi-miR-206	0.526303	9.17283	-2.0183	0.00035154	0.0042411	XM_013964504.2	100860805	SPP1	12.0724	63.6873	4.23417	3.91086	0.00143927	0.0388884
chi-miR-206	0.526303	9.17283	-2.0183	0.00035154	0.0042411	XM_005680638.3	102187197	DRAM1	1.36391	84.5729	58.4634	0.532662	0.000441957	0.0301554
chi-miR-9-5p	788.421	5396.7	-2.7232	1.11e-70	2.08e-68	XM_018053115.1	102181213	PRDM1	2.10181	2.45442	0.624763	1.974	0.0126631	0.0851477
chi-miR-9-5p	788.421	5396.7	-2.7232	1.11e-70	2.08e-68	XM_018052232.1	100860925	COL15A1	12.1499	11.0457	0	inf	0.00371809	0.0515662
chi-miR-9-5p	788.421	5396.7	-2.7232	1.11e-70	2.08e-68	NM_001285645.1	100860788	MAGED2	1.23409	112.363	90.5854	0.310819	0.014187	0.0905991
chi-miR-9-5p	788.421	5396.7	-2.7232	1.11e-70	2.08e-68	XM_013964504.2	100860805	SPP1	12.0724	63.6873	4.23417	3.91086	0.00143927	0.0388884
chi-miR-9-5p	788.421	5396.7	-2.7232	1.11e-70	2.08e-68	XM_005675677.3	102169524	S100B	2.08365	71.5722	32.0499	1.15908	0.0131836	0.0874994
novel_153	7.75322	25.4804	-1.2348	0.014786	0.092164	XM_018055104.1	102190794	LTBP1	4.73703	5.14503	0.967109	2.41143	0.0322292	0.142671
novel_153	7.75322	25.4804	-1.2348	0.014786	0.092164	XM_005695096.3	102182914	CRABP1	2.17749	2.24442	0.489605	2.19665	0.0468643	0.174763
chi-miR-380-3p	4.92541	12.8762	-1.0453	0.030489	0.15837	XM_018038231.1	102170921	WNT5A	4.66497	76.8117	15.4883	2.31015	0.0042118	0.0540108
chi-miR-380-3p	4.92541	12.8762	-1.0453	0.030489	0.15837	NM_001285646.1	100860789	BMP4	1.60429	42.1244	27.8258	0.59823	0.00408542	0.0534696
chi-miR-380-3p	4.92541	12.8762	-1.0453	0.030489	0.15837	XM_018045220.1	102180987	LEPR	10.8105	35.2382	2.35208	3.90513	0.00788697	0.0685389
chi-miR-23b-5p	84.8925	146.49	-0.74252	0.0058062	0.045198	XM_018052683.1	102179947	PAPPA	1.62949	6.92166	3.83099	0.853399	0.0202933	0.111103
chi-miR-23b-5p	84.8925	146.49	-0.74252	0.0058062	0.045198	XM_018039333.1	100860770	RSPO1	1.67975	18.4871	10.3395	0.838357	0.0222575	0.11657
novel_624	51.8803	122.291	-1.0283	0.01625	0.098026	XM_005681627.3	102174007	PDGFRA	2.3413	326.954	142.433	1.19881	0.000684642	0.0330582
novel_624	51.8803	122.291	-1.0283	0.01625	0.098026	XM_018039333.1	100860770	RSPO1	1.67975	18.4871	10.3395	0.838357	0.0222575	0.11657
novel_624	51.8803	122.291	-1.0283	0.01625	0.098026	XM_018047345.1	102182849	TWIST1	1.64096	25.4052	15.1166	0.748996	0.00142505	0.0388884
novel_624	51.8803	122.291	-1.0283	0.01625	0.098026	NM_001285645.1	100860788	MAGED2	1.23409	112.363	90.5854	0.310819	0.014187	0.0905991
chi-miR-93-3p	14.2003	25.2339	-0.75026	0.046283	0.20642	NM_001285646.1	100860789	BMP4	1.60429	42.1244	27.8258	0.59823	0.00408542	0.0534696
chi-miR-497-5p	20.1927	108.098	-2.1601	3.5e-10	1.09e-08	XM_018055104.1	102190794	LTBP1	4.73703	5.14503	0.967109	2.41143	0.0322292	0.142671
chi-miR-497-5p	20.1927	108.098	-2.1601	3.5e-10	1.09e-08	XM_018039333.1	100860770	RSPO1	1.67975	18.4871	10.3395	0.838357	0.0222575	0.11657
chi-miR-497-5p	20.1927	108.098	-2.1601	3.5e-10	1.09e-08	XM_018058157.1	102176626	ENPP2	1.66219	14.3436	7.9856	0.844935	0.0335299	0.145215
chi-miR-497-5p	20.1927	108.098	-2.1601	3.5e-10	1.09e-08	NM_001285645.1	100860788	MAGED2	1.23409	112.363	90.5854	0.310819	0.014187	0.0905991
chi-miR-376e-3p	0.276601	2.75279	-1.1019	0.047326	NA	XM_013963334.2	100860960	INHBA	2.28931	6.39577	2.09336	1.61129	0.031367	0.140456
chi-miR-338-5p	6.45052	18.0282	-1.2225	0.0035316	0.028713	XM_018045220.1	102180987	LEPR	10.8105	35.2382	2.35208	3.90513	0.00788697	0.0685389
chi-miR-29b-5p	7.07571	17.4689	-1.0748	0.010661	0.070038	XM_013964504.2	100860805	SPP1	12.0724	63.6873	4.23417	3.91086	0.00143927	0.0388884
chi-miR-29b-5p	7.07571	17.4689	-1.0748	0.010661	0.070038	NM_001285645.1	100860788	MAGED2	1.23409	112.363	90.5854	0.310819	0.014187	0.0905991
chi-miR-29b-5p	7.07571	17.4689	-1.0748	0.010661	0.070038	XM_018045220.1	102180987	LEPR	10.8105	35.2382	2.35208	3.90513	0.00788697	0.0685389
chi-miR-29b-5p	7.07571	17.4689	-1.0748	0.010661	0.070038	XM_005680638.3	102187197	DRAM1	1.36391	84.5729	58.4634	0.532662	0.000441957	0.0301554
chi-miR-29b-5p	7.07571	17.4689	-1.0748	0.010661	0.070038	XM_018058157.1	102176626	ENPP2	1.66219	14.3436	7.9856	0.844935	0.0335299	0.145215
chi-miR-29b-5p	7.07571	17.4689	-1.0748	0.010661	0.070038	XM_018051874.1	102181778	SCARA3	1.35764	11.8053	8.39727	0.491447	0.0232854	0.119601
chi-miR-194	256.68	441.823	-0.73484	0.0070628	0.048916	XM_013964504.2	100860805	SPP1	12.0724	63.6873	4.23417	3.91086	0.00143927	0.0388884
chi-miR-194	256.68	441.823	-0.73484	0.0070628	0.048916	XM_018055104.1	102190794	LTBP1	4.73703	5.14503	0.967109	2.41143	0.0322292	0.142671
chi-miR-194	256.68	441.823	-0.73484	0.0070628	0.048916	XM_018039333.1	100860770	RSPO1	1.67975	18.4871	10.3395	0.838357	0.0222575	0.11657
chi-miR-497-3p	1.02571	8.63864	-1.8433	0.00071576	0.0076484	XM_018064140.1	102177089	TMEM100	1.81808	6.60799	3.26282	1.01809	0.0361579	0.150997
chi-miR-147-5p	7.2553	15.5913	-0.94388	0.022519	0.13159	XM_018047345.1	102182849	TWIST1	1.64096	25.4052	15.1166	0.748996	0.00142505	0.0388884
chi-miR-147-5p	7.2553	15.5913	-0.94388	0.022519	0.13159	XM_018051874.1	102181778	SCARA3	1.35764	11.8053	8.39727	0.491447	0.0232854	0.119601
chi-miR-147-5p	7.2553	15.5913	-0.94388	0.022519	0.13159	XM_005681627.3	102174007	PDGFRA	2.3413	326.954	142.433	1.19881	0.000684642	0.0330582
chi-miR-147-5p	7.2553	15.5913	-0.94388	0.022519	0.13159	XM_005679304.3	102177954	STEAP1	1.84638	90.9299	48.4515	0.908214	0.00838712	0.0700223
chi-miR-34b-3p	18.3141	36.3738	-0.92664	0.0027157	0.023084	XM_018038231.1	102170921	WNT5A	4.66497	76.8117	15.4883	2.31015	0.0042118	0.0540108
chi-let-7c-5p	3676.69	12106	-1.6336	4.34e-11	1.62e-09	XM_018055104.1	102190794	LTBP1	4.73703	5.14503	0.967109	2.41143	0.0322292	0.142671
chi-let-7c-5p	3676.69	12106	-1.6336	4.34e-11	1.62e-09	XM_018051874.1	102181778	SCARA3	1.35764	11.8053	8.39727	0.491447	0.0232854	0.119601
chi-miR-136-3p	4.1047	11.6459	-1.1646	0.012837	0.081372	XM_005678681.3	102174356	GNL2	1.24194	49.3315	39.511	0.320255	0.0077448	0.0678891
novel_549	1.1246	7.29519	-1.671	0.0021826	0.01991	XM_005681627.3	102174007	PDGFRA	2.3413	326.954	142.433	1.19881	0.000684642	0.0330582
novel_549	1.1246	7.29519	-1.671	0.0021826	0.01991	XM_005680638.3	102187197	DRAM1	1.36391	84.5729	58.4634	0.532662	0.000441957	0.0301554
novel_549	1.1246	7.29519	-1.671	0.0021826	0.01991	XM_005679304.3	102177954	STEAP1	1.84638	90.9299	48.4515	0.908214	0.00838712	0.0700223
novel_549	1.1246	7.29519	-1.671	0.0021826	0.01991	XM_005678681.3	102174356	GNL2	1.24194	49.3315	39.511	0.320255	0.0077448	0.0678891
novel_549	1.1246	7.29519	-1.671	0.0021826	0.01991	NM_001285645.1	100860788	MAGED2	1.23409	112.363	90.5854	0.310819	0.014187	0.0905991
novel_479	9.83529	20.4933	-0.8844	0.031137	0.15952	XM_018055104.1	102190794	LTBP1	4.73703	5.14503	0.967109	2.41143	0.0322292	0.142671
novel_479	9.83529	20.4933	-0.8844	0.031137	0.15952	XM_018051874.1	102181778	SCARA3	1.35764	11.8053	8.39727	0.491447	0.0232854	0.119601
novel_479	9.83529	20.4933	-0.8844	0.031137	0.15952	NM_001285646.1	100860789	BMP4	1.60429	42.1244	27.8258	0.59823	0.00408542	0.0534696
chi-miR-495-3p	13.1704	24.7892	-0.78616	0.040359	0.19352	XM_018064140.1	102177089	TMEM100	1.81808	6.60799	3.26282	1.01809	0.0361579	0.150997
chi-miR-495-3p	13.1704	24.7892	-0.78616	0.040359	0.19352	XM_018045220.1	102180987	LEPR	10.8105	35.2382	2.35208	3.90513	0.00788697	0.0685389
chi-miR-495-3p	13.1704	24.7892	-0.78616	0.040359	0.19352	XM_018038593.1	102173428	PTK7	2.10142	61.502	28.9105	1.08904	0.000716986	0.0332411
chi-miR-99a-5p	1572.61	46948.9	-4.5546	2.87e-55	2.68e-53	XM_018055104.1	102190794	LTBP1	4.73703	5.14503	0.967109	2.41143	0.0322292	0.142671
chi-miR-146b-5p	189.705	292.702	-0.60761	0.0024351	0.021447	XM_018051874.1	102181778	SCARA3	1.35764	11.8053	8.39727	0.491447	0.0232854	0.119601
chi-miR-146b-5p	189.705	292.702	-0.60761	0.0024351	0.021447	XM_018045220.1	102180987	LEPR	10.8105	35.2382	2.35208	3.90513	0.00788697	0.0685389
chi-miR-500-3p	356.872	496.374	-0.4664	0.0012579	0.01238	XM_018039333.1	100860770	RSPO1	1.67975	18.4871	10.3395	0.838357	0.0222575	0.11657
chi-miR-125b-3p	47.3433	760.822	-3.7448	9.08e-41	6.79e-39	XM_018052232.1	100860925	COL15A1	12.1499	11.0457	0	inf	0.00371809	0.0515662
chi-miR-708-5p	18.8987	68.0729	-1.6176	1.05e-05	0.00015087	XM_018052683.1	102179947	PAPPA	1.62949	6.92166	3.83099	0.853399	0.0202933	0.111103
chi-miR-708-5p	18.8987	68.0729	-1.6176	1.05e-05	0.00015087	XM_005680638.3	102187197	DRAM1	1.36391	84.5729	58.4634	0.532662	0.000441957	0.0301554
novel_37	1673.74	3763.27	-1.1297	3.19e-08	7.02e-07	XM_005679304.3	102177954	STEAP1	1.84638	90.9299	48.4515	0.908214	0.00838712	0.0700223
novel_37	1673.74	3763.27	-1.1297	3.19e-08	7.02e-07	XM_005678194.3	102173625	PTGFR	3.63119	14.9007	3.50365	2.08845	0.0131317	0.0873735
novel_37	1673.74	3763.27	-1.1297	3.19e-08	7.02e-07	XM_018052683.1	102179947	PAPPA	1.62949	6.92166	3.83099	0.853399	0.0202933	0.111103
novel_37	1673.74	3763.27	-1.1297	3.19e-08	7.02e-07	XM_018047345.1	102182849	TWIST1	1.64096	25.4052	15.1166	0.748996	0.00142505	0.0388884
chi-miR-326-3p	1.57891	6.36971	-1.2133	0.026675	0.14671	XM_005679304.3	102177954	STEAP1	1.84638	90.9299	48.4515	0.908214	0.00838712	0.0700223
chi-miR-326-3p	1.57891	6.36971	-1.2133	0.026675	0.14671	NM_001285646.1	100860789	BMP4	1.60429	42.1244	27.8258	0.59823	0.00408542	0.0534696
chi-miR-326-3p	1.57891	6.36971	-1.2133	0.026675	0.14671	XM_013963334.2	100860960	INHBA	2.28931	6.39577	2.09336	1.61129	0.031367	0.140456
novel_105	108.298	215.464	-0.88339	0.012534	0.080824	XM_013964504.2	100860805	SPP1	12.0724	63.6873	4.23417	3.91086	0.00143927	0.0388884
novel_105	108.298	215.464	-0.88339	0.012534	0.080824	XM_018055104.1	102190794	LTBP1	4.73703	5.14503	0.967109	2.41143	0.0322292	0.142671
novel_105	108.298	215.464	-0.88339	0.012534	0.080824	XM_018039333.1	100860770	RSPO1	1.67975	18.4871	10.3395	0.838357	0.0222575	0.11657
chi-miR-708-3p	24.3796	83.0135	-1.5761	6.11e-06	9.52e-05	XM_013964504.2	100860805	SPP1	12.0724	63.6873	4.23417	3.91086	0.00143927	0.0388884

## Sheet: lncRNAs coexpression
lncRNA_ID	lncRNA_Gene_ID	lncRNA_Gene_Symbol	Status	mRNA_ID	mRNA_Gene_ID	mRNA_Gene_Symbol	mRNA_Gene_Description	Pearson_correlation	Pvalue
XR_001296062.1	102190228	LOC102190228	Annotated_lncRNA	XM_018045220.1	102180987	LEPR	-|sp|O02671|LEPR_PIG Leptin receptor OS=Sus scrofa GN=LEPR PE=2 SV=3//0	0.997068	1.28823e-05
LNC_000335	XLOC_013190	--	Novel_lncRNA	XM_018047345.1	102182849	TWIST1	-|sp|P26687|TWST1_MOUSE Twist-related protein 1 OS=Mus musculus GN=Twist1 PE=1 SV=1//4.50496e-67	0.993952	5.4761e-05
XR_001295577.2	102172689	LOC102172689	Annotated_lncRNA	XM_013967192.2	100860789	BMP4	bone morphogenetic protein 4|sp|Q2KJH1|BMP4_BOVIN Bone morphogenetic protein 4 OS=Bos taurus GN=BMP4 PE=2 SV=1//0	0.993112	7.10011e-05
LNC_000335	XLOC_013190	--	Novel_lncRNA	XM_005681627.3	102174007	PDGFRA	-|sp|P16234|PGFRA_HUMAN Platelet-derived growth factor receptor alpha OS=Homo sapiens GN=PDGFRA PE=1 SV=1//0	0.992053	9.44888e-05
LNC_000335	XLOC_013190	--	Novel_lncRNA	XM_013964504.2	100860805	SPP1	secreted phosphoprotein 1|sp|Q9XSY9|OSTP_SHEEP Osteopontin OS=Ovis aries GN=SPP1 PE=2 SV=1//1.5844e-162	0.991154	0.000117021
XR_001296062.1	102190228	LOC102190228	Annotated_lncRNA	XM_005680080.3	102177136	HOXC8	-|sp|P09025|HXC8_MOUSE Homeobox protein Hox-C8 OS=Mus musculus GN=Hoxc8 PE=2 SV=2//1.02297e-155	0.990878	0.000124448
LNC_001710	XLOC_075943	--	Novel_lncRNA	XM_018045220.1	102180987	LEPR	-|sp|O02671|LEPR_PIG Leptin receptor OS=Sus scrofa GN=LEPR PE=2 SV=3//0	0.990546	0.000133631
XR_001296062.1	102190228	LOC102190228	Annotated_lncRNA	XM_018038229.1	102170921	WNT5A	-|sp|Q27Q52|WNT5A_RABIT Protein Wnt-5a OS=Oryctolagus cuniculus GN=WNT5A PE=2 SV=1//0	0.989936	0.000151425
XR_001297370.2	106503672	LOC106503672	Annotated_lncRNA	NM_001285646.1	100860789	BMP4	bone morphogenetic protein 4|sp|Q2KJH1|BMP4_BOVIN Bone morphogenetic protein 4 OS=Bos taurus GN=BMP4 PE=2 SV=1//0	0.989801	0.000155512
LNC_000335	XLOC_013190	--	Novel_lncRNA	NM_001285667.1	100860805	SPP1	secreted phosphoprotein 1|sp|Q9XSY9|OSTP_SHEEP Osteopontin OS=Ovis aries GN=SPP1 PE=2 SV=1//1.5844e-162	0.989652	0.000160064
XR_001297370.2	106503672	LOC106503672	Annotated_lncRNA	XM_013967192.2	100860789	BMP4	bone morphogenetic protein 4|sp|Q2KJH1|BMP4_BOVIN Bone morphogenetic protein 4 OS=Bos taurus GN=BMP4 PE=2 SV=1//0	0.989644	0.000160313
XR_001917801.1	108635434	LOC108635434	Annotated_lncRNA	XM_018053115.1	102181213	PRDM1	-|sp|O75626|PRDM1_HUMAN PR domain zinc finger protein 1 OS=Homo sapiens GN=PRDM1 PE=1 SV=2//0	0.989496	0.000164917
LNC_000335	XLOC_013190	--	Novel_lncRNA	XM_018038593.1	102173428	PTK7	-|sp|Q13308|PTK7_HUMAN Inactive tyrosine-protein kinase 7 OS=Homo sapiens GN=PTK7 PE=1 SV=2//0	0.989091	0.000177847
XR_001295577.2	102172689	LOC102172689	Annotated_lncRNA	NM_001285646.1	100860789	BMP4	bone morphogenetic protein 4|sp|Q2KJH1|BMP4_BOVIN Bone morphogenetic protein 4 OS=Bos taurus GN=BMP4 PE=2 SV=1//0	0.988443	0.000199564
LNC_001710	XLOC_075943	--	Novel_lncRNA	XM_018038231.1	102170921	WNT5A	-|sp|Q27Q52|WNT5A_RABIT Protein Wnt-5a OS=Oryctolagus cuniculus GN=WNT5A PE=2 SV=1//0	0.987302	0.000240845
LNC_001710	XLOC_075943	--	Novel_lncRNA	XM_013964504.2	100860805	SPP1	secreted phosphoprotein 1|sp|Q9XSY9|OSTP_SHEEP Osteopontin OS=Ovis aries GN=SPP1 PE=2 SV=1//1.5844e-162	0.98695	0.000254338
XR_001917801.1	108635434	LOC108635434	Annotated_lncRNA	XM_005679304.3	102177954	STEAP1	-|sp|Q9GL50|STEA1_PIG Metalloreductase STEAP1 OS=Sus scrofa GN=STEAP1 PE=2 SV=1//0	0.986605	0.000267925
LNC_001710	XLOC_075943	--	Novel_lncRNA	XM_018038229.1	102170921	WNT5A	-|sp|Q27Q52|WNT5A_RABIT Protein Wnt-5a OS=Oryctolagus cuniculus GN=WNT5A PE=2 SV=1//0	0.985079	0.000332272
XR_001296062.1	102190228	LOC102190228	Annotated_lncRNA	XM_018038231.1	102170921	WNT5A	-|sp|Q27Q52|WNT5A_RABIT Protein Wnt-5a OS=Oryctolagus cuniculus GN=WNT5A PE=2 SV=1//0	0.984983	0.000336574
XR_001295493.2	102188008	LOC102188008	Annotated_lncRNA	XM_005680638.3	102187197	DRAM1	-|sp|Q8N682|DRAM1_HUMAN DNA damage-regulated autophagy modulator protein 1 OS=Homo sapiens GN=DRAM1 PE=1 SV=1//2.29813e-158	0.984454	0.000360619
XR_001917801.1	108635434	LOC108635434	Annotated_lncRNA	XM_018064140.1	102177089	TMEM100	-|sp|Q2KIC8|TM100_BOVIN Transmembrane protein 100 OS=Bos taurus GN=TMEM100 PE=2 SV=1//1.01263e-63	0.983834	0.000389897
XR_310358.3	102171344	LOC102171344	Annotated_lncRNA	XM_018039335.1	100860770	RSPO1	R-spondin 1|sp|Q2MKA7|RSPO1_HUMAN R-spondin-1 OS=Homo sapiens GN=RSPO1 PE=1 SV=1//4.95805e-136	0.983678	0.000397447
XR_001917801.1	108635434	LOC108635434	Annotated_lncRNA	XM_018038229.1	102170921	WNT5A	-|sp|Q27Q52|WNT5A_RABIT Protein Wnt-5a OS=Oryctolagus cuniculus GN=WNT5A PE=2 SV=1//0	0.98344	0.000409091
LNC_000335	XLOC_013190	--	Novel_lncRNA	XM_018045222.1	102180987	LEPR	-|sp|O02671|LEPR_PIG Leptin receptor OS=Sus scrofa GN=LEPR PE=2 SV=3//0	0.983196	0.000421203
XR_001295577.2	102172689	LOC102172689	Annotated_lncRNA	XM_013964633.2	102174007	PDGFRA	-|sp|P16234|PGFRA_HUMAN Platelet-derived growth factor receptor alpha OS=Homo sapiens GN=PDGFRA PE=1 SV=1//0	0.982102	0.000477648
LNC_000335	XLOC_013190	--	Novel_lncRNA	XM_018038231.1	102170921	WNT5A	-|sp|Q27Q52|WNT5A_RABIT Protein Wnt-5a OS=Oryctolagus cuniculus GN=WNT5A PE=2 SV=1//0	0.981897	0.00048861
XR_311077.2	102191295	DEXI	Annotated_lncRNA	XM_018053542.1	100860789	BMP4	bone morphogenetic protein 4|sp|Q2KJH1|BMP4_BOVIN Bone morphogenetic protein 4 OS=Bos taurus GN=BMP4 PE=2 SV=1//0	0.980454	0.000569314
XR_001917771.1	102179377	LOC102179377	Annotated_lncRNA	XM_018041429.1	102170938	FGFR2	-|sp|P21802|FGFR2_HUMAN Fibroblast growth factor receptor 2 OS=Homo sapiens GN=FGFR2 PE=1 SV=1//8.74471e-12	0.97979	0.000608519
XR_001917801.1	108635434	LOC108635434	Annotated_lncRNA	XM_018051874.1	102181778	SCARA3	-|sp|Q6AZY7|SCAR3_HUMAN Scavenger receptor class A member 3 OS=Homo sapiens GN=SCARA3 PE=1 SV=1//0	0.97941	0.000631562
XR_001296062.1	102190228	LOC102190228	Annotated_lncRNA	XM_018053115.1	102181213	PRDM1	-|sp|O75626|PRDM1_HUMAN PR domain zinc finger protein 1 OS=Homo sapiens GN=PRDM1 PE=1 SV=2//0	0.979161	0.000646882
XR_001296062.1	102190228	LOC102190228	Annotated_lncRNA	XM_013964504.2	100860805	SPP1	secreted phosphoprotein 1|sp|Q9XSY9|OSTP_SHEEP Osteopontin OS=Ovis aries GN=SPP1 PE=2 SV=1//1.5844e-162	0.978901	0.000663032
XR_001296062.1	102190228	LOC102190228	Annotated_lncRNA	XM_005679304.3	102177954	STEAP1	-|sp|Q9GL50|STEA1_PIG Metalloreductase STEAP1 OS=Sus scrofa GN=STEAP1 PE=2 SV=1//0	0.977902	0.000727075
XR_311077.2	102191295	DEXI	Annotated_lncRNA	XM_018038593.1	102173428	PTK7	-|sp|Q13308|PTK7_HUMAN Inactive tyrosine-protein kinase 7 OS=Homo sapiens GN=PTK7 PE=1 SV=2//0	0.977271	0.000769064
XR_311077.2	102191295	DEXI	Annotated_lncRNA	XM_005678194.3	102173625	PTGFR	-|sp|Q28905|PF2R_SHEEP Prostaglandin F2-alpha receptor OS=Ovis aries GN=PTGFR PE=2 SV=1//0	0.977224	0.000772188
XR_310358.3	102171344	LOC102171344	Annotated_lncRNA	XM_018039334.1	100860770	RSPO1	R-spondin 1|sp|Q2MKA7|RSPO1_HUMAN R-spondin-1 OS=Homo sapiens GN=RSPO1 PE=1 SV=1//4.95805e-136	0.976466	0.000824227
XR_001919588.1	108638112	LOC108638112	Annotated_lncRNA	XM_018052232.1	100860925	COL15A1	-|sp|O35206|COFA1_MOUSE Collagen alpha-1(XV) chain OS=Mus musculus GN=Col15a1 PE=1 SV=2//0	0.976283	0.0008371
LNC_001710	XLOC_075943	--	Novel_lncRNA	XM_018038230.1	102170921	WNT5A	-|sp|Q27Q52|WNT5A_RABIT Protein Wnt-5a OS=Oryctolagus cuniculus GN=WNT5A PE=2 SV=1//0	0.975792	0.000871924
LNC_001710	XLOC_075943	--	Novel_lncRNA	XM_018038593.1	102173428	PTK7	-|sp|Q13308|PTK7_HUMAN Inactive tyrosine-protein kinase 7 OS=Homo sapiens GN=PTK7 PE=1 SV=2//0	0.975563	0.000888466
XR_311077.2	102191295	DEXI	Annotated_lncRNA	XM_005681627.3	102174007	PDGFRA	-|sp|P16234|PGFRA_HUMAN Platelet-derived growth factor receptor alpha OS=Homo sapiens GN=PDGFRA PE=1 SV=1//0	0.9754	0.000900324
LNC_001710	XLOC_075943	--	Novel_lncRNA	XM_018047345.1	102182849	TWIST1	-|sp|P26687|TWST1_MOUSE Twist-related protein 1 OS=Mus musculus GN=Twist1 PE=1 SV=1//4.50496e-67	0.974995	0.000930074
XR_001917801.1	108635434	LOC108635434	Annotated_lncRNA	XM_018045220.1	102180987	LEPR	-|sp|O02671|LEPR_PIG Leptin receptor OS=Sus scrofa GN=LEPR PE=2 SV=3//0	0.974802	0.000944413
XR_001918397.1	108636451	LOC108636451	Annotated_lncRNA	XM_005680638.3	102187197	DRAM1	-|sp|Q8N682|DRAM1_HUMAN DNA damage-regulated autophagy modulator protein 1 OS=Homo sapiens GN=DRAM1 PE=1 SV=1//2.29813e-158	0.973799	0.00102072
XR_001296062.1	102190228	LOC102190228	Annotated_lncRNA	XM_018038593.1	102173428	PTK7	-|sp|Q13308|PTK7_HUMAN Inactive tyrosine-protein kinase 7 OS=Homo sapiens GN=PTK7 PE=1 SV=2//0	0.973795	0.00102104
XR_001917801.1	108635434	LOC108635434	Annotated_lncRNA	XM_018038231.1	102170921	WNT5A	-|sp|Q27Q52|WNT5A_RABIT Protein Wnt-5a OS=Oryctolagus cuniculus GN=WNT5A PE=2 SV=1//0	0.973096	0.00107603
LNC_001710	XLOC_075943	--	Novel_lncRNA	NM_001285645.1	100860788	MAGED2	MAGE family member D2|sp|Q9UNF1|MAGD2_HUMAN Melanoma-associated antigen D2 OS=Homo sapiens GN=MAGED2 PE=1 SV=2//0	0.973072	0.00107795
XR_001295493.2	102188008	LOC102188008	Annotated_lncRNA	XM_018041429.1	102170938	FGFR2	-|sp|P21802|FGFR2_HUMAN Fibroblast growth factor receptor 2 OS=Homo sapiens GN=FGFR2 PE=1 SV=1//8.74471e-12	0.972877	0.00109355
XR_001917801.1	108635434	LOC108635434	Annotated_lncRNA	XM_018041433.1	102170938	FGFR2	-|sp|P21802|FGFR2_HUMAN Fibroblast growth factor receptor 2 OS=Homo sapiens GN=FGFR2 PE=1 SV=1//8.74471e-12	0.972322	0.00113847
LNC_000335	XLOC_013190	--	Novel_lncRNA	XM_005678194.3	102173625	PTGFR	-|sp|Q28905|PF2R_SHEEP Prostaglandin F2-alpha receptor OS=Ovis aries GN=PTGFR PE=2 SV=1//0	0.971708	0.00118936
XR_001296062.1	102190228	LOC102190228	Annotated_lncRNA	NM_001285667.1	100860805	SPP1	secreted phosphoprotein 1|sp|Q9XSY9|OSTP_SHEEP Osteopontin OS=Ovis aries GN=SPP1 PE=2 SV=1//1.5844e-162	0.971209	0.00123145
XR_311077.2	102191295	DEXI	Annotated_lncRNA	XM_018064140.1	102177089	TMEM100	-|sp|Q2KIC8|TM100_BOVIN Transmembrane protein 100 OS=Bos taurus GN=TMEM100 PE=2 SV=1//1.01263e-63	0.971152	0.00123628
LNC_001710	XLOC_075943	--	Novel_lncRNA	XM_005678681.3	102174356	GNL2	-|sp|Q13823|NOG2_HUMAN Nucleolar GTP-binding protein 2 OS=Homo sapiens GN=GNL2 PE=1 SV=1//0	0.971149	0.00123653
LNC_001710	XLOC_075943	--	Novel_lncRNA	XM_005678194.3	102173625	PTGFR	-|sp|Q28905|PF2R_SHEEP Prostaglandin F2-alpha receptor OS=Ovis aries GN=PTGFR PE=2 SV=1//0	0.970788	0.00126757
XR_001297370.2	106503672	LOC106503672	Annotated_lncRNA	XM_013964633.2	102174007	PDGFRA	-|sp|P16234|PGFRA_HUMAN Platelet-derived growth factor receptor alpha OS=Homo sapiens GN=PDGFRA PE=1 SV=1//0	0.969556	0.00137614
XR_311077.2	102191295	DEXI	Annotated_lncRNA	XM_013964504.2	100860805	SPP1	secreted phosphoprotein 1|sp|Q9XSY9|OSTP_SHEEP Osteopontin OS=Ovis aries GN=SPP1 PE=2 SV=1//1.5844e-162	0.969362	0.00139361
XR_001917801.1	108635434	LOC108635434	Annotated_lncRNA	XM_005678194.3	102173625	PTGFR	-|sp|Q28905|PF2R_SHEEP Prostaglandin F2-alpha receptor OS=Ovis aries GN=PTGFR PE=2 SV=1//0	0.969239	0.00140482
XR_001919126.1	106502849	LOC106502849	Annotated_lncRNA	XM_013964633.2	102174007	PDGFRA	-|sp|P16234|PGFRA_HUMAN Platelet-derived growth factor receptor alpha OS=Homo sapiens GN=PDGFRA PE=1 SV=1//0	0.968026	0.00151717
XR_001917771.1	102179377	LOC102179377	Annotated_lncRNA	XM_005680080.3	102177136	HOXC8	-|sp|P09025|HXC8_MOUSE Homeobox protein Hox-C8 OS=Mus musculus GN=Hoxc8 PE=2 SV=2//1.02297e-155	0.967844	0.00153437
LNC_000335	XLOC_013190	--	Novel_lncRNA	XM_018045220.1	102180987	LEPR	-|sp|O02671|LEPR_PIG Leptin receptor OS=Sus scrofa GN=LEPR PE=2 SV=3//0	0.967676	0.00155035
LNC_001710	XLOC_075943	--	Novel_lncRNA	XM_018039333.1	100860770	RSPO1	R-spondin 1|sp|Q2MKA7|RSPO1_HUMAN R-spondin-1 OS=Homo sapiens GN=RSPO1 PE=1 SV=1//4.95805e-136	0.967574	0.00156014
XR_311077.2	102191295	DEXI	Annotated_lncRNA	XM_018038231.1	102170921	WNT5A	-|sp|Q27Q52|WNT5A_RABIT Protein Wnt-5a OS=Oryctolagus cuniculus GN=WNT5A PE=2 SV=1//0	0.966563	0.0016584
XR_001917801.1	108635434	LOC108635434	Annotated_lncRNA	NM_001285645.1	100860788	MAGED2	MAGE family member D2|sp|Q9UNF1|MAGD2_HUMAN Melanoma-associated antigen D2 OS=Homo sapiens GN=MAGED2 PE=1 SV=2//0	0.965965	0.00171787
LNC_001710	XLOC_075943	--	Novel_lncRNA	NM_001285667.1	100860805	SPP1	secreted phosphoprotein 1|sp|Q9XSY9|OSTP_SHEEP Osteopontin OS=Ovis aries GN=SPP1 PE=2 SV=1//1.5844e-162	0.96595	0.00171939
LNC_000335	XLOC_013190	--	Novel_lncRNA	XM_018038229.1	102170921	WNT5A	-|sp|Q27Q52|WNT5A_RABIT Protein Wnt-5a OS=Oryctolagus cuniculus GN=WNT5A PE=2 SV=1//0	0.965815	0.001733
LNC_001710	XLOC_075943	--	Novel_lncRNA	XM_005681627.3	102174007	PDGFRA	-|sp|P16234|PGFRA_HUMAN Platelet-derived growth factor receptor alpha OS=Homo sapiens GN=PDGFRA PE=1 SV=1//0	0.965527	0.00176209
XR_001297370.2	106503672	LOC106503672	Annotated_lncRNA	XM_018049460.1	102174007	PDGFRA	-|sp|P16234|PGFRA_HUMAN Platelet-derived growth factor receptor alpha OS=Homo sapiens GN=PDGFRA PE=1 SV=1//0	0.965341	0.00178105
XR_001918397.1	108636451	LOC108636451	Annotated_lncRNA	XM_013963334.2	100860960	INHBA	inhibin beta A subunit|sp|P43032|INHBA_SHEEP Inhibin beta A chain OS=Ovis aries GN=INHBA PE=1 SV=1//0	0.964419	0.00187649
XR_311077.2	102191295	DEXI	Annotated_lncRNA	XM_005679304.3	102177954	STEAP1	-|sp|Q9GL50|STEA1_PIG Metalloreductase STEAP1 OS=Sus scrofa GN=STEAP1 PE=2 SV=1//0	0.963934	0.00192772
XR_001296062.1	102190228	LOC102190228	Annotated_lncRNA	XM_005678194.3	102173625	PTGFR	-|sp|Q28905|PF2R_SHEEP Prostaglandin F2-alpha receptor OS=Ovis aries GN=PTGFR PE=2 SV=1//0	0.963814	0.00194047
XR_001917801.1	108635434	LOC108635434	Annotated_lncRNA	XM_018038593.1	102173428	PTK7	-|sp|Q13308|PTK7_HUMAN Inactive tyrosine-protein kinase 7 OS=Homo sapiens GN=PTK7 PE=1 SV=2//0	0.963747	0.00194757
XR_001295493.2	102188008	LOC102188008	Annotated_lncRNA	XM_005680080.3	102177136	HOXC8	-|sp|P09025|HXC8_MOUSE Homeobox protein Hox-C8 OS=Mus musculus GN=Hoxc8 PE=2 SV=2//1.02297e-155	0.963363	0.00198878
LNC_001710	XLOC_075943	--	Novel_lncRNA	XM_018041431.1	102170938	FGFR2	-|sp|P21802|FGFR2_HUMAN Fibroblast growth factor receptor 2 OS=Homo sapiens GN=FGFR2 PE=1 SV=1//8.74471e-12	0.962971	0.0020313
XR_001296062.1	102190228	LOC102190228	Annotated_lncRNA	XM_005681627.3	102174007	PDGFRA	-|sp|P16234|PGFRA_HUMAN Platelet-derived growth factor receptor alpha OS=Homo sapiens GN=PDGFRA PE=1 SV=1//0	0.962961	0.00203244
XR_001919588.1	108638112	LOC108638112	Annotated_lncRNA	XM_005678681.3	102174356	GNL2	-|sp|Q13823|NOG2_HUMAN Nucleolar GTP-binding protein 2 OS=Homo sapiens GN=GNL2 PE=1 SV=1//0	0.962422	0.00209157
LNC_001710	XLOC_075943	--	Novel_lncRNA	XM_018053115.1	102181213	PRDM1	-|sp|O75626|PRDM1_HUMAN PR domain zinc finger protein 1 OS=Homo sapiens GN=PRDM1 PE=1 SV=2//0	0.961164	0.0022331
XR_311077.2	102191295	DEXI	Annotated_lncRNA	NM_001285667.1	100860805	SPP1	secreted phosphoprotein 1|sp|Q9XSY9|OSTP_SHEEP Osteopontin OS=Ovis aries GN=SPP1 PE=2 SV=1//1.5844e-162	0.960675	0.00228923
XR_001296062.1	102190228	LOC102190228	Annotated_lncRNA	XM_018047345.1	102182849	TWIST1	-|sp|P26687|TWST1_MOUSE Twist-related protein 1 OS=Mus musculus GN=Twist1 PE=1 SV=1//4.50496e-67	0.960247	0.00233902
LNC_001710	XLOC_075943	--	Novel_lncRNA	XM_005679304.3	102177954	STEAP1	-|sp|Q9GL50|STEA1_PIG Metalloreductase STEAP1 OS=Sus scrofa GN=STEAP1 PE=2 SV=1//0	0.96016	0.00234922
XR_001917801.1	108635434	LOC108635434	Annotated_lncRNA	XM_013964504.2	100860805	SPP1	secreted phosphoprotein 1|sp|Q9XSY9|OSTP_SHEEP Osteopontin OS=Ovis aries GN=SPP1 PE=2 SV=1//1.5844e-162	0.959315	0.00244924
LNC_000335	XLOC_013190	--	Novel_lncRNA	XM_005679304.3	102177954	STEAP1	-|sp|Q9GL50|STEA1_PIG Metalloreductase STEAP1 OS=Sus scrofa GN=STEAP1 PE=2 SV=1//0	0.958764	0.00251555
LNC_001710	XLOC_075943	--	Novel_lncRNA	XM_005680080.3	102177136	HOXC8	-|sp|P09025|HXC8_MOUSE Homeobox protein Hox-C8 OS=Mus musculus GN=Hoxc8 PE=2 SV=2//1.02297e-155	0.958478	0.00255035
XR_001295577.2	102172689	LOC102172689	Annotated_lncRNA	XM_018055104.1	102190794	LTBP1	-|sp|Q14766|LTBP1_HUMAN Latent-transforming growth factor beta-binding protein 1 OS=Homo sapiens GN=LTBP1 PE=1 SV=4//0	0.957787	0.00263533
XR_311077.2	102191295	DEXI	Annotated_lncRNA	XM_018041433.1	102170938	FGFR2	-|sp|P21802|FGFR2_HUMAN Fibroblast growth factor receptor 2 OS=Homo sapiens GN=FGFR2 PE=1 SV=1//8.74471e-12	0.957576	0.00266148
XR_001918397.1	108636451	LOC108636451	Annotated_lncRNA	XM_018045220.1	102180987	LEPR	-|sp|O02671|LEPR_PIG Leptin receptor OS=Sus scrofa GN=LEPR PE=2 SV=3//0	0.95741	0.00268228
XR_311077.2	102191295	DEXI	Annotated_lncRNA	XM_018047345.1	102182849	TWIST1	-|sp|P26687|TWST1_MOUSE Twist-related protein 1 OS=Mus musculus GN=Twist1 PE=1 SV=1//4.50496e-67	0.957326	0.00269272
XR_001918397.1	108636451	LOC108636451	Annotated_lncRNA	XM_018045222.1	102180987	LEPR	-|sp|O02671|LEPR_PIG Leptin receptor OS=Sus scrofa GN=LEPR PE=2 SV=3//0	0.957322	0.00269324
XR_311077.2	102191295	DEXI	Annotated_lncRNA	XM_013976557.2	100860788	MAGED2	MAGE family member D2|sp|Q9UNF1|MAGD2_HUMAN Melanoma-associated antigen D2 OS=Homo sapiens GN=MAGED2 PE=1 SV=2//0	0.956924	0.0027433
XR_001917801.1	108635434	LOC108635434	Annotated_lncRNA	XM_005680080.3	102177136	HOXC8	-|sp|P09025|HXC8_MOUSE Homeobox protein Hox-C8 OS=Mus musculus GN=Hoxc8 PE=2 SV=2//1.02297e-155	0.956211	0.00283427
XR_311077.2	102191295	DEXI	Annotated_lncRNA	XM_018038229.1	102170921	WNT5A	-|sp|Q27Q52|WNT5A_RABIT Protein Wnt-5a OS=Oryctolagus cuniculus GN=WNT5A PE=2 SV=1//0	0.956135	0.00284405
XR_311077.2	102191295	DEXI	Annotated_lncRNA	XM_018053115.1	102181213	PRDM1	-|sp|O75626|PRDM1_HUMAN PR domain zinc finger protein 1 OS=Homo sapiens GN=PRDM1 PE=1 SV=2//0	0.955994	0.00286217
XR_001917801.1	108635434	LOC108635434	Annotated_lncRNA	XM_013976557.2	100860788	MAGED2	MAGE family member D2|sp|Q9UNF1|MAGD2_HUMAN Melanoma-associated antigen D2 OS=Homo sapiens GN=MAGED2 PE=1 SV=2//0	0.955254	0.00295851
XR_001917801.1	108635434	LOC108635434	Annotated_lncRNA	XM_018039333.1	100860770	RSPO1	R-spondin 1|sp|Q2MKA7|RSPO1_HUMAN R-spondin-1 OS=Homo sapiens GN=RSPO1 PE=1 SV=1//4.95805e-136	0.955095	0.00297941
XR_001296062.1	102190228	LOC102190228	Annotated_lncRNA	XM_018051874.1	102181778	SCARA3	-|sp|Q6AZY7|SCAR3_HUMAN Scavenger receptor class A member 3 OS=Homo sapiens GN=SCARA3 PE=1 SV=1//0	0.954963	0.0029968
XR_001918397.1	108636451	LOC108636451	Annotated_lncRNA	NM_001285581.1	100860960	INHBA	inhibin beta A subunit|sp|P43032|INHBA_SHEEP Inhibin beta A chain OS=Ovis aries GN=INHBA PE=1 SV=1//0	0.954732	0.00302744
XR_001295493.2	102188008	LOC102188008	Annotated_lncRNA	XM_018045220.1	102180987	LEPR	-|sp|O02671|LEPR_PIG Leptin receptor OS=Sus scrofa GN=LEPR PE=2 SV=3//0	0.954174	0.00310189
XR_001917801.1	108635434	LOC108635434	Annotated_lncRNA	NM_001285667.1	100860805	SPP1	secreted phosphoprotein 1|sp|Q9XSY9|OSTP_SHEEP Osteopontin OS=Ovis aries GN=SPP1 PE=2 SV=1//1.5844e-162	0.953905	0.00313821
LNC_000335	XLOC_013190	--	Novel_lncRNA	XM_005680080.3	102177136	HOXC8	-|sp|P09025|HXC8_MOUSE Homeobox protein Hox-C8 OS=Mus musculus GN=Hoxc8 PE=2 SV=2//1.02297e-155	0.953548	0.0031866
XR_001919126.1	106502849	LOC106502849	Annotated_lncRNA	XM_013967192.2	100860789	BMP4	bone morphogenetic protein 4|sp|Q2KJH1|BMP4_BOVIN Bone morphogenetic protein 4 OS=Bos taurus GN=BMP4 PE=2 SV=1//0	0.952861	0.00328072
XR_001297370.2	106503672	LOC106503672	Annotated_lncRNA	XM_018055104.1	102190794	LTBP1	-|sp|Q14766|LTBP1_HUMAN Latent-transforming growth factor beta-binding protein 1 OS=Homo sapiens GN=LTBP1 PE=1 SV=4//0	0.952049	0.00339389
XR_001296062.1	102190228	LOC102190228	Annotated_lncRNA	XM_018039333.1	100860770	RSPO1	R-spondin 1|sp|Q2MKA7|RSPO1_HUMAN R-spondin-1 OS=Homo sapiens GN=RSPO1 PE=1 SV=1//4.95805e-136	0.95188	0.00341761
XR_001918397.1	108636451	LOC108636451	Annotated_lncRNA	XM_018038229.1	102170921	WNT5A	-|sp|Q27Q52|WNT5A_RABIT Protein Wnt-5a OS=Oryctolagus cuniculus GN=WNT5A PE=2 SV=1//0	0.951337	0.0034945
XR_001917771.1	102179377	LOC102179377	Annotated_lncRNA	XM_018058157.1	102176626	ENPP2	-|sp|A1A4K5|ENPP2_BOVIN Ectonucleotide pyrophosphatase/phosphodiesterase family member 2 OS=Bos taurus GN=ENPP2 PE=1 SV=1//0	0.950976	0.00354612
LNC_000335	XLOC_013190	--	Novel_lncRNA	XM_018052683.1	102179947	PAPPA	-|sp|Q13219|PAPP1_HUMAN Pappalysin-1 OS=Homo sapiens GN=PAPPA PE=1 SV=3//0	0.950049	0.00368028
XR_001296907.2	102169699	LOC102169699	Annotated_lncRNA	XM_018041435.1	102170938	FGFR2	-|sp|P21802|FGFR2_HUMAN Fibroblast growth factor receptor 2 OS=Homo sapiens GN=FGFR2 PE=1 SV=1//8.74471e-12	-0.95033	0.00363942
LNC_000726	XLOC_032789	--	Novel_lncRNA	XM_005678681.3	102174356	GNL2	-|sp|Q13823|NOG2_HUMAN Nucleolar GTP-binding protein 2 OS=Homo sapiens GN=GNL2 PE=1 SV=1//0	-0.950414	0.00362727
LNC_000726	XLOC_032789	--	Novel_lncRNA	XM_018053117.1	102181213	PRDM1	-|sp|O75626|PRDM1_HUMAN PR domain zinc finger protein 1 OS=Homo sapiens GN=PRDM1 PE=1 SV=2//0	-0.950476	0.0036182
XR_001296495.2	102179299	LOC102179299	Annotated_lncRNA	XM_018039333.1	100860770	RSPO1	R-spondin 1|sp|Q2MKA7|RSPO1_HUMAN R-spondin-1 OS=Homo sapiens GN=RSPO1 PE=1 SV=1//4.95805e-136	-0.950522	0.00361148
XR_001297265.2	102175457	LOC102175457	Annotated_lncRNA	XM_013964504.2	100860805	SPP1	secreted phosphoprotein 1|sp|Q9XSY9|OSTP_SHEEP Osteopontin OS=Ovis aries GN=SPP1 PE=2 SV=1//1.5844e-162	-0.950531	0.0036103
LNC_001746	XLOC_076692	--	Novel_lncRNA	XM_005678194.3	102173625	PTGFR	-|sp|Q28905|PF2R_SHEEP Prostaglandin F2-alpha receptor OS=Ovis aries GN=PTGFR PE=2 SV=1//0	-0.950532	0.00361005
XR_001297172.2	102178778	LOC102178778	Annotated_lncRNA	NM_001285645.1	100860788	MAGED2	MAGE family member D2|sp|Q9UNF1|MAGD2_HUMAN Melanoma-associated antigen D2 OS=Homo sapiens GN=MAGED2 PE=1 SV=2//0	-0.950586	0.00360229
XR_001919684.1	108638260	LOC108638260	Annotated_lncRNA	XM_018045220.1	102180987	LEPR	-|sp|O02671|LEPR_PIG Leptin receptor OS=Sus scrofa GN=LEPR PE=2 SV=3//0	-0.950592	0.00360145
XR_001296921.2	102187162	LOC102187162	Annotated_lncRNA	XM_018038230.1	102170921	WNT5A	-|sp|Q27Q52|WNT5A_RABIT Protein Wnt-5a OS=Oryctolagus cuniculus GN=WNT5A PE=2 SV=1//0	-0.950609	0.00359897
XR_001918790.1	108637143	LOC108637143	Annotated_lncRNA	XM_018053115.1	102181213	PRDM1	-|sp|O75626|PRDM1_HUMAN PR domain zinc finger protein 1 OS=Homo sapiens GN=PRDM1 PE=1 SV=2//0	-0.950677	0.00358918
XR_311001.3	102177673	LOC102177673	Annotated_lncRNA	XM_018039333.1	100860770	RSPO1	R-spondin 1|sp|Q2MKA7|RSPO1_HUMAN R-spondin-1 OS=Homo sapiens GN=RSPO1 PE=1 SV=1//4.95805e-136	-0.95161	0.00345576
XR_310506.3	102189880	LOC102189880	Annotated_lncRNA	XM_005681627.3	102174007	PDGFRA	-|sp|P16234|PGFRA_HUMAN Platelet-derived growth factor receptor alpha OS=Homo sapiens GN=PDGFRA PE=1 SV=1//0	-0.951673	0.00344686
LNC_001746	XLOC_076692	--	Novel_lncRNA	XM_018038229.1	102170921	WNT5A	-|sp|Q27Q52|WNT5A_RABIT Protein Wnt-5a OS=Oryctolagus cuniculus GN=WNT5A PE=2 SV=1//0	-0.951735	0.00343805
XR_001919684.1	108638260	LOC108638260	Annotated_lncRNA	XM_013976557.2	100860788	MAGED2	MAGE family member D2|sp|Q9UNF1|MAGD2_HUMAN Melanoma-associated antigen D2 OS=Homo sapiens GN=MAGED2 PE=1 SV=2//0	-0.951913	0.00341294
XR_001296495.2	102179299	LOC102179299	Annotated_lncRNA	XM_018041435.1	102170938	FGFR2	-|sp|P21802|FGFR2_HUMAN Fibroblast growth factor receptor 2 OS=Homo sapiens GN=FGFR2 PE=1 SV=1//8.74471e-12	-0.951934	0.00341
XR_001919776.1	108638392	LOC108638392	Annotated_lncRNA	XM_018064140.1	102177089	TMEM100	-|sp|Q2KIC8|TM100_BOVIN Transmembrane protein 100 OS=Bos taurus GN=TMEM100 PE=2 SV=1//1.01263e-63	-0.952387	0.00334658
LNC_000474	XLOC_019528	--	Novel_lncRNA	NM_001285667.1	100860805	SPP1	secreted phosphoprotein 1|sp|Q9XSY9|OSTP_SHEEP Osteopontin OS=Ovis aries GN=SPP1 PE=2 SV=1//1.5844e-162	-0.952423	0.00334149
XR_311001.3	102177673	LOC102177673	Annotated_lncRNA	XM_005678194.3	102173625	PTGFR	-|sp|Q28905|PF2R_SHEEP Prostaglandin F2-alpha receptor OS=Ovis aries GN=PTGFR PE=2 SV=1//0	-0.952568	0.00332139
XR_309781.3	102171282	LOC102171282	Annotated_lncRNA	XM_013964504.2	100860805	SPP1	secreted phosphoprotein 1|sp|Q9XSY9|OSTP_SHEEP Osteopontin OS=Ovis aries GN=SPP1 PE=2 SV=1//1.5844e-162	-0.952739	0.00329758
XR_309781.3	102171282	LOC102171282	Annotated_lncRNA	XM_018047345.1	102182849	TWIST1	-|sp|P26687|TWST1_MOUSE Twist-related protein 1 OS=Mus musculus GN=Twist1 PE=1 SV=1//4.50496e-67	-0.952746	0.00329667
XR_311001.3	102177673	LOC102177673	Annotated_lncRNA	XM_013976557.2	100860788	MAGED2	MAGE family member D2|sp|Q9UNF1|MAGD2_HUMAN Melanoma-associated antigen D2 OS=Homo sapiens GN=MAGED2 PE=1 SV=2//0	-0.952895	0.003276
XR_001919240.1	102187174	RPL37A	Annotated_lncRNA	XM_018052683.1	102179947	PAPPA	-|sp|Q13219|PAPP1_HUMAN Pappalysin-1 OS=Homo sapiens GN=PAPPA PE=1 SV=3//0	-0.952922	0.00327231
XR_001919317.1	102178647	LOC102178647	Annotated_lncRNA	XM_018041433.1	102170938	FGFR2	-|sp|P21802|FGFR2_HUMAN Fibroblast growth factor receptor 2 OS=Homo sapiens GN=FGFR2 PE=1 SV=1//8.74471e-12	-0.952959	0.00326726
XR_001919684.1	108638260	LOC108638260	Annotated_lncRNA	XM_018038229.1	102170921	WNT5A	-|sp|Q27Q52|WNT5A_RABIT Protein Wnt-5a OS=Oryctolagus cuniculus GN=WNT5A PE=2 SV=1//0	-0.952988	0.00326325
XR_310506.3	102189880	LOC102189880	Annotated_lncRNA	NM_001285667.1	100860805	SPP1	secreted phosphoprotein 1|sp|Q9XSY9|OSTP_SHEEP Osteopontin OS=Ovis aries GN=SPP1 PE=2 SV=1//1.5844e-162	-0.953103	0.00324745
LNC_000964	XLOC_044020	--	Novel_lncRNA	XM_005681627.3	102174007	PDGFRA	-|sp|P16234|PGFRA_HUMAN Platelet-derived growth factor receptor alpha OS=Homo sapiens GN=PDGFRA PE=1 SV=1//0	-0.953177	0.00323729
XR_001918939.1	106502711	LOC106502711	Annotated_lncRNA	XM_018041441.1	102170938	FGFR2	-|sp|P21802|FGFR2_HUMAN Fibroblast growth factor receptor 2 OS=Homo sapiens GN=FGFR2 PE=1 SV=1//8.74471e-12	-0.953247	0.00322764
XR_310355.2	102171160	LOC102171160	Annotated_lncRNA	XM_018038592.1	102173428	PTK7	-|sp|Q13308|PTK7_HUMAN Inactive tyrosine-protein kinase 7 OS=Homo sapiens GN=PTK7 PE=1 SV=2//0	-0.953265	0.00322519
XR_001295819.2	102173454	LOC102173454	Annotated_lncRNA	XM_018041435.1	102170938	FGFR2	-|sp|P21802|FGFR2_HUMAN Fibroblast growth factor receptor 2 OS=Homo sapiens GN=FGFR2 PE=1 SV=1//8.74471e-12	-0.953271	0.00322433
XR_001296630.2	102179869	LOC102179869	Annotated_lncRNA	XM_018039333.1	100860770	RSPO1	R-spondin 1|sp|Q2MKA7|RSPO1_HUMAN R-spondin-1 OS=Homo sapiens GN=RSPO1 PE=1 SV=1//4.95805e-136	-0.953315	0.0032184
XR_310091.3	102177511	LOC102177511	Annotated_lncRNA	XM_018038231.1	102170921	WNT5A	-|sp|Q27Q52|WNT5A_RABIT Protein Wnt-5a OS=Oryctolagus cuniculus GN=WNT5A PE=2 SV=1//0	-0.953475	0.00319658
XR_001917727.1	108634969	LOC108634969	Annotated_lncRNA	XM_005678194.3	102173625	PTGFR	-|sp|Q28905|PF2R_SHEEP Prostaglandin F2-alpha receptor OS=Ovis aries GN=PTGFR PE=2 SV=1//0	-0.953809	0.00315118
XR_001918790.1	108637143	LOC108637143	Annotated_lncRNA	XM_018038231.1	102170921	WNT5A	-|sp|Q27Q52|WNT5A_RABIT Protein Wnt-5a OS=Oryctolagus cuniculus GN=WNT5A PE=2 SV=1//0	-0.953836	0.00314742
XR_310056.3	102171315	LOC102171315	Annotated_lncRNA	XM_018038230.1	102170921	WNT5A	-|sp|Q27Q52|WNT5A_RABIT Protein Wnt-5a OS=Oryctolagus cuniculus GN=WNT5A PE=2 SV=1//0	-0.953876	0.00314213
XR_001296921.2	102187162	LOC102187162	Annotated_lncRNA	XM_005678681.3	102174356	GNL2	-|sp|Q13823|NOG2_HUMAN Nucleolar GTP-binding protein 2 OS=Homo sapiens GN=GNL2 PE=1 SV=1//0	-0.953972	0.00312908
XR_001919240.1	102187174	RPL37A	Annotated_lncRNA	NM_001285667.1	100860805	SPP1	secreted phosphoprotein 1|sp|Q9XSY9|OSTP_SHEEP Osteopontin OS=Ovis aries GN=SPP1 PE=2 SV=1//1.5844e-162	-0.954139	0.00310662
XR_001917793.1	108635385	LOC108635385	Annotated_lncRNA	XM_005678194.3	102173625	PTGFR	-|sp|Q28905|PF2R_SHEEP Prostaglandin F2-alpha receptor OS=Ovis aries GN=PTGFR PE=2 SV=1//0	-0.954274	0.00308845
LNC_000474	XLOC_019528	--	Novel_lncRNA	XM_018041435.1	102170938	FGFR2	-|sp|P21802|FGFR2_HUMAN Fibroblast growth factor receptor 2 OS=Homo sapiens GN=FGFR2 PE=1 SV=1//8.74471e-12	-0.954315	0.00308303
XR_001296123.2	106502506	LOC106502506	Annotated_lncRNA	XM_018038229.1	102170921	WNT5A	-|sp|Q27Q52|WNT5A_RABIT Protein Wnt-5a OS=Oryctolagus cuniculus GN=WNT5A PE=2 SV=1//0	-0.954322	0.00308202
XR_001296495.2	102179299	LOC102179299	Annotated_lncRNA	XM_018051874.1	102181778	SCARA3	-|sp|Q6AZY7|SCAR3_HUMAN Scavenger receptor class A member 3 OS=Homo sapiens GN=SCARA3 PE=1 SV=1//0	-0.954387	0.00307338
LNC_000474	XLOC_019528	--	Novel_lncRNA	XM_005695096.3	102182914	CRABP1	-|sp|P62966|RABP1_RAT Cellular retinoic acid-binding protein 1 OS=Rattus norvegicus GN=Crabp1 PE=1 SV=3//5.73783e-96	-0.954394	0.00307238
XR_001918127.1	108636074	LOC108636074	Annotated_lncRNA	XM_018064140.1	102177089	TMEM100	-|sp|Q2KIC8|TM100_BOVIN Transmembrane protein 100 OS=Bos taurus GN=TMEM100 PE=2 SV=1//1.01263e-63	-0.954425	0.00306826
XR_001919776.1	108638392	LOC108638392	Annotated_lncRNA	XM_018053117.1	102181213	PRDM1	-|sp|O75626|PRDM1_HUMAN PR domain zinc finger protein 1 OS=Homo sapiens GN=PRDM1 PE=1 SV=2//0	-0.954433	0.0030672
XR_001919499.1	108637986	LOC108637986	Annotated_lncRNA	XM_018064140.1	102177089	TMEM100	-|sp|Q2KIC8|TM100_BOVIN Transmembrane protein 100 OS=Bos taurus GN=TMEM100 PE=2 SV=1//1.01263e-63	-0.954465	0.00306295
XR_310091.3	102177511	LOC102177511	Annotated_lncRNA	XM_018038229.1	102170921	WNT5A	-|sp|Q27Q52|WNT5A_RABIT Protein Wnt-5a OS=Oryctolagus cuniculus GN=WNT5A PE=2 SV=1//0	-0.954533	0.00305381
XR_001919568.1	108638047	LOC108638047	Annotated_lncRNA	XM_005681627.3	102174007	PDGFRA	-|sp|P16234|PGFRA_HUMAN Platelet-derived growth factor receptor alpha OS=Homo sapiens GN=PDGFRA PE=1 SV=1//0	-0.954674	0.00303505
XR_310506.3	102189880	LOC102189880	Annotated_lncRNA	XM_005678681.3	102174356	GNL2	-|sp|Q13823|NOG2_HUMAN Nucleolar GTP-binding protein 2 OS=Homo sapiens GN=GNL2 PE=1 SV=1//0	-0.954708	0.00303063
XR_001917508.1	102189583	JAM3	Annotated_lncRNA	XM_018041437.1	102170938	FGFR2	-|sp|P21802|FGFR2_HUMAN Fibroblast growth factor receptor 2 OS=Homo sapiens GN=FGFR2 PE=1 SV=1//8.74471e-12	-0.954777	0.00302144
LNC_000799	XLOC_035825	--	Novel_lncRNA	XM_013964504.2	100860805	SPP1	secreted phosphoprotein 1|sp|Q9XSY9|OSTP_SHEEP Osteopontin OS=Ovis aries GN=SPP1 PE=2 SV=1//1.5844e-162	-0.955008	0.00299089
XR_310506.3	102189880	LOC102189880	Annotated_lncRNA	XM_005679304.3	102177954	STEAP1	-|sp|Q9GL50|STEA1_PIG Metalloreductase STEAP1 OS=Sus scrofa GN=STEAP1 PE=2 SV=1//0	-0.955009	0.00299073
LNC_000726	XLOC_032789	--	Novel_lncRNA	XM_018052683.1	102179947	PAPPA	-|sp|Q13219|PAPP1_HUMAN Pappalysin-1 OS=Homo sapiens GN=PAPPA PE=1 SV=3//0	-0.95516	0.00297087
LNC_000474	XLOC_019528	--	Novel_lncRNA	XM_018041431.1	102170938	FGFR2	-|sp|P21802|FGFR2_HUMAN Fibroblast growth factor receptor 2 OS=Homo sapiens GN=FGFR2 PE=1 SV=1//8.74471e-12	-0.955194	0.00296633
XR_001918939.1	106502711	LOC106502711	Annotated_lncRNA	XM_018038230.1	102170921	WNT5A	-|sp|Q27Q52|WNT5A_RABIT Protein Wnt-5a OS=Oryctolagus cuniculus GN=WNT5A PE=2 SV=1//0	-0.955227	0.00296208
XR_310506.3	102189880	LOC102189880	Annotated_lncRNA	XM_018053115.1	102181213	PRDM1	-|sp|O75626|PRDM1_HUMAN PR domain zinc finger protein 1 OS=Homo sapiens GN=PRDM1 PE=1 SV=2//0	-0.955403	0.00293905
XR_001917731.1	106503783	LOC106503783	Annotated_lncRNA	XM_018045220.1	102180987	LEPR	-|sp|O02671|LEPR_PIG Leptin receptor OS=Sus scrofa GN=LEPR PE=2 SV=3//0	-0.955419	0.00293684
XR_001919568.1	108638047	LOC108638047	Annotated_lncRNA	NM_001285645.1	100860788	MAGED2	MAGE family member D2|sp|Q9UNF1|MAGD2_HUMAN Melanoma-associated antigen D2 OS=Homo sapiens GN=MAGED2 PE=1 SV=2//0	-0.95546	0.00293147
XR_001917508.1	102189583	JAM3	Annotated_lncRNA	NM_001285581.1	100860960	INHBA	inhibin beta A subunit|sp|P43032|INHBA_SHEEP Inhibin beta A chain OS=Ovis aries GN=INHBA PE=1 SV=1//0	-0.955462	0.00293123
XR_310506.3	102189880	LOC102189880	Annotated_lncRNA	XM_018045220.1	102180987	LEPR	-|sp|O02671|LEPR_PIG Leptin receptor OS=Sus scrofa GN=LEPR PE=2 SV=3//0	-0.95548	0.00292893
XR_001296907.2	102169699	LOC102169699	Annotated_lncRNA	XM_018051874.1	102181778	SCARA3	-|sp|Q6AZY7|SCAR3_HUMAN Scavenger receptor class A member 3 OS=Homo sapiens GN=SCARA3 PE=1 SV=1//0	-0.955491	0.00292749
XR_311269.3	102182682	LOC102182682	Annotated_lncRNA	XM_018038592.1	102173428	PTK7	-|sp|Q13308|PTK7_HUMAN Inactive tyrosine-protein kinase 7 OS=Homo sapiens GN=PTK7 PE=1 SV=2//0	-0.955496	0.0029268
XR_001296605.2	106502936	LOC106502936	Annotated_lncRNA	XM_013964633.2	102174007	PDGFRA	-|sp|P16234|PGFRA_HUMAN Platelet-derived growth factor receptor alpha OS=Homo sapiens GN=PDGFRA PE=1 SV=1//0	-0.955504	0.00292574
XR_001918202.1	102176775	LOC102176775	Annotated_lncRNA	XM_018045222.1	102180987	LEPR	-|sp|O02671|LEPR_PIG Leptin receptor OS=Sus scrofa GN=LEPR PE=2 SV=3//0	-0.955554	0.00291924
XR_001297265.2	102175457	LOC102175457	Annotated_lncRNA	XM_005675677.3	102169524	S100B	-|sp|Q6YNR6|S100B_RABIT Protein S100-B OS=Oryctolagus cuniculus GN=S100B PE=3 SV=3//2.91692e-41	-0.955682	0.0029026
XR_001297265.2	102175457	LOC102175457	Annotated_lncRNA	XM_018039333.1	100860770	RSPO1	R-spondin 1|sp|Q2MKA7|RSPO1_HUMAN R-spondin-1 OS=Homo sapiens GN=RSPO1 PE=1 SV=1//4.95805e-136	-0.955747	0.00289411
XR_309781.3	102171282	LOC102171282	Annotated_lncRNA	XM_005679304.3	102177954	STEAP1	-|sp|Q9GL50|STEA1_PIG Metalloreductase STEAP1 OS=Sus scrofa GN=STEAP1 PE=2 SV=1//0	-0.95577	0.00289122
XR_311269.3	102182682	LOC102182682	Annotated_lncRNA	XM_018052683.1	102179947	PAPPA	-|sp|Q13219|PAPP1_HUMAN Pappalysin-1 OS=Homo sapiens GN=PAPPA PE=1 SV=3//0	-0.955872	0.00287801
XR_001918151.1	108636127	LOC108636127	Annotated_lncRNA	XM_018045222.1	102180987	LEPR	-|sp|O02671|LEPR_PIG Leptin receptor OS=Sus scrofa GN=LEPR PE=2 SV=3//0	-0.955881	0.00287677
LNC_000834	XLOC_037289	--	Novel_lncRNA	XM_018041433.1	102170938	FGFR2	-|sp|P21802|FGFR2_HUMAN Fibroblast growth factor receptor 2 OS=Homo sapiens GN=FGFR2 PE=1 SV=1//8.74471e-12	-0.955898	0.00287455
XR_001296907.2	102169699	LOC102169699	Annotated_lncRNA	XM_005681627.3	102174007	PDGFRA	-|sp|P16234|PGFRA_HUMAN Platelet-derived growth factor receptor alpha OS=Homo sapiens GN=PDGFRA PE=1 SV=1//0	-0.955945	0.00286849
XR_001918468.1	108636572	LOC108636572	Annotated_lncRNA	XM_005678194.3	102173625	PTGFR	-|sp|Q28905|PF2R_SHEEP Prostaglandin F2-alpha receptor OS=Ovis aries GN=PTGFR PE=2 SV=1//0	-0.955959	0.0028667
XR_001297265.2	102175457	LOC102175457	Annotated_lncRNA	XM_018055107.1	102190794	LTBP1	-|sp|Q14766|LTBP1_HUMAN Latent-transforming growth factor beta-binding protein 1 OS=Homo sapiens GN=LTBP1 PE=1 SV=4//0	-0.955972	0.002865
XR_001919498.1	108637986	LOC108637986	Annotated_lncRNA	XM_018041433.1	102170938	FGFR2	-|sp|P21802|FGFR2_HUMAN Fibroblast growth factor receptor 2 OS=Homo sapiens GN=FGFR2 PE=1 SV=1//8.74471e-12	-0.956123	0.00284557
XR_001297265.2	102175457	LOC102175457	Annotated_lncRNA	XM_018064140.1	102177089	TMEM100	-|sp|Q2KIC8|TM100_BOVIN Transmembrane protein 100 OS=Bos taurus GN=TMEM100 PE=2 SV=1//1.01263e-63	-0.956292	0.00282387
LNC_000901	XLOC_040539	--	Novel_lncRNA	XM_005680080.3	102177136	HOXC8	-|sp|P09025|HXC8_MOUSE Homeobox protein Hox-C8 OS=Mus musculus GN=Hoxc8 PE=2 SV=2//1.02297e-155	-0.956307	0.00282193
XR_001918127.1	108636074	LOC108636074	Annotated_lncRNA	NM_001285667.1	100860805	SPP1	secreted phosphoprotein 1|sp|Q9XSY9|OSTP_SHEEP Osteopontin OS=Ovis aries GN=SPP1 PE=2 SV=1//1.5844e-162	-0.956318	0.00282055
XR_001297172.2	102178778	LOC102178778	Annotated_lncRNA	XM_018039333.1	100860770	RSPO1	R-spondin 1|sp|Q2MKA7|RSPO1_HUMAN R-spondin-1 OS=Homo sapiens GN=RSPO1 PE=1 SV=1//4.95805e-136	-0.956384	0.00281202
XR_001296907.2	102169699	LOC102169699	Annotated_lncRNA	XM_018052683.1	102179947	PAPPA	-|sp|Q13219|PAPP1_HUMAN Pappalysin-1 OS=Homo sapiens GN=PAPPA PE=1 SV=3//0	-0.956393	0.00281091
XR_311269.3	102182682	LOC102182682	Annotated_lncRNA	XM_018045222.1	102180987	LEPR	-|sp|O02671|LEPR_PIG Leptin receptor OS=Sus scrofa GN=LEPR PE=2 SV=3//0	-0.95645	0.00280354
XR_001918790.1	108637143	LOC108637143	Annotated_lncRNA	XM_018041435.1	102170938	FGFR2	-|sp|P21802|FGFR2_HUMAN Fibroblast growth factor receptor 2 OS=Homo sapiens GN=FGFR2 PE=1 SV=1//8.74471e-12	-0.956482	0.00279952
XR_001919776.1	108638392	LOC108638392	Annotated_lncRNA	XM_018045222.1	102180987	LEPR	-|sp|O02671|LEPR_PIG Leptin receptor OS=Sus scrofa GN=LEPR PE=2 SV=3//0	-0.956529	0.00279356
XR_001917731.1	106503783	LOC106503783	Annotated_lncRNA	XM_018045274.1	100860788	MAGED2	MAGE family member D2|sp|Q9UNF1|MAGD2_HUMAN Melanoma-associated antigen D2 OS=Homo sapiens GN=MAGED2 PE=1 SV=2//0	-0.956813	0.00275742
XR_001919684.1	108638260	LOC108638260	Annotated_lncRNA	XM_018053542.1	100860789	BMP4	bone morphogenetic protein 4|sp|Q2KJH1|BMP4_BOVIN Bone morphogenetic protein 4 OS=Bos taurus GN=BMP4 PE=2 SV=1//0	-0.956848	0.00275296
XR_001918468.1	108636572	LOC108636572	Annotated_lncRNA	XM_018045220.1	102180987	LEPR	-|sp|O02671|LEPR_PIG Leptin receptor OS=Sus scrofa GN=LEPR PE=2 SV=3//0	-0.956867	0.00275051
LNC_000834	XLOC_037289	--	Novel_lncRNA	XM_018055104.1	102190794	LTBP1	-|sp|Q14766|LTBP1_HUMAN Latent-transforming growth factor beta-binding protein 1 OS=Homo sapiens GN=LTBP1 PE=1 SV=4//0	-0.95694	0.00274137
XR_001296630.2	102179869	LOC102179869	Annotated_lncRNA	XM_005675677.3	102169524	S100B	-|sp|Q6YNR6|S100B_RABIT Protein S100-B OS=Oryctolagus cuniculus GN=S100B PE=3 SV=3//2.91692e-41	-0.957187	0.00271017
XR_001918202.1	102176775	LOC102176775	Annotated_lncRNA	XM_018041435.1	102170938	FGFR2	-|sp|P21802|FGFR2_HUMAN Fibroblast growth factor receptor 2 OS=Homo sapiens GN=FGFR2 PE=1 SV=1//8.74471e-12	-0.957187	0.00271016
XR_310056.3	102171315	LOC102171315	Annotated_lncRNA	XM_018041431.1	102170938	FGFR2	-|sp|P21802|FGFR2_HUMAN Fibroblast growth factor receptor 2 OS=Homo sapiens GN=FGFR2 PE=1 SV=1//8.74471e-12	-0.957195	0.00270917
XR_001918790.1	108637143	LOC108637143	Annotated_lncRNA	XM_018038229.1	102170921	WNT5A	-|sp|Q27Q52|WNT5A_RABIT Protein Wnt-5a OS=Oryctolagus cuniculus GN=WNT5A PE=2 SV=1//0	-0.957398	0.00268376
XR_001296123.2	106502506	LOC106502506	Annotated_lncRNA	XM_013976557.2	100860788	MAGED2	MAGE family member D2|sp|Q9UNF1|MAGD2_HUMAN Melanoma-associated antigen D2 OS=Homo sapiens GN=MAGED2 PE=1 SV=2//0	-0.957505	0.0026704
XR_001917727.1	108634969	LOC108634969	Annotated_lncRNA	XM_018041435.1	102170938	FGFR2	-|sp|P21802|FGFR2_HUMAN Fibroblast growth factor receptor 2 OS=Homo sapiens GN=FGFR2 PE=1 SV=1//8.74471e-12	-0.957625	0.00265545
XR_001919240.1	102187174	RPL37A	Annotated_lncRNA	XM_018038231.1	102170921	WNT5A	-|sp|Q27Q52|WNT5A_RABIT Protein Wnt-5a OS=Oryctolagus cuniculus GN=WNT5A PE=2 SV=1//0	-0.957794	0.00263448
XR_001296630.2	102179869	LOC102179869	Annotated_lncRNA	XM_018038230.1	102170921	WNT5A	-|sp|Q27Q52|WNT5A_RABIT Protein Wnt-5a OS=Oryctolagus cuniculus GN=WNT5A PE=2 SV=1//0	-0.957819	0.00263131
XR_001297172.2	102178778	LOC102178778	Annotated_lncRNA	XM_013964504.2	100860805	SPP1	secreted phosphoprotein 1|sp|Q9XSY9|OSTP_SHEEP Osteopontin OS=Ovis aries GN=SPP1 PE=2 SV=1//1.5844e-162	-0.958005	0.00260834
XR_001918151.1	108636127	LOC108636127	Annotated_lncRNA	XM_005680080.3	102177136	HOXC8	-|sp|P09025|HXC8_MOUSE Homeobox protein Hox-C8 OS=Mus musculus GN=Hoxc8 PE=2 SV=2//1.02297e-155	-0.95808	0.00259907
XR_310506.3	102189880	LOC102189880	Annotated_lncRNA	XM_018047345.1	102182849	TWIST1	-|sp|P26687|TWST1_MOUSE Twist-related protein 1 OS=Mus musculus GN=Twist1 PE=1 SV=1//4.50496e-67	-0.958081	0.00259894
XR_001296605.2	106502936	LOC106502936	Annotated_lncRNA	XM_018049460.1	102174007	PDGFRA	-|sp|P16234|PGFRA_HUMAN Platelet-derived growth factor receptor alpha OS=Homo sapiens GN=PDGFRA PE=1 SV=1//0	-0.958083	0.00259876
XR_310056.3	102171315	LOC102171315	Annotated_lncRNA	XM_005695096.3	102182914	CRABP1	-|sp|P62966|RABP1_RAT Cellular retinoic acid-binding protein 1 OS=Rattus norvegicus GN=Crabp1 PE=1 SV=3//5.73783e-96	-0.958138	0.00259194
LNC_000901	XLOC_040539	--	Novel_lncRNA	XM_018064140.1	102177089	TMEM100	-|sp|Q2KIC8|TM100_BOVIN Transmembrane protein 100 OS=Bos taurus GN=TMEM100 PE=2 SV=1//1.01263e-63	-0.958195	0.00258498
XR_001917652.1	102180659	LOC102180659	Annotated_lncRNA	XM_005678194.3	102173625	PTGFR	-|sp|Q28905|PF2R_SHEEP Prostaglandin F2-alpha receptor OS=Ovis aries GN=PTGFR PE=2 SV=1//0	-0.958337	0.00256751
XR_001919240.1	102187174	RPL37A	Annotated_lncRNA	XM_005681627.3	102174007	PDGFRA	-|sp|P16234|PGFRA_HUMAN Platelet-derived growth factor receptor alpha OS=Homo sapiens GN=PDGFRA PE=1 SV=1//0	-0.95848	0.00255004
LNC_000799	XLOC_035825	--	Novel_lncRNA	XM_018038593.1	102173428	PTK7	-|sp|Q13308|PTK7_HUMAN Inactive tyrosine-protein kinase 7 OS=Homo sapiens GN=PTK7 PE=1 SV=2//0	-0.958531	0.00254385
XR_001918468.1	108636572	LOC108636572	Annotated_lncRNA	XM_018041431.1	102170938	FGFR2	-|sp|P21802|FGFR2_HUMAN Fibroblast growth factor receptor 2 OS=Homo sapiens GN=FGFR2 PE=1 SV=1//8.74471e-12	-0.958626	0.00253234
XR_001917793.1	108635385	LOC108635385	Annotated_lncRNA	XM_018038593.1	102173428	PTK7	-|sp|Q13308|PTK7_HUMAN Inactive tyrosine-protein kinase 7 OS=Homo sapiens GN=PTK7 PE=1 SV=2//0	-0.958673	0.00252658
XR_001918468.1	108636572	LOC108636572	Annotated_lncRNA	XM_018038230.1	102170921	WNT5A	-|sp|Q27Q52|WNT5A_RABIT Protein Wnt-5a OS=Oryctolagus cuniculus GN=WNT5A PE=2 SV=1//0	-0.958686	0.00252501
XR_001297265.2	102175457	LOC102175457	Annotated_lncRNA	XM_018051874.1	102181778	SCARA3	-|sp|Q6AZY7|SCAR3_HUMAN Scavenger receptor class A member 3 OS=Homo sapiens GN=SCARA3 PE=1 SV=1//0	-0.958689	0.00252468
LNC_000474	XLOC_019528	--	Novel_lncRNA	XM_018038593.1	102173428	PTK7	-|sp|Q13308|PTK7_HUMAN Inactive tyrosine-protein kinase 7 OS=Homo sapiens GN=PTK7 PE=1 SV=2//0	-0.958985	0.00248882
XR_001919568.1	108638047	LOC108638047	Annotated_lncRNA	XM_018045222.1	102180987	LEPR	-|sp|O02671|LEPR_PIG Leptin receptor OS=Sus scrofa GN=LEPR PE=2 SV=3//0	-0.959	0.00248701
XR_001918468.1	108636572	LOC108636572	Annotated_lncRNA	XM_018038231.1	102170921	WNT5A	-|sp|Q27Q52|WNT5A_RABIT Protein Wnt-5a OS=Oryctolagus cuniculus GN=WNT5A PE=2 SV=1//0	-0.959192	0.00246394
XR_309781.3	102171282	LOC102171282	Annotated_lncRNA	XM_018053117.1	102181213	PRDM1	-|sp|O75626|PRDM1_HUMAN PR domain zinc finger protein 1 OS=Homo sapiens GN=PRDM1 PE=1 SV=2//0	-0.959366	0.00244317
LNC_001746	XLOC_076692	--	Novel_lncRNA	XM_018045220.1	102180987	LEPR	-|sp|O02671|LEPR_PIG Leptin receptor OS=Sus scrofa GN=LEPR PE=2 SV=3//0	-0.959389	0.00244044
XR_001296921.2	102187162	LOC102187162	Annotated_lncRNA	XM_018045222.1	102180987	LEPR	-|sp|O02671|LEPR_PIG Leptin receptor OS=Sus scrofa GN=LEPR PE=2 SV=3//0	-0.959633	0.00241133
XR_001919684.1	108638260	LOC108638260	Annotated_lncRNA	NM_001285667.1	100860805	SPP1	secreted phosphoprotein 1|sp|Q9XSY9|OSTP_SHEEP Osteopontin OS=Ovis aries GN=SPP1 PE=2 SV=1//1.5844e-162	-0.959644	0.00241
XR_001296921.2	102187162	LOC102187162	Annotated_lncRNA	XM_005681627.3	102174007	PDGFRA	-|sp|P16234|PGFRA_HUMAN Platelet-derived growth factor receptor alpha OS=Homo sapiens GN=PDGFRA PE=1 SV=1//0	-0.959671	0.00240681
XR_001918939.1	106502711	LOC106502711	Annotated_lncRNA	XM_018047345.1	102182849	TWIST1	-|sp|P26687|TWST1_MOUSE Twist-related protein 1 OS=Mus musculus GN=Twist1 PE=1 SV=1//4.50496e-67	-0.959704	0.00240289
LNC_000474	XLOC_019528	--	Novel_lncRNA	XM_005679304.3	102177954	STEAP1	-|sp|Q9GL50|STEA1_PIG Metalloreductase STEAP1 OS=Sus scrofa GN=STEAP1 PE=2 SV=1//0	-0.959751	0.00239733
XR_001918127.1	108636074	LOC108636074	Annotated_lncRNA	XM_005681627.3	102174007	PDGFRA	-|sp|P16234|PGFRA_HUMAN Platelet-derived growth factor receptor alpha OS=Homo sapiens GN=PDGFRA PE=1 SV=1//0	-0.959752	0.00239731
XR_001917508.1	102189583	JAM3	Annotated_lncRNA	XM_018045222.1	102180987	LEPR	-|sp|O02671|LEPR_PIG Leptin receptor OS=Sus scrofa GN=LEPR PE=2 SV=3//0	-0.960065	0.00236038
XR_309781.3	102171282	LOC102171282	Annotated_lncRNA	XM_018052683.1	102179947	PAPPA	-|sp|Q13219|PAPP1_HUMAN Pappalysin-1 OS=Homo sapiens GN=PAPPA PE=1 SV=3//0	-0.960177	0.00234721
XR_001296123.2	106502506	LOC106502506	Annotated_lncRNA	XM_005675677.3	102169524	S100B	-|sp|Q6YNR6|S100B_RABIT Protein S100-B OS=Oryctolagus cuniculus GN=S100B PE=3 SV=3//2.91692e-41	-0.960399	0.00232135
LNC_000354	XLOC_013958	--	Novel_lncRNA	XM_013964504.2	100860805	SPP1	secreted phosphoprotein 1|sp|Q9XSY9|OSTP_SHEEP Osteopontin OS=Ovis aries GN=SPP1 PE=2 SV=1//1.5844e-162	-0.960406	0.00232052
XR_001918151.1	108636127	LOC108636127	Annotated_lncRNA	NM_001285667.1	100860805	SPP1	secreted phosphoprotein 1|sp|Q9XSY9|OSTP_SHEEP Osteopontin OS=Ovis aries GN=SPP1 PE=2 SV=1//1.5844e-162	-0.960521	0.00230712
XR_001918202.1	102176775	LOC102176775	Annotated_lncRNA	NM_001285581.1	100860960	INHBA	inhibin beta A subunit|sp|P43032|INHBA_SHEEP Inhibin beta A chain OS=Ovis aries GN=INHBA PE=1 SV=1//0	-0.9606	0.00229801
XR_001296921.2	102187162	LOC102187162	Annotated_lncRNA	XM_018064140.1	102177089	TMEM100	-|sp|Q2KIC8|TM100_BOVIN Transmembrane protein 100 OS=Bos taurus GN=TMEM100 PE=2 SV=1//1.01263e-63	-0.960719	0.00228421
XR_001918468.1	108636572	LOC108636572	Annotated_lncRNA	XM_013963334.2	100860960	INHBA	inhibin beta A subunit|sp|P43032|INHBA_SHEEP Inhibin beta A chain OS=Ovis aries GN=INHBA PE=1 SV=1//0	-0.960846	0.0022695
XR_311001.3	102177673	LOC102177673	Annotated_lncRNA	XM_018041435.1	102170938	FGFR2	-|sp|P21802|FGFR2_HUMAN Fibroblast growth factor receptor 2 OS=Homo sapiens GN=FGFR2 PE=1 SV=1//8.74471e-12	-0.96089	0.00226442
XR_001296921.2	102187162	LOC102187162	Annotated_lncRNA	XM_018041437.1	102170938	FGFR2	-|sp|P21802|FGFR2_HUMAN Fibroblast growth factor receptor 2 OS=Homo sapiens GN=FGFR2 PE=1 SV=1//8.74471e-12	-0.960946	0.00225806
XR_310091.3	102177511	LOC102177511	Annotated_lncRNA	XM_018041435.1	102170938	FGFR2	-|sp|P21802|FGFR2_HUMAN Fibroblast growth factor receptor 2 OS=Homo sapiens GN=FGFR2 PE=1 SV=1//8.74471e-12	-0.96116	0.00223353
LNC_000354	XLOC_013958	--	Novel_lncRNA	XM_005681627.3	102174007	PDGFRA	-|sp|P16234|PGFRA_HUMAN Platelet-derived growth factor receptor alpha OS=Homo sapiens GN=PDGFRA PE=1 SV=1//0	-0.961196	0.00222946
XR_001295819.2	102173454	LOC102173454	Annotated_lncRNA	NM_001285646.1	100860789	BMP4	bone morphogenetic protein 4|sp|Q2KJH1|BMP4_BOVIN Bone morphogenetic protein 4 OS=Bos taurus GN=BMP4 PE=2 SV=1//0	-0.961198	0.00222921
XR_001296921.2	102187162	LOC102187162	Annotated_lncRNA	XM_005695096.3	102182914	CRABP1	-|sp|P62966|RABP1_RAT Cellular retinoic acid-binding protein 1 OS=Rattus norvegicus GN=Crabp1 PE=1 SV=3//5.73783e-96	-0.961215	0.00222721
XR_310056.3	102171315	LOC102171315	Annotated_lncRNA	XM_013963334.2	100860960	INHBA	inhibin beta A subunit|sp|P43032|INHBA_SHEEP Inhibin beta A chain OS=Ovis aries GN=INHBA PE=1 SV=1//0	-0.961355	0.00221133
LNC_000474	XLOC_019528	--	Novel_lncRNA	NM_001285581.1	100860960	INHBA	inhibin beta A subunit|sp|P43032|INHBA_SHEEP Inhibin beta A chain OS=Ovis aries GN=INHBA PE=1 SV=1//0	-0.961495	0.00219546
LNC_000726	XLOC_032789	--	Novel_lncRNA	XM_005695096.3	102182914	CRABP1	-|sp|P62966|RABP1_RAT Cellular retinoic acid-binding protein 1 OS=Rattus norvegicus GN=Crabp1 PE=1 SV=3//5.73783e-96	-0.961566	0.00218734
XR_001296907.2	102169699	LOC102169699	Annotated_lncRNA	XM_018047345.1	102182849	TWIST1	-|sp|P26687|TWST1_MOUSE Twist-related protein 1 OS=Mus musculus GN=Twist1 PE=1 SV=1//4.50496e-67	-0.961774	0.00216394
XR_001295819.2	102173454	LOC102173454	Annotated_lncRNA	XM_018039334.1	100860770	RSPO1	R-spondin 1|sp|Q2MKA7|RSPO1_HUMAN R-spondin-1 OS=Homo sapiens GN=RSPO1 PE=1 SV=1//4.95805e-136	-0.961864	0.00215377
LNC_000474	XLOC_019528	--	Novel_lncRNA	XM_018041437.1	102170938	FGFR2	-|sp|P21802|FGFR2_HUMAN Fibroblast growth factor receptor 2 OS=Homo sapiens GN=FGFR2 PE=1 SV=1//8.74471e-12	-0.961942	0.00214505
LNC_000354	XLOC_013958	--	Novel_lncRNA	XM_005678681.3	102174356	GNL2	-|sp|Q13823|NOG2_HUMAN Nucleolar GTP-binding protein 2 OS=Homo sapiens GN=GNL2 PE=1 SV=1//0	-0.962051	0.00213283
LNC_000901	XLOC_040539	--	Novel_lncRNA	NM_001285645.1	100860788	MAGED2	MAGE family member D2|sp|Q9UNF1|MAGD2_HUMAN Melanoma-associated antigen D2 OS=Homo sapiens GN=MAGED2 PE=1 SV=2//0	-0.962398	0.00209425
XR_001918127.1	108636074	LOC108636074	Annotated_lncRNA	XM_018041431.1	102170938	FGFR2	-|sp|P21802|FGFR2_HUMAN Fibroblast growth factor receptor 2 OS=Homo sapiens GN=FGFR2 PE=1 SV=1//8.74471e-12	-0.962536	0.00207902
XR_001917652.1	102180659	LOC102180659	Annotated_lncRNA	XM_005695096.3	102182914	CRABP1	-|sp|P62966|RABP1_RAT Cellular retinoic acid-binding protein 1 OS=Rattus norvegicus GN=Crabp1 PE=1 SV=3//5.73783e-96	-0.962665	0.0020648
XR_001296605.2	106502936	LOC106502936	Annotated_lncRNA	XM_013967192.2	100860789	BMP4	bone morphogenetic protein 4|sp|Q2KJH1|BMP4_BOVIN Bone morphogenetic protein 4 OS=Bos taurus GN=BMP4 PE=2 SV=1//0	-0.962749	0.00205559
XR_001917508.1	102189583	JAM3	Annotated_lncRNA	XM_005681627.3	102174007	PDGFRA	-|sp|P16234|PGFRA_HUMAN Platelet-derived growth factor receptor alpha OS=Homo sapiens GN=PDGFRA PE=1 SV=1//0	-0.962803	0.00204974
LNC_000901	XLOC_040539	--	Novel_lncRNA	NM_001285667.1	100860805	SPP1	secreted phosphoprotein 1|sp|Q9XSY9|OSTP_SHEEP Osteopontin OS=Ovis aries GN=SPP1 PE=2 SV=1//1.5844e-162	-0.963184	0.00200819
XR_310887.3	102172201	LOC102172201	Annotated_lncRNA	XM_018041433.1	102170938	FGFR2	-|sp|P21802|FGFR2_HUMAN Fibroblast growth factor receptor 2 OS=Homo sapiens GN=FGFR2 PE=1 SV=1//8.74471e-12	-0.963234	0.00200281
XR_001918151.1	108636127	LOC108636127	Annotated_lncRNA	XM_018038231.1	102170921	WNT5A	-|sp|Q27Q52|WNT5A_RABIT Protein Wnt-5a OS=Oryctolagus cuniculus GN=WNT5A PE=2 SV=1//0	-0.963284	0.00199739
XR_001917793.1	108635385	LOC108635385	Annotated_lncRNA	XM_005681627.3	102174007	PDGFRA	-|sp|P16234|PGFRA_HUMAN Platelet-derived growth factor receptor alpha OS=Homo sapiens GN=PDGFRA PE=1 SV=1//0	-0.963587	0.00196474
LNC_001746	XLOC_076692	--	Novel_lncRNA	XM_005680080.3	102177136	HOXC8	-|sp|P09025|HXC8_MOUSE Homeobox protein Hox-C8 OS=Mus musculus GN=Hoxc8 PE=2 SV=2//1.02297e-155	-0.963684	0.00195432
XR_001918127.1	108636074	LOC108636074	Annotated_lncRNA	XM_018041435.1	102170938	FGFR2	-|sp|P21802|FGFR2_HUMAN Fibroblast growth factor receptor 2 OS=Homo sapiens GN=FGFR2 PE=1 SV=1//8.74471e-12	-0.963686	0.00195416
XR_001918151.1	108636127	LOC108636127	Annotated_lncRNA	XM_018045220.1	102180987	LEPR	-|sp|O02671|LEPR_PIG Leptin receptor OS=Sus scrofa GN=LEPR PE=2 SV=3//0	-0.963701	0.00195256
XR_001919240.1	102187174	RPL37A	Annotated_lncRNA	XM_018038593.1	102173428	PTK7	-|sp|Q13308|PTK7_HUMAN Inactive tyrosine-protein kinase 7 OS=Homo sapiens GN=PTK7 PE=1 SV=2//0	-0.963742	0.00194818
XR_001296907.2	102169699	LOC102169699	Annotated_lncRNA	NM_001285581.1	100860960	INHBA	inhibin beta A subunit|sp|P43032|INHBA_SHEEP Inhibin beta A chain OS=Ovis aries GN=INHBA PE=1 SV=1//0	-0.963763	0.00194584
LNC_000726	XLOC_032789	--	Novel_lncRNA	XM_018039333.1	100860770	RSPO1	R-spondin 1|sp|Q2MKA7|RSPO1_HUMAN R-spondin-1 OS=Homo sapiens GN=RSPO1 PE=1 SV=1//4.95805e-136	-0.963777	0.00194442
XR_001297265.2	102175457	LOC102175457	Annotated_lncRNA	NM_001285645.1	100860788	MAGED2	MAGE family member D2|sp|Q9UNF1|MAGD2_HUMAN Melanoma-associated antigen D2 OS=Homo sapiens GN=MAGED2 PE=1 SV=2//0	-0.964107	0.00190935
XR_310056.3	102171315	LOC102171315	Annotated_lncRNA	XM_005678681.3	102174356	GNL2	-|sp|Q13823|NOG2_HUMAN Nucleolar GTP-binding protein 2 OS=Homo sapiens GN=GNL2 PE=1 SV=1//0	-0.964236	0.00189578
XR_001296495.2	102179299	LOC102179299	Annotated_lncRNA	NM_001285645.1	100860788	MAGED2	MAGE family member D2|sp|Q9UNF1|MAGD2_HUMAN Melanoma-associated antigen D2 OS=Homo sapiens GN=MAGED2 PE=1 SV=2//0	-0.96425	0.0018943
XR_001918790.1	108637143	LOC108637143	Annotated_lncRNA	XM_005678194.3	102173625	PTGFR	-|sp|Q28905|PF2R_SHEEP Prostaglandin F2-alpha receptor OS=Ovis aries GN=PTGFR PE=2 SV=1//0	-0.964293	0.00188974
LNC_000901	XLOC_040539	--	Novel_lncRNA	XM_018047345.1	102182849	TWIST1	-|sp|P26687|TWST1_MOUSE Twist-related protein 1 OS=Mus musculus GN=Twist1 PE=1 SV=1//4.50496e-67	-0.964586	0.00185903
XR_001919684.1	108638260	LOC108638260	Annotated_lncRNA	XM_005678194.3	102173625	PTGFR	-|sp|Q28905|PF2R_SHEEP Prostaglandin F2-alpha receptor OS=Ovis aries GN=PTGFR PE=2 SV=1//0	-0.964768	0.00184007
XR_001919568.1	108638047	LOC108638047	Annotated_lncRNA	XM_018052683.1	102179947	PAPPA	-|sp|Q13219|PAPP1_HUMAN Pappalysin-1 OS=Homo sapiens GN=PAPPA PE=1 SV=3//0	-0.964861	0.00183045
XR_001297172.2	102178778	LOC102178778	Annotated_lncRNA	NM_001285667.1	100860805	SPP1	secreted phosphoprotein 1|sp|Q9XSY9|OSTP_SHEEP Osteopontin OS=Ovis aries GN=SPP1 PE=2 SV=1//1.5844e-162	-0.965031	0.00181289
XR_001297265.2	102175457	LOC102175457	Annotated_lncRNA	XM_018038231.1	102170921	WNT5A	-|sp|Q27Q52|WNT5A_RABIT Protein Wnt-5a OS=Oryctolagus cuniculus GN=WNT5A PE=2 SV=1//0	-0.965033	0.00181263
LNC_000474	XLOC_019528	--	Novel_lncRNA	XM_018053115.1	102181213	PRDM1	-|sp|O75626|PRDM1_HUMAN PR domain zinc finger protein 1 OS=Homo sapiens GN=PRDM1 PE=1 SV=2//0	-0.965063	0.00180958
LNC_000901	XLOC_040539	--	Novel_lncRNA	XM_018053115.1	102181213	PRDM1	-|sp|O75626|PRDM1_HUMAN PR domain zinc finger protein 1 OS=Homo sapiens GN=PRDM1 PE=1 SV=2//0	-0.965071	0.0018087
XR_001919568.1	108638047	LOC108638047	Annotated_lncRNA	XM_018053117.1	102181213	PRDM1	-|sp|O75626|PRDM1_HUMAN PR domain zinc finger protein 1 OS=Homo sapiens GN=PRDM1 PE=1 SV=2//0	-0.965167	0.00179885
XR_309781.3	102171282	LOC102171282	Annotated_lncRNA	XM_018045222.1	102180987	LEPR	-|sp|O02671|LEPR_PIG Leptin receptor OS=Sus scrofa GN=LEPR PE=2 SV=3//0	-0.965194	0.00179608
XR_001918151.1	108636127	LOC108636127	Annotated_lncRNA	XM_018038593.1	102173428	PTK7	-|sp|Q13308|PTK7_HUMAN Inactive tyrosine-protein kinase 7 OS=Homo sapiens GN=PTK7 PE=1 SV=2//0	-0.965233	0.00179207
XR_001917793.1	108635385	LOC108635385	Annotated_lncRNA	XM_013964504.2	100860805	SPP1	secreted phosphoprotein 1|sp|Q9XSY9|OSTP_SHEEP Osteopontin OS=Ovis aries GN=SPP1 PE=2 SV=1//1.5844e-162	-0.965267	0.00178858
XR_001918468.1	108636572	LOC108636572	Annotated_lncRNA	XM_018064140.1	102177089	TMEM100	-|sp|Q2KIC8|TM100_BOVIN Transmembrane protein 100 OS=Bos taurus GN=TMEM100 PE=2 SV=1//1.01263e-63	-0.96528	0.00178725
LNC_001746	XLOC_076692	--	Novel_lncRNA	XM_018038231.1	102170921	WNT5A	-|sp|Q27Q52|WNT5A_RABIT Protein Wnt-5a OS=Oryctolagus cuniculus GN=WNT5A PE=2 SV=1//0	-0.965309	0.00178435
XR_001918127.1	108636074	LOC108636074	Annotated_lncRNA	XM_018045220.1	102180987	LEPR	-|sp|O02671|LEPR_PIG Leptin receptor OS=Sus scrofa GN=LEPR PE=2 SV=3//0	-0.965316	0.00178362
XR_310091.3	102177511	LOC102177511	Annotated_lncRNA	XM_005678194.3	102173625	PTGFR	-|sp|Q28905|PF2R_SHEEP Prostaglandin F2-alpha receptor OS=Ovis aries GN=PTGFR PE=2 SV=1//0	-0.965317	0.00178347
LNC_000901	XLOC_040539	--	Novel_lncRNA	XM_013976557.2	100860788	MAGED2	MAGE family member D2|sp|Q9UNF1|MAGD2_HUMAN Melanoma-associated antigen D2 OS=Homo sapiens GN=MAGED2 PE=1 SV=2//0	-0.965319	0.00178329
XR_001917508.1	102189583	JAM3	Annotated_lncRNA	NM_001285645.1	100860788	MAGED2	MAGE family member D2|sp|Q9UNF1|MAGD2_HUMAN Melanoma-associated antigen D2 OS=Homo sapiens GN=MAGED2 PE=1 SV=2//0	-0.965401	0.00177491
XR_001918468.1	108636572	LOC108636572	Annotated_lncRNA	XM_018038229.1	102170921	WNT5A	-|sp|Q27Q52|WNT5A_RABIT Protein Wnt-5a OS=Oryctolagus cuniculus GN=WNT5A PE=2 SV=1//0	-0.965555	0.00175921
XR_309781.3	102171282	LOC102171282	Annotated_lncRNA	XM_018038593.1	102173428	PTK7	-|sp|Q13308|PTK7_HUMAN Inactive tyrosine-protein kinase 7 OS=Homo sapiens GN=PTK7 PE=1 SV=2//0	-0.965597	0.001755
XR_310056.3	102171315	LOC102171315	Annotated_lncRNA	XM_018053115.1	102181213	PRDM1	-|sp|O75626|PRDM1_HUMAN PR domain zinc finger protein 1 OS=Homo sapiens GN=PRDM1 PE=1 SV=2//0	-0.965639	0.0017507
XR_001296907.2	102169699	LOC102169699	Annotated_lncRNA	XM_018053117.1	102181213	PRDM1	-|sp|O75626|PRDM1_HUMAN PR domain zinc finger protein 1 OS=Homo sapiens GN=PRDM1 PE=1 SV=2//0	-0.9657	0.00174459
XR_001296123.2	106502506	LOC106502506	Annotated_lncRNA	XM_018045220.1	102180987	LEPR	-|sp|O02671|LEPR_PIG Leptin receptor OS=Sus scrofa GN=LEPR PE=2 SV=3//0	-0.965789	0.00173552
XR_310091.3	102177511	LOC102177511	Annotated_lncRNA	XM_018039333.1	100860770	RSPO1	R-spondin 1|sp|Q2MKA7|RSPO1_HUMAN R-spondin-1 OS=Homo sapiens GN=RSPO1 PE=1 SV=1//4.95805e-136	-0.96589	0.00172542
LNC_001746	XLOC_076692	--	Novel_lncRNA	NM_001285667.1	100860805	SPP1	secreted phosphoprotein 1|sp|Q9XSY9|OSTP_SHEEP Osteopontin OS=Ovis aries GN=SPP1 PE=2 SV=1//1.5844e-162	-0.965933	0.00172109
LNC_000726	XLOC_032789	--	Novel_lncRNA	XM_018045220.1	102180987	LEPR	-|sp|O02671|LEPR_PIG Leptin receptor OS=Sus scrofa GN=LEPR PE=2 SV=3//0	-0.965962	0.0017182
XR_310056.3	102171315	LOC102171315	Annotated_lncRNA	XM_005679304.3	102177954	STEAP1	-|sp|Q9GL50|STEA1_PIG Metalloreductase STEAP1 OS=Sus scrofa GN=STEAP1 PE=2 SV=1//0	-0.966255	0.00168891
XR_001919240.1	102187174	RPL37A	Annotated_lncRNA	XM_013964504.2	100860805	SPP1	secreted phosphoprotein 1|sp|Q9XSY9|OSTP_SHEEP Osteopontin OS=Ovis aries GN=SPP1 PE=2 SV=1//1.5844e-162	-0.966275	0.00168686
XR_001297172.2	102178778	LOC102178778	Annotated_lncRNA	XM_018038593.1	102173428	PTK7	-|sp|Q13308|PTK7_HUMAN Inactive tyrosine-protein kinase 7 OS=Homo sapiens GN=PTK7 PE=1 SV=2//0	-0.966545	0.00166011
XR_310887.3	102172201	LOC102172201	Annotated_lncRNA	NM_001285645.1	100860788	MAGED2	MAGE family member D2|sp|Q9UNF1|MAGD2_HUMAN Melanoma-associated antigen D2 OS=Homo sapiens GN=MAGED2 PE=1 SV=2//0	-0.966598	0.00165488
LNC_000474	XLOC_019528	--	Novel_lncRNA	XM_013964504.2	100860805	SPP1	secreted phosphoprotein 1|sp|Q9XSY9|OSTP_SHEEP Osteopontin OS=Ovis aries GN=SPP1 PE=2 SV=1//1.5844e-162	-0.966622	0.00165255
XR_001919568.1	108638047	LOC108638047	Annotated_lncRNA	XM_018047345.1	102182849	TWIST1	-|sp|P26687|TWST1_MOUSE Twist-related protein 1 OS=Mus musculus GN=Twist1 PE=1 SV=1//4.50496e-67	-0.966809	0.00163417
XR_001919240.1	102187174	RPL37A	Annotated_lncRNA	XM_013967192.2	100860789	BMP4	bone morphogenetic protein 4|sp|Q2KJH1|BMP4_BOVIN Bone morphogenetic protein 4 OS=Bos taurus GN=BMP4 PE=2 SV=1//0	-0.967065	0.00160923
XR_310506.3	102189880	LOC102189880	Annotated_lncRNA	XM_018038593.1	102173428	PTK7	-|sp|Q13308|PTK7_HUMAN Inactive tyrosine-protein kinase 7 OS=Homo sapiens GN=PTK7 PE=1 SV=2//0	-0.967099	0.00160591
XR_001919684.1	108638260	LOC108638260	Annotated_lncRNA	XM_018038231.1	102170921	WNT5A	-|sp|Q27Q52|WNT5A_RABIT Protein Wnt-5a OS=Oryctolagus cuniculus GN=WNT5A PE=2 SV=1//0	-0.967118	0.00160409
XR_001918202.1	102176775	LOC102176775	Annotated_lncRNA	XM_018052683.1	102179947	PAPPA	-|sp|Q13219|PAPP1_HUMAN Pappalysin-1 OS=Homo sapiens GN=PAPPA PE=1 SV=3//0	-0.96733	0.0015836
XR_001297172.2	102178778	LOC102178778	Annotated_lncRNA	XM_018045220.1	102180987	LEPR	-|sp|O02671|LEPR_PIG Leptin receptor OS=Sus scrofa GN=LEPR PE=2 SV=3//0	-0.96733	0.00158358
LNC_000474	XLOC_019528	--	Novel_lncRNA	XM_018045220.1	102180987	LEPR	-|sp|O02671|LEPR_PIG Leptin receptor OS=Sus scrofa GN=LEPR PE=2 SV=3//0	-0.967395	0.00157728
XR_001296921.2	102187162	LOC102187162	Annotated_lncRNA	XM_005679304.3	102177954	STEAP1	-|sp|Q9GL50|STEA1_PIG Metalloreductase STEAP1 OS=Sus scrofa GN=STEAP1 PE=2 SV=1//0	-0.967459	0.00157115
LNC_000726	XLOC_032789	--	Novel_lncRNA	XM_018053115.1	102181213	PRDM1	-|sp|O75626|PRDM1_HUMAN PR domain zinc finger protein 1 OS=Homo sapiens GN=PRDM1 PE=1 SV=2//0	-0.967491	0.0015681
XR_310056.3	102171315	LOC102171315	Annotated_lncRNA	XM_018041435.1	102170938	FGFR2	-|sp|P21802|FGFR2_HUMAN Fibroblast growth factor receptor 2 OS=Homo sapiens GN=FGFR2 PE=1 SV=1//8.74471e-12	-0.967501	0.00156711
XR_001918127.1	108636074	LOC108636074	Annotated_lncRNA	XM_018039333.1	100860770	RSPO1	R-spondin 1|sp|Q2MKA7|RSPO1_HUMAN R-spondin-1 OS=Homo sapiens GN=RSPO1 PE=1 SV=1//4.95805e-136	-0.967938	0.0015255
XR_001918468.1	108636572	LOC108636572	Annotated_lncRNA	XM_018041437.1	102170938	FGFR2	-|sp|P21802|FGFR2_HUMAN Fibroblast growth factor receptor 2 OS=Homo sapiens GN=FGFR2 PE=1 SV=1//8.74471e-12	-0.968042	0.00151561
XR_001296907.2	102169699	LOC102169699	Annotated_lncRNA	XM_005695096.3	102182914	CRABP1	-|sp|P62966|RABP1_RAT Cellular retinoic acid-binding protein 1 OS=Rattus norvegicus GN=Crabp1 PE=1 SV=3//5.73783e-96	-0.968222	0.00149874
LNC_000901	XLOC_040539	--	Novel_lncRNA	XM_005679304.3	102177954	STEAP1	-|sp|Q9GL50|STEA1_PIG Metalloreductase STEAP1 OS=Sus scrofa GN=STEAP1 PE=2 SV=1//0	-0.968336	0.00148804
XR_001919240.1	102187174	RPL37A	Annotated_lncRNA	XM_005695096.3	102182914	CRABP1	-|sp|P62966|RABP1_RAT Cellular retinoic acid-binding protein 1 OS=Rattus norvegicus GN=Crabp1 PE=1 SV=3//5.73783e-96	-0.968494	0.00147329
XR_001917508.1	102189583	JAM3	Annotated_lncRNA	XM_013963334.2	100860960	INHBA	inhibin beta A subunit|sp|P43032|INHBA_SHEEP Inhibin beta A chain OS=Ovis aries GN=INHBA PE=1 SV=1//0	-0.96857	0.00146622
XR_001296921.2	102187162	LOC102187162	Annotated_lncRNA	NM_001285645.1	100860788	MAGED2	MAGE family member D2|sp|Q9UNF1|MAGD2_HUMAN Melanoma-associated antigen D2 OS=Homo sapiens GN=MAGED2 PE=1 SV=2//0	-0.968608	0.00146272
XR_310056.3	102171315	LOC102171315	Annotated_lncRNA	XM_005681627.3	102174007	PDGFRA	-|sp|P16234|PGFRA_HUMAN Platelet-derived growth factor receptor alpha OS=Homo sapiens GN=PDGFRA PE=1 SV=1//0	-0.968657	0.00145817
XR_309953.3	102182195	LOC102182195	Annotated_lncRNA	XM_018041437.1	102170938	FGFR2	-|sp|P21802|FGFR2_HUMAN Fibroblast growth factor receptor 2 OS=Homo sapiens GN=FGFR2 PE=1 SV=1//8.74471e-12	-0.968667	0.00145725
XR_001919776.1	108638392	LOC108638392	Annotated_lncRNA	XM_018051874.1	102181778	SCARA3	-|sp|Q6AZY7|SCAR3_HUMAN Scavenger receptor class A member 3 OS=Homo sapiens GN=SCARA3 PE=1 SV=1//0	-0.968793	0.00144564
LNC_000799	XLOC_035825	--	Novel_lncRNA	XM_005681627.3	102174007	PDGFRA	-|sp|P16234|PGFRA_HUMAN Platelet-derived growth factor receptor alpha OS=Homo sapiens GN=PDGFRA PE=1 SV=1//0	-0.969084	0.00141896
XR_001296921.2	102187162	LOC102187162	Annotated_lncRNA	XM_018053115.1	102181213	PRDM1	-|sp|O75626|PRDM1_HUMAN PR domain zinc finger protein 1 OS=Homo sapiens GN=PRDM1 PE=1 SV=2//0	-0.969203	0.0014081
XR_001917793.1	108635385	LOC108635385	Annotated_lncRNA	XM_005678681.3	102174356	GNL2	-|sp|Q13823|NOG2_HUMAN Nucleolar GTP-binding protein 2 OS=Homo sapiens GN=GNL2 PE=1 SV=1//0	-0.969206	0.00140777
XR_001917508.1	102189583	JAM3	Annotated_lncRNA	XM_018038230.1	102170921	WNT5A	-|sp|Q27Q52|WNT5A_RABIT Protein Wnt-5a OS=Oryctolagus cuniculus GN=WNT5A PE=2 SV=1//0	-0.969334	0.00139622
XR_001917508.1	102189583	JAM3	Annotated_lncRNA	NM_001285667.1	100860805	SPP1	secreted phosphoprotein 1|sp|Q9XSY9|OSTP_SHEEP Osteopontin OS=Ovis aries GN=SPP1 PE=2 SV=1//1.5844e-162	-0.96965	0.00136774
XR_001918127.1	108636074	LOC108636074	Annotated_lncRNA	XM_018038229.1	102170921	WNT5A	-|sp|Q27Q52|WNT5A_RABIT Protein Wnt-5a OS=Oryctolagus cuniculus GN=WNT5A PE=2 SV=1//0	-0.96973	0.0013605
XR_001296921.2	102187162	LOC102187162	Annotated_lncRNA	XM_018041431.1	102170938	FGFR2	-|sp|P21802|FGFR2_HUMAN Fibroblast growth factor receptor 2 OS=Homo sapiens GN=FGFR2 PE=1 SV=1//8.74471e-12	-0.969734	0.00136022
XR_310506.3	102189880	LOC102189880	Annotated_lncRNA	XM_018038229.1	102170921	WNT5A	-|sp|Q27Q52|WNT5A_RABIT Protein Wnt-5a OS=Oryctolagus cuniculus GN=WNT5A PE=2 SV=1//0	-0.969786	0.00135557
XR_309781.3	102171282	LOC102171282	Annotated_lncRNA	XM_005681627.3	102174007	PDGFRA	-|sp|P16234|PGFRA_HUMAN Platelet-derived growth factor receptor alpha OS=Homo sapiens GN=PDGFRA PE=1 SV=1//0	-0.969787	0.00135547
XR_311001.3	102177673	LOC102177673	Annotated_lncRNA	XM_018064140.1	102177089	TMEM100	-|sp|Q2KIC8|TM100_BOVIN Transmembrane protein 100 OS=Bos taurus GN=TMEM100 PE=2 SV=1//1.01263e-63	-0.970007	0.0013359
LNC_000726	XLOC_032789	--	Novel_lncRNA	NM_001285645.1	100860788	MAGED2	MAGE family member D2|sp|Q9UNF1|MAGD2_HUMAN Melanoma-associated antigen D2 OS=Homo sapiens GN=MAGED2 PE=1 SV=2//0	-0.970049	0.00133218
XR_001919568.1	108638047	LOC108638047	Annotated_lncRNA	XM_018064140.1	102177089	TMEM100	-|sp|Q2KIC8|TM100_BOVIN Transmembrane protein 100 OS=Bos taurus GN=TMEM100 PE=2 SV=1//1.01263e-63	-0.970146	0.0013236
XR_001918127.1	108636074	LOC108636074	Annotated_lncRNA	XM_018038593.1	102173428	PTK7	-|sp|Q13308|PTK7_HUMAN Inactive tyrosine-protein kinase 7 OS=Homo sapiens GN=PTK7 PE=1 SV=2//0	-0.970316	0.00130867
XR_001917652.1	102180659	LOC102180659	Annotated_lncRNA	XM_013964633.2	102174007	PDGFRA	-|sp|P16234|PGFRA_HUMAN Platelet-derived growth factor receptor alpha OS=Homo sapiens GN=PDGFRA PE=1 SV=1//0	-0.970442	0.00129757
LNC_000354	XLOC_013958	--	Novel_lncRNA	XM_018047345.1	102182849	TWIST1	-|sp|P26687|TWST1_MOUSE Twist-related protein 1 OS=Mus musculus GN=Twist1 PE=1 SV=1//4.50496e-67	-0.970567	0.00128671
XR_001918151.1	108636127	LOC108636127	Annotated_lncRNA	XM_005681627.3	102174007	PDGFRA	-|sp|P16234|PGFRA_HUMAN Platelet-derived growth factor receptor alpha OS=Homo sapiens GN=PDGFRA PE=1 SV=1//0	-0.970569	0.00128657
LNC_000726	XLOC_032789	--	Novel_lncRNA	XM_005679304.3	102177954	STEAP1	-|sp|Q9GL50|STEA1_PIG Metalloreductase STEAP1 OS=Sus scrofa GN=STEAP1 PE=2 SV=1//0	-0.971072	0.00124314
XR_001917727.1	108634969	LOC108634969	Annotated_lncRNA	XM_018064140.1	102177089	TMEM100	-|sp|Q2KIC8|TM100_BOVIN Transmembrane protein 100 OS=Bos taurus GN=TMEM100 PE=2 SV=1//1.01263e-63	-0.971266	0.00122664
XR_310506.3	102189880	LOC102189880	Annotated_lncRNA	XM_013964504.2	100860805	SPP1	secreted phosphoprotein 1|sp|Q9XSY9|OSTP_SHEEP Osteopontin OS=Ovis aries GN=SPP1 PE=2 SV=1//1.5844e-162	-0.971409	0.00121452
XR_001919684.1	108638260	LOC108638260	Annotated_lncRNA	XM_018047345.1	102182849	TWIST1	-|sp|P26687|TWST1_MOUSE Twist-related protein 1 OS=Mus musculus GN=Twist1 PE=1 SV=1//4.50496e-67	-0.971496	0.00120711
XR_001917508.1	102189583	JAM3	Annotated_lncRNA	XM_018039333.1	100860770	RSPO1	R-spondin 1|sp|Q2MKA7|RSPO1_HUMAN R-spondin-1 OS=Homo sapiens GN=RSPO1 PE=1 SV=1//4.95805e-136	-0.97154	0.00120341
XR_001297265.2	102175457	LOC102175457	Annotated_lncRNA	XM_005679304.3	102177954	STEAP1	-|sp|Q9GL50|STEA1_PIG Metalloreductase STEAP1 OS=Sus scrofa GN=STEAP1 PE=2 SV=1//0	-0.971572	0.00120077
XR_001919317.1	102178647	LOC102178647	Annotated_lncRNA	XM_018064140.1	102177089	TMEM100	-|sp|Q2KIC8|TM100_BOVIN Transmembrane protein 100 OS=Bos taurus GN=TMEM100 PE=2 SV=1//1.01263e-63	-0.97163	0.00119588
XR_310506.3	102189880	LOC102189880	Annotated_lncRNA	XM_018039333.1	100860770	RSPO1	R-spondin 1|sp|Q2MKA7|RSPO1_HUMAN R-spondin-1 OS=Homo sapiens GN=RSPO1 PE=1 SV=1//4.95805e-136	-0.971643	0.00119474
XR_001919240.1	102187174	RPL37A	Annotated_lncRNA	XM_018047345.1	102182849	TWIST1	-|sp|P26687|TWST1_MOUSE Twist-related protein 1 OS=Mus musculus GN=Twist1 PE=1 SV=1//4.50496e-67	-0.971649	0.00119425
XR_001919776.1	108638392	LOC108638392	Annotated_lncRNA	XM_005680080.3	102177136	HOXC8	-|sp|P09025|HXC8_MOUSE Homeobox protein Hox-C8 OS=Mus musculus GN=Hoxc8 PE=2 SV=2//1.02297e-155	-0.971764	0.00118464
XR_001296907.2	102169699	LOC102169699	Annotated_lncRNA	NM_001285645.1	100860788	MAGED2	MAGE family member D2|sp|Q9UNF1|MAGD2_HUMAN Melanoma-associated antigen D2 OS=Homo sapiens GN=MAGED2 PE=1 SV=2//0	-0.97177	0.00118412
LNC_000901	XLOC_040539	--	Novel_lncRNA	XM_005678194.3	102173625	PTGFR	-|sp|Q28905|PF2R_SHEEP Prostaglandin F2-alpha receptor OS=Ovis aries GN=PTGFR PE=2 SV=1//0	-0.971779	0.00118342
XR_001917652.1	102180659	LOC102180659	Annotated_lncRNA	XM_013967192.2	100860789	BMP4	bone morphogenetic protein 4|sp|Q2KJH1|BMP4_BOVIN Bone morphogenetic protein 4 OS=Bos taurus GN=BMP4 PE=2 SV=1//0	-0.972328	0.00113801
XR_310056.3	102171315	LOC102171315	Annotated_lncRNA	XM_018064140.1	102177089	TMEM100	-|sp|Q2KIC8|TM100_BOVIN Transmembrane protein 100 OS=Bos taurus GN=TMEM100 PE=2 SV=1//1.01263e-63	-0.972593	0.00111644
LNC_000474	XLOC_019528	--	Novel_lncRNA	XM_013963334.2	100860960	INHBA	inhibin beta A subunit|sp|P43032|INHBA_SHEEP Inhibin beta A chain OS=Ovis aries GN=INHBA PE=1 SV=1//0	-0.972641	0.00111251
LNC_000299	XLOC_011942	--	Novel_lncRNA	XM_013976557.2	100860788	MAGED2	MAGE family member D2|sp|Q9UNF1|MAGD2_HUMAN Melanoma-associated antigen D2 OS=Homo sapiens GN=MAGED2 PE=1 SV=2//0	-0.972675	0.00110982
XR_001919317.1	102178647	LOC102178647	Annotated_lncRNA	XM_013976557.2	100860788	MAGED2	MAGE family member D2|sp|Q9UNF1|MAGD2_HUMAN Melanoma-associated antigen D2 OS=Homo sapiens GN=MAGED2 PE=1 SV=2//0	-0.972676	0.00110969
XR_001917793.1	108635385	LOC108635385	Annotated_lncRNA	XM_018041435.1	102170938	FGFR2	-|sp|P21802|FGFR2_HUMAN Fibroblast growth factor receptor 2 OS=Homo sapiens GN=FGFR2 PE=1 SV=1//8.74471e-12	-0.972791	0.00110039
XR_001296907.2	102169699	LOC102169699	Annotated_lncRNA	XM_013963334.2	100860960	INHBA	inhibin beta A subunit|sp|P43032|INHBA_SHEEP Inhibin beta A chain OS=Ovis aries GN=INHBA PE=1 SV=1//0	-0.97289	0.00109249
XR_001918127.1	108636074	LOC108636074	Annotated_lncRNA	XM_018038230.1	102170921	WNT5A	-|sp|Q27Q52|WNT5A_RABIT Protein Wnt-5a OS=Oryctolagus cuniculus GN=WNT5A PE=2 SV=1//0	-0.972957	0.00108707
XR_001297172.2	102178778	LOC102178778	Annotated_lncRNA	XM_018053117.1	102181213	PRDM1	-|sp|O75626|PRDM1_HUMAN PR domain zinc finger protein 1 OS=Homo sapiens GN=PRDM1 PE=1 SV=2//0	-0.9731	0.00107566
XR_001296123.2	106502506	LOC106502506	Annotated_lncRNA	XM_005680080.3	102177136	HOXC8	-|sp|P09025|HXC8_MOUSE Homeobox protein Hox-C8 OS=Mus musculus GN=Hoxc8 PE=2 SV=2//1.02297e-155	-0.97319	0.00106854
XR_001296921.2	102187162	LOC102187162	Annotated_lncRNA	NM_001285581.1	100860960	INHBA	inhibin beta A subunit|sp|P43032|INHBA_SHEEP Inhibin beta A chain OS=Ovis aries GN=INHBA PE=1 SV=1//0	-0.973416	0.0010507
XR_001296937.2	106503297	LOC106503297	Annotated_lncRNA	XM_018055104.1	102190794	LTBP1	-|sp|Q14766|LTBP1_HUMAN Latent-transforming growth factor beta-binding protein 1 OS=Homo sapiens GN=LTBP1 PE=1 SV=4//0	-0.973505	0.00104367
XR_001919240.1	102187174	RPL37A	Annotated_lncRNA	XM_005678194.3	102173625	PTGFR	-|sp|Q28905|PF2R_SHEEP Prostaglandin F2-alpha receptor OS=Ovis aries GN=PTGFR PE=2 SV=1//0	-0.973862	0.00101584
XR_001918127.1	108636074	LOC108636074	Annotated_lncRNA	XM_018047345.1	102182849	TWIST1	-|sp|P26687|TWST1_MOUSE Twist-related protein 1 OS=Mus musculus GN=Twist1 PE=1 SV=1//4.50496e-67	-0.973951	0.00100897
XR_001917731.1	106503783	LOC106503783	Annotated_lncRNA	XM_005680080.3	102177136	HOXC8	-|sp|P09025|HXC8_MOUSE Homeobox protein Hox-C8 OS=Mus musculus GN=Hoxc8 PE=2 SV=2//1.02297e-155	-0.974083	0.000998868
XR_310506.3	102189880	LOC102189880	Annotated_lncRNA	XM_018041435.1	102170938	FGFR2	-|sp|P21802|FGFR2_HUMAN Fibroblast growth factor receptor 2 OS=Homo sapiens GN=FGFR2 PE=1 SV=1//8.74471e-12	-0.974156	0.0009932
LNC_000901	XLOC_040539	--	Novel_lncRNA	XM_018045220.1	102180987	LEPR	-|sp|O02671|LEPR_PIG Leptin receptor OS=Sus scrofa GN=LEPR PE=2 SV=3//0	-0.974181	0.000991362
XR_001297265.2	102175457	LOC102175457	Annotated_lncRNA	XM_005680080.3	102177136	HOXC8	-|sp|P09025|HXC8_MOUSE Homeobox protein Hox-C8 OS=Mus musculus GN=Hoxc8 PE=2 SV=2//1.02297e-155	-0.974281	0.000983657
XR_001919568.1	108638047	LOC108638047	Annotated_lncRNA	XM_005695096.3	102182914	CRABP1	-|sp|P62966|RABP1_RAT Cellular retinoic acid-binding protein 1 OS=Rattus norvegicus GN=Crabp1 PE=1 SV=3//5.73783e-96	-0.974299	0.000982348
XR_001917793.1	108635385	LOC108635385	Annotated_lncRNA	XM_013967192.2	100860789	BMP4	bone morphogenetic protein 4|sp|Q2KJH1|BMP4_BOVIN Bone morphogenetic protein 4 OS=Bos taurus GN=BMP4 PE=2 SV=1//0	-0.974411	0.000973804
XR_001918790.1	108637143	LOC108637143	Annotated_lncRNA	XM_018039333.1	100860770	RSPO1	R-spondin 1|sp|Q2MKA7|RSPO1_HUMAN R-spondin-1 OS=Homo sapiens GN=RSPO1 PE=1 SV=1//4.95805e-136	-0.974447	0.000971125
LNC_001746	XLOC_076692	--	Novel_lncRNA	XM_018047345.1	102182849	TWIST1	-|sp|P26687|TWST1_MOUSE Twist-related protein 1 OS=Mus musculus GN=Twist1 PE=1 SV=1//4.50496e-67	-0.974466	0.000969671
XR_001917508.1	102189583	JAM3	Annotated_lncRNA	XM_018038593.1	102173428	PTK7	-|sp|Q13308|PTK7_HUMAN Inactive tyrosine-protein kinase 7 OS=Homo sapiens GN=PTK7 PE=1 SV=2//0	-0.974469	0.000969391
XR_001917793.1	108635385	LOC108635385	Annotated_lncRNA	XM_018047345.1	102182849	TWIST1	-|sp|P26687|TWST1_MOUSE Twist-related protein 1 OS=Mus musculus GN=Twist1 PE=1 SV=1//4.50496e-67	-0.974613	0.000958576
XR_310056.3	102171315	LOC102171315	Annotated_lncRNA	XM_018045220.1	102180987	LEPR	-|sp|O02671|LEPR_PIG Leptin receptor OS=Sus scrofa GN=LEPR PE=2 SV=3//0	-0.974641	0.000956441
XR_310056.3	102171315	LOC102171315	Annotated_lncRNA	NM_001285667.1	100860805	SPP1	secreted phosphoprotein 1|sp|Q9XSY9|OSTP_SHEEP Osteopontin OS=Ovis aries GN=SPP1 PE=2 SV=1//1.5844e-162	-0.974743	0.000948811
XR_001296495.2	102179299	LOC102179299	Annotated_lncRNA	XM_018053115.1	102181213	PRDM1	-|sp|O75626|PRDM1_HUMAN PR domain zinc finger protein 1 OS=Homo sapiens GN=PRDM1 PE=1 SV=2//0	-0.974799	0.000944663
XR_001297172.2	102178778	LOC102178778	Annotated_lncRNA	XM_018041433.1	102170938	FGFR2	-|sp|P21802|FGFR2_HUMAN Fibroblast growth factor receptor 2 OS=Homo sapiens GN=FGFR2 PE=1 SV=1//8.74471e-12	-0.974837	0.000941829
XR_001297172.2	102178778	LOC102178778	Annotated_lncRNA	XM_018038231.1	102170921	WNT5A	-|sp|Q27Q52|WNT5A_RABIT Protein Wnt-5a OS=Oryctolagus cuniculus GN=WNT5A PE=2 SV=1//0	-0.974853	0.000940593
XR_001296907.2	102169699	LOC102169699	Annotated_lncRNA	XM_018045220.1	102180987	LEPR	-|sp|O02671|LEPR_PIG Leptin receptor OS=Sus scrofa GN=LEPR PE=2 SV=3//0	-0.974902	0.000936987
XR_001296495.2	102179299	LOC102179299	Annotated_lncRNA	XM_018045220.1	102180987	LEPR	-|sp|O02671|LEPR_PIG Leptin receptor OS=Sus scrofa GN=LEPR PE=2 SV=3//0	-0.974922	0.00093551
XR_001296495.2	102179299	LOC102179299	Annotated_lncRNA	XM_018064140.1	102177089	TMEM100	-|sp|Q2KIC8|TM100_BOVIN Transmembrane protein 100 OS=Bos taurus GN=TMEM100 PE=2 SV=1//1.01263e-63	-0.974962	0.000932489
XR_310506.3	102189880	LOC102189880	Annotated_lncRNA	XM_018038231.1	102170921	WNT5A	-|sp|Q27Q52|WNT5A_RABIT Protein Wnt-5a OS=Oryctolagus cuniculus GN=WNT5A PE=2 SV=1//0	-0.97501	0.000928978
LNC_000901	XLOC_040539	--	Novel_lncRNA	XM_005681627.3	102174007	PDGFRA	-|sp|P16234|PGFRA_HUMAN Platelet-derived growth factor receptor alpha OS=Homo sapiens GN=PDGFRA PE=1 SV=1//0	-0.975103	0.000922079
XR_001919568.1	108638047	LOC108638047	Annotated_lncRNA	XM_018038593.1	102173428	PTK7	-|sp|Q13308|PTK7_HUMAN Inactive tyrosine-protein kinase 7 OS=Homo sapiens GN=PTK7 PE=1 SV=2//0	-0.975194	0.000915374
LNC_000901	XLOC_040539	--	Novel_lncRNA	XM_018038229.1	102170921	WNT5A	-|sp|Q27Q52|WNT5A_RABIT Protein Wnt-5a OS=Oryctolagus cuniculus GN=WNT5A PE=2 SV=1//0	-0.975323	0.000905897
XR_001917508.1	102189583	JAM3	Annotated_lncRNA	XM_018045220.1	102180987	LEPR	-|sp|O02671|LEPR_PIG Leptin receptor OS=Sus scrofa GN=LEPR PE=2 SV=3//0	-0.975415	0.00089918
XR_001918127.1	108636074	LOC108636074	Annotated_lncRNA	XM_005678194.3	102173625	PTGFR	-|sp|Q28905|PF2R_SHEEP Prostaglandin F2-alpha receptor OS=Ovis aries GN=PTGFR PE=2 SV=1//0	-0.975462	0.000895748
XR_001295819.2	102173454	LOC102173454	Annotated_lncRNA	XM_013967192.2	100860789	BMP4	bone morphogenetic protein 4|sp|Q2KJH1|BMP4_BOVIN Bone morphogenetic protein 4 OS=Bos taurus GN=BMP4 PE=2 SV=1//0	-0.975551	0.000889301
XR_001919240.1	102187174	RPL37A	Annotated_lncRNA	XM_013964633.2	102174007	PDGFRA	-|sp|P16234|PGFRA_HUMAN Platelet-derived growth factor receptor alpha OS=Homo sapiens GN=PDGFRA PE=1 SV=1//0	-0.975558	0.000888798
LNC_000964	XLOC_044020	--	Novel_lncRNA	XM_018053542.1	100860789	BMP4	bone morphogenetic protein 4|sp|Q2KJH1|BMP4_BOVIN Bone morphogenetic protein 4 OS=Bos taurus GN=BMP4 PE=2 SV=1//0	-0.975582	0.000887099
LNC_000726	XLOC_032789	--	Novel_lncRNA	XM_018041435.1	102170938	FGFR2	-|sp|P21802|FGFR2_HUMAN Fibroblast growth factor receptor 2 OS=Homo sapiens GN=FGFR2 PE=1 SV=1//8.74471e-12	-0.975584	0.000886954
XR_001918151.1	108636127	LOC108636127	Annotated_lncRNA	XM_013964504.2	100860805	SPP1	secreted phosphoprotein 1|sp|Q9XSY9|OSTP_SHEEP Osteopontin OS=Ovis aries GN=SPP1 PE=2 SV=1//1.5844e-162	-0.975616	0.000884643
LNC_001746	XLOC_076692	--	Novel_lncRNA	XM_018038593.1	102173428	PTK7	-|sp|Q13308|PTK7_HUMAN Inactive tyrosine-protein kinase 7 OS=Homo sapiens GN=PTK7 PE=1 SV=2//0	-0.97571	0.000877829
XR_001296907.2	102169699	LOC102169699	Annotated_lncRNA	NM_001285667.1	100860805	SPP1	secreted phosphoprotein 1|sp|Q9XSY9|OSTP_SHEEP Osteopontin OS=Ovis aries GN=SPP1 PE=2 SV=1//1.5844e-162	-0.975876	0.000865927
XR_001919568.1	108638047	LOC108638047	Annotated_lncRNA	XM_018045220.1	102180987	LEPR	-|sp|O02671|LEPR_PIG Leptin receptor OS=Sus scrofa GN=LEPR PE=2 SV=3//0	-0.976069	0.000852181
XR_001917508.1	102189583	JAM3	Annotated_lncRNA	XM_018038229.1	102170921	WNT5A	-|sp|Q27Q52|WNT5A_RABIT Protein Wnt-5a OS=Oryctolagus cuniculus GN=WNT5A PE=2 SV=1//0	-0.97626	0.000838727
XR_001919568.1	108638047	LOC108638047	Annotated_lncRNA	XM_005679304.3	102177954	STEAP1	-|sp|Q9GL50|STEA1_PIG Metalloreductase STEAP1 OS=Sus scrofa GN=STEAP1 PE=2 SV=1//0	-0.976353	0.000832184
XR_001917508.1	102189583	JAM3	Annotated_lncRNA	XM_005678194.3	102173625	PTGFR	-|sp|Q28905|PF2R_SHEEP Prostaglandin F2-alpha receptor OS=Ovis aries GN=PTGFR PE=2 SV=1//0	-0.976728	0.000806111
XR_001296921.2	102187162	LOC102187162	Annotated_lncRNA	XM_018047345.1	102182849	TWIST1	-|sp|P26687|TWST1_MOUSE Twist-related protein 1 OS=Mus musculus GN=Twist1 PE=1 SV=1//4.50496e-67	-0.976837	0.000798601
XR_001296907.2	102169699	LOC102169699	Annotated_lncRNA	XM_018038593.1	102173428	PTK7	-|sp|Q13308|PTK7_HUMAN Inactive tyrosine-protein kinase 7 OS=Homo sapiens GN=PTK7 PE=1 SV=2//0	-0.976841	0.000798321
LNC_000299	XLOC_011942	--	Novel_lncRNA	XM_018055104.1	102190794	LTBP1	-|sp|Q14766|LTBP1_HUMAN Latent-transforming growth factor beta-binding protein 1 OS=Homo sapiens GN=LTBP1 PE=1 SV=4//0	-0.976966	0.000789729
XR_309953.3	102182195	LOC102182195	Annotated_lncRNA	XM_018038592.1	102173428	PTK7	-|sp|Q13308|PTK7_HUMAN Inactive tyrosine-protein kinase 7 OS=Homo sapiens GN=PTK7 PE=1 SV=2//0	-0.977019	0.000786109
LNC_001746	XLOC_076692	--	Novel_lncRNA	XM_013964504.2	100860805	SPP1	secreted phosphoprotein 1|sp|Q9XSY9|OSTP_SHEEP Osteopontin OS=Ovis aries GN=SPP1 PE=2 SV=1//1.5844e-162	-0.977042	0.000784586
XR_001296921.2	102187162	LOC102187162	Annotated_lncRNA	NM_001285667.1	100860805	SPP1	secreted phosphoprotein 1|sp|Q9XSY9|OSTP_SHEEP Osteopontin OS=Ovis aries GN=SPP1 PE=2 SV=1//1.5844e-162	-0.977115	0.000779559
LNC_000726	XLOC_032789	--	Novel_lncRNA	XM_005681627.3	102174007	PDGFRA	-|sp|P16234|PGFRA_HUMAN Platelet-derived growth factor receptor alpha OS=Homo sapiens GN=PDGFRA PE=1 SV=1//0	-0.977228	0.000771908
XR_001296921.2	102187162	LOC102187162	Annotated_lncRNA	XM_018038593.1	102173428	PTK7	-|sp|Q13308|PTK7_HUMAN Inactive tyrosine-protein kinase 7 OS=Homo sapiens GN=PTK7 PE=1 SV=2//0	-0.977241	0.000771038
XR_001919684.1	108638260	LOC108638260	Annotated_lncRNA	XM_013964504.2	100860805	SPP1	secreted phosphoprotein 1|sp|Q9XSY9|OSTP_SHEEP Osteopontin OS=Ovis aries GN=SPP1 PE=2 SV=1//1.5844e-162	-0.977259	0.000769868
XR_001918939.1	106502711	LOC106502711	Annotated_lncRNA	XM_018041431.1	102170938	FGFR2	-|sp|P21802|FGFR2_HUMAN Fibroblast growth factor receptor 2 OS=Homo sapiens GN=FGFR2 PE=1 SV=1//8.74471e-12	-0.97729	0.000767742
XR_001919498.1	108637986	LOC108637986	Annotated_lncRNA	XM_018064140.1	102177089	TMEM100	-|sp|Q2KIC8|TM100_BOVIN Transmembrane protein 100 OS=Bos taurus GN=TMEM100 PE=2 SV=1//1.01263e-63	-0.977331	0.000764975
XR_309781.3	102171282	LOC102171282	Annotated_lncRNA	NM_001285667.1	100860805	SPP1	secreted phosphoprotein 1|sp|Q9XSY9|OSTP_SHEEP Osteopontin OS=Ovis aries GN=SPP1 PE=2 SV=1//1.5844e-162	-0.977487	0.000754568
LNC_000474	XLOC_019528	--	Novel_lncRNA	XM_018038231.1	102170921	WNT5A	-|sp|Q27Q52|WNT5A_RABIT Protein Wnt-5a OS=Oryctolagus cuniculus GN=WNT5A PE=2 SV=1//0	-0.977588	0.000747845
XR_001919684.1	108638260	LOC108638260	Annotated_lncRNA	XM_018038593.1	102173428	PTK7	-|sp|Q13308|PTK7_HUMAN Inactive tyrosine-protein kinase 7 OS=Homo sapiens GN=PTK7 PE=1 SV=2//0	-0.97764	0.000744378
XR_310056.3	102171315	LOC102171315	Annotated_lncRNA	XM_018039333.1	100860770	RSPO1	R-spondin 1|sp|Q2MKA7|RSPO1_HUMAN R-spondin-1 OS=Homo sapiens GN=RSPO1 PE=1 SV=1//4.95805e-136	-0.977658	0.000743164
XR_001919317.1	102178647	LOC102178647	Annotated_lncRNA	NM_001285645.1	100860788	MAGED2	MAGE family member D2|sp|Q9UNF1|MAGD2_HUMAN Melanoma-associated antigen D2 OS=Homo sapiens GN=MAGED2 PE=1 SV=2//0	-0.977764	0.000736193
XR_001919568.1	108638047	LOC108638047	Annotated_lncRNA	XM_018053115.1	102181213	PRDM1	-|sp|O75626|PRDM1_HUMAN PR domain zinc finger protein 1 OS=Homo sapiens GN=PRDM1 PE=1 SV=2//0	-0.977897	0.000727435
XR_001918151.1	108636127	LOC108636127	Annotated_lncRNA	XM_018047345.1	102182849	TWIST1	-|sp|P26687|TWST1_MOUSE Twist-related protein 1 OS=Mus musculus GN=Twist1 PE=1 SV=1//4.50496e-67	-0.978018	0.000719524
XR_001297265.2	102175457	LOC102175457	Annotated_lncRNA	XM_018053115.1	102181213	PRDM1	-|sp|O75626|PRDM1_HUMAN PR domain zinc finger protein 1 OS=Homo sapiens GN=PRDM1 PE=1 SV=2//0	-0.978073	0.00071591
XR_001296907.2	102169699	LOC102169699	Annotated_lncRNA	XM_013964504.2	100860805	SPP1	secreted phosphoprotein 1|sp|Q9XSY9|OSTP_SHEEP Osteopontin OS=Ovis aries GN=SPP1 PE=2 SV=1//1.5844e-162	-0.978098	0.000714287
XR_001297172.2	102178778	LOC102178778	Annotated_lncRNA	XM_005678194.3	102173625	PTGFR	-|sp|Q28905|PF2R_SHEEP Prostaglandin F2-alpha receptor OS=Ovis aries GN=PTGFR PE=2 SV=1//0	-0.97837	0.0006967
XR_309953.3	102182195	LOC102182195	Annotated_lncRNA	XM_018039333.1	100860770	RSPO1	R-spondin 1|sp|Q2MKA7|RSPO1_HUMAN R-spondin-1 OS=Homo sapiens GN=RSPO1 PE=1 SV=1//4.95805e-136	-0.978382	0.000695955
LNC_000474	XLOC_019528	--	Novel_lncRNA	XM_005678194.3	102173625	PTGFR	-|sp|Q28905|PF2R_SHEEP Prostaglandin F2-alpha receptor OS=Ovis aries GN=PTGFR PE=2 SV=1//0	-0.978436	0.00069247
XR_309953.3	102182195	LOC102182195	Annotated_lncRNA	NM_001285581.1	100860960	INHBA	inhibin beta A subunit|sp|P43032|INHBA_SHEEP Inhibin beta A chain OS=Ovis aries GN=INHBA PE=1 SV=1//0	-0.978583	0.000683123
XR_001919776.1	108638392	LOC108638392	Annotated_lncRNA	XM_018045220.1	102180987	LEPR	-|sp|O02671|LEPR_PIG Leptin receptor OS=Sus scrofa GN=LEPR PE=2 SV=3//0	-0.978632	0.000680015
XR_001917508.1	102189583	JAM3	Annotated_lncRNA	XM_005678681.3	102174356	GNL2	-|sp|Q13823|NOG2_HUMAN Nucleolar GTP-binding protein 2 OS=Homo sapiens GN=GNL2 PE=1 SV=1//0	-0.978674	0.000677371
XR_001918127.1	108636074	LOC108636074	Annotated_lncRNA	XM_018038231.1	102170921	WNT5A	-|sp|Q27Q52|WNT5A_RABIT Protein Wnt-5a OS=Oryctolagus cuniculus GN=WNT5A PE=2 SV=1//0	-0.978694	0.000676077
XR_001919568.1	108638047	LOC108638047	Annotated_lncRNA	XM_013964504.2	100860805	SPP1	secreted phosphoprotein 1|sp|Q9XSY9|OSTP_SHEEP Osteopontin OS=Ovis aries GN=SPP1 PE=2 SV=1//1.5844e-162	-0.978805	0.00066905
XR_001919776.1	108638392	LOC108638392	Annotated_lncRNA	XM_018053115.1	102181213	PRDM1	-|sp|O75626|PRDM1_HUMAN PR domain zinc finger protein 1 OS=Homo sapiens GN=PRDM1 PE=1 SV=2//0	-0.978829	0.000667547
LNC_000901	XLOC_040539	--	Novel_lncRNA	XM_018038231.1	102170921	WNT5A	-|sp|Q27Q52|WNT5A_RABIT Protein Wnt-5a OS=Oryctolagus cuniculus GN=WNT5A PE=2 SV=1//0	-0.978972	0.000658606
LNC_000726	XLOC_032789	--	Novel_lncRNA	XM_018064140.1	102177089	TMEM100	-|sp|Q2KIC8|TM100_BOVIN Transmembrane protein 100 OS=Bos taurus GN=TMEM100 PE=2 SV=1//1.01263e-63	-0.979084	0.000651662
LNC_000901	XLOC_040539	--	Novel_lncRNA	XM_018038593.1	102173428	PTK7	-|sp|Q13308|PTK7_HUMAN Inactive tyrosine-protein kinase 7 OS=Homo sapiens GN=PTK7 PE=1 SV=2//0	-0.979085	0.000651576
XR_001917727.1	108634969	LOC108634969	Annotated_lncRNA	XM_018039333.1	100860770	RSPO1	R-spondin 1|sp|Q2MKA7|RSPO1_HUMAN R-spondin-1 OS=Homo sapiens GN=RSPO1 PE=1 SV=1//4.95805e-136	-0.979144	0.0006479
LNC_000834	XLOC_037289	--	Novel_lncRNA	XM_018053542.1	100860789	BMP4	bone morphogenetic protein 4|sp|Q2KJH1|BMP4_BOVIN Bone morphogenetic protein 4 OS=Bos taurus GN=BMP4 PE=2 SV=1//0	-0.97916	0.000646924
XR_001918939.1	106502711	LOC106502711	Annotated_lncRNA	XM_005678681.3	102174356	GNL2	-|sp|Q13823|NOG2_HUMAN Nucleolar GTP-binding protein 2 OS=Homo sapiens GN=GNL2 PE=1 SV=1//0	-0.979219	0.000643304
XR_310056.3	102171315	LOC102171315	Annotated_lncRNA	NM_001285645.1	100860788	MAGED2	MAGE family member D2|sp|Q9UNF1|MAGD2_HUMAN Melanoma-associated antigen D2 OS=Homo sapiens GN=MAGED2 PE=1 SV=2//0	-0.979259	0.000640833
XR_001917508.1	102189583	JAM3	Annotated_lncRNA	XM_018041431.1	102170938	FGFR2	-|sp|P21802|FGFR2_HUMAN Fibroblast growth factor receptor 2 OS=Homo sapiens GN=FGFR2 PE=1 SV=1//8.74471e-12	-0.97932	0.000637042
LNC_000474	XLOC_019528	--	Novel_lncRNA	XM_018064140.1	102177089	TMEM100	-|sp|Q2KIC8|TM100_BOVIN Transmembrane protein 100 OS=Bos taurus GN=TMEM100 PE=2 SV=1//1.01263e-63	-0.979323	0.000636914
XR_001919568.1	108638047	LOC108638047	Annotated_lncRNA	NM_001285581.1	100860960	INHBA	inhibin beta A subunit|sp|P43032|INHBA_SHEEP Inhibin beta A chain OS=Ovis aries GN=INHBA PE=1 SV=1//0	-0.979334	0.000636185
LNC_000726	XLOC_032789	--	Novel_lncRNA	NM_001285667.1	100860805	SPP1	secreted phosphoprotein 1|sp|Q9XSY9|OSTP_SHEEP Osteopontin OS=Ovis aries GN=SPP1 PE=2 SV=1//1.5844e-162	-0.979389	0.000632823
LNC_000726	XLOC_032789	--	Novel_lncRNA	XM_018038229.1	102170921	WNT5A	-|sp|Q27Q52|WNT5A_RABIT Protein Wnt-5a OS=Oryctolagus cuniculus GN=WNT5A PE=2 SV=1//0	-0.979622	0.000618682
XR_001296495.2	102179299	LOC102179299	Annotated_lncRNA	XM_005679304.3	102177954	STEAP1	-|sp|Q9GL50|STEA1_PIG Metalloreductase STEAP1 OS=Sus scrofa GN=STEAP1 PE=2 SV=1//0	-0.979622	0.000618634
LNC_000474	XLOC_019528	--	Novel_lncRNA	XM_018038229.1	102170921	WNT5A	-|sp|Q27Q52|WNT5A_RABIT Protein Wnt-5a OS=Oryctolagus cuniculus GN=WNT5A PE=2 SV=1//0	-0.979692	0.000614456
LNC_000964	XLOC_044020	--	Novel_lncRNA	XM_013976557.2	100860788	MAGED2	MAGE family member D2|sp|Q9UNF1|MAGD2_HUMAN Melanoma-associated antigen D2 OS=Homo sapiens GN=MAGED2 PE=1 SV=2//0	-0.979699	0.000613985
XR_001917727.1	108634969	LOC108634969	Annotated_lncRNA	NM_001285645.1	100860788	MAGED2	MAGE family member D2|sp|Q9UNF1|MAGD2_HUMAN Melanoma-associated antigen D2 OS=Homo sapiens GN=MAGED2 PE=1 SV=2//0	-0.979733	0.000611975
XR_311269.3	102182682	LOC102182682	Annotated_lncRNA	XM_013963334.2	100860960	INHBA	inhibin beta A subunit|sp|P43032|INHBA_SHEEP Inhibin beta A chain OS=Ovis aries GN=INHBA PE=1 SV=1//0	-0.979793	0.000608361
XR_001919568.1	108638047	LOC108638047	Annotated_lncRNA	XM_018039333.1	100860770	RSPO1	R-spondin 1|sp|Q2MKA7|RSPO1_HUMAN R-spondin-1 OS=Homo sapiens GN=RSPO1 PE=1 SV=1//4.95805e-136	-0.979852	0.000604798
XR_310056.3	102171315	LOC102171315	Annotated_lncRNA	XM_018047345.1	102182849	TWIST1	-|sp|P26687|TWST1_MOUSE Twist-related protein 1 OS=Mus musculus GN=Twist1 PE=1 SV=1//4.50496e-67	-0.979867	0.000603897
XR_001919568.1	108638047	LOC108638047	Annotated_lncRNA	NM_001285667.1	100860805	SPP1	secreted phosphoprotein 1|sp|Q9XSY9|OSTP_SHEEP Osteopontin OS=Ovis aries GN=SPP1 PE=2 SV=1//1.5844e-162	-0.979926	0.000600384
XR_310506.3	102189880	LOC102189880	Annotated_lncRNA	XM_018064140.1	102177089	TMEM100	-|sp|Q2KIC8|TM100_BOVIN Transmembrane protein 100 OS=Bos taurus GN=TMEM100 PE=2 SV=1//1.01263e-63	-0.97998	0.000597183
XR_001919499.1	108637986	LOC108637986	Annotated_lncRNA	XM_018039333.1	100860770	RSPO1	R-spondin 1|sp|Q2MKA7|RSPO1_HUMAN R-spondin-1 OS=Homo sapiens GN=RSPO1 PE=1 SV=1//4.95805e-136	-0.980111	0.000589444
LNC_000901	XLOC_040539	--	Novel_lncRNA	XM_013964504.2	100860805	SPP1	secreted phosphoprotein 1|sp|Q9XSY9|OSTP_SHEEP Osteopontin OS=Ovis aries GN=SPP1 PE=2 SV=1//1.5844e-162	-0.980153	0.00058696
XR_311269.3	102182682	LOC102182682	Annotated_lncRNA	XM_005695096.3	102182914	CRABP1	-|sp|P62966|RABP1_RAT Cellular retinoic acid-binding protein 1 OS=Rattus norvegicus GN=Crabp1 PE=1 SV=3//5.73783e-96	-0.980365	0.00057451
XR_001297265.2	102175457	LOC102175457	Annotated_lncRNA	XM_018038229.1	102170921	WNT5A	-|sp|Q27Q52|WNT5A_RABIT Protein Wnt-5a OS=Oryctolagus cuniculus GN=WNT5A PE=2 SV=1//0	-0.980417	0.000571476
XR_001296630.2	102179869	LOC102179869	Annotated_lncRNA	NM_001285645.1	100860788	MAGED2	MAGE family member D2|sp|Q9UNF1|MAGD2_HUMAN Melanoma-associated antigen D2 OS=Homo sapiens GN=MAGED2 PE=1 SV=2//0	-0.980964	0.000540102
XR_001918127.1	108636074	LOC108636074	Annotated_lncRNA	XM_013964504.2	100860805	SPP1	secreted phosphoprotein 1|sp|Q9XSY9|OSTP_SHEEP Osteopontin OS=Ovis aries GN=SPP1 PE=2 SV=1//1.5844e-162	-0.98108	0.000533544
LNC_000726	XLOC_032789	--	Novel_lncRNA	XM_018047345.1	102182849	TWIST1	-|sp|P26687|TWST1_MOUSE Twist-related protein 1 OS=Mus musculus GN=Twist1 PE=1 SV=1//4.50496e-67	-0.981144	0.000529993
XR_001919776.1	108638392	LOC108638392	Annotated_lncRNA	XM_018047345.1	102182849	TWIST1	-|sp|P26687|TWST1_MOUSE Twist-related protein 1 OS=Mus musculus GN=Twist1 PE=1 SV=1//4.50496e-67	-0.981209	0.000526341
XR_001296495.2	102179299	LOC102179299	Annotated_lncRNA	XM_018047345.1	102182849	TWIST1	-|sp|P26687|TWST1_MOUSE Twist-related protein 1 OS=Mus musculus GN=Twist1 PE=1 SV=1//4.50496e-67	-0.981633	0.000502896
XR_310506.3	102189880	LOC102189880	Annotated_lncRNA	XM_005678194.3	102173625	PTGFR	-|sp|Q28905|PF2R_SHEEP Prostaglandin F2-alpha receptor OS=Ovis aries GN=PTGFR PE=2 SV=1//0	-0.981651	0.000501915
XR_309953.3	102182195	LOC102182195	Annotated_lncRNA	XM_013963334.2	100860960	INHBA	inhibin beta A subunit|sp|P43032|INHBA_SHEEP Inhibin beta A chain OS=Ovis aries GN=INHBA PE=1 SV=1//0	-0.98169	0.000499818
XR_001918127.1	108636074	LOC108636074	Annotated_lncRNA	NM_001285645.1	100860788	MAGED2	MAGE family member D2|sp|Q9UNF1|MAGD2_HUMAN Melanoma-associated antigen D2 OS=Homo sapiens GN=MAGED2 PE=1 SV=2//0	-0.981794	0.000494197
XR_001296907.2	102169699	LOC102169699	Annotated_lncRNA	XM_005679304.3	102177954	STEAP1	-|sp|Q9GL50|STEA1_PIG Metalloreductase STEAP1 OS=Sus scrofa GN=STEAP1 PE=2 SV=1//0	-0.981857	0.000490775
XR_001919776.1	108638392	LOC108638392	Annotated_lncRNA	XM_018038229.1	102170921	WNT5A	-|sp|Q27Q52|WNT5A_RABIT Protein Wnt-5a OS=Oryctolagus cuniculus GN=WNT5A PE=2 SV=1//0	-0.981989	0.000483691
XR_310056.3	102171315	LOC102171315	Annotated_lncRNA	XM_018038593.1	102173428	PTK7	-|sp|Q13308|PTK7_HUMAN Inactive tyrosine-protein kinase 7 OS=Homo sapiens GN=PTK7 PE=1 SV=2//0	-0.982361	0.000463973
XR_001919684.1	108638260	LOC108638260	Annotated_lncRNA	XM_005681627.3	102174007	PDGFRA	-|sp|P16234|PGFRA_HUMAN Platelet-derived growth factor receptor alpha OS=Homo sapiens GN=PDGFRA PE=1 SV=1//0	-0.982428	0.000460435
XR_001296495.2	102179299	LOC102179299	Annotated_lncRNA	NM_001285667.1	100860805	SPP1	secreted phosphoprotein 1|sp|Q9XSY9|OSTP_SHEEP Osteopontin OS=Ovis aries GN=SPP1 PE=2 SV=1//1.5844e-162	-0.982671	0.000447862
XR_001918127.1	108636074	LOC108636074	Annotated_lncRNA	XM_005678681.3	102174356	GNL2	-|sp|Q13823|NOG2_HUMAN Nucleolar GTP-binding protein 2 OS=Homo sapiens GN=GNL2 PE=1 SV=1//0	-0.983039	0.000429055
XR_001919776.1	108638392	LOC108638392	Annotated_lncRNA	XM_005678194.3	102173625	PTGFR	-|sp|Q28905|PF2R_SHEEP Prostaglandin F2-alpha receptor OS=Ovis aries GN=PTGFR PE=2 SV=1//0	-0.983064	0.000427813
XR_311001.3	102177673	LOC102177673	Annotated_lncRNA	NM_001285645.1	100860788	MAGED2	MAGE family member D2|sp|Q9UNF1|MAGD2_HUMAN Melanoma-associated antigen D2 OS=Homo sapiens GN=MAGED2 PE=1 SV=2//0	-0.983065	0.000427749
XR_001297265.2	102175457	LOC102175457	Annotated_lncRNA	XM_018045220.1	102180987	LEPR	-|sp|O02671|LEPR_PIG Leptin receptor OS=Sus scrofa GN=LEPR PE=2 SV=3//0	-0.983331	0.000414448
XR_001296921.2	102187162	LOC102187162	Annotated_lncRNA	XM_018045220.1	102180987	LEPR	-|sp|O02671|LEPR_PIG Leptin receptor OS=Sus scrofa GN=LEPR PE=2 SV=3//0	-0.983506	0.000405844
XR_001296495.2	102179299	LOC102179299	Annotated_lncRNA	XM_018038229.1	102170921	WNT5A	-|sp|Q27Q52|WNT5A_RABIT Protein Wnt-5a OS=Oryctolagus cuniculus GN=WNT5A PE=2 SV=1//0	-0.983511	0.000405572
XR_001296907.2	102169699	LOC102169699	Annotated_lncRNA	XM_018039333.1	100860770	RSPO1	R-spondin 1|sp|Q2MKA7|RSPO1_HUMAN R-spondin-1 OS=Homo sapiens GN=RSPO1 PE=1 SV=1//4.95805e-136	-0.983678	0.000397438
XR_310056.3	102171315	LOC102171315	Annotated_lncRNA	XM_018038229.1	102170921	WNT5A	-|sp|Q27Q52|WNT5A_RABIT Protein Wnt-5a OS=Oryctolagus cuniculus GN=WNT5A PE=2 SV=1//0	-0.983763	0.000393319
XR_001296907.2	102169699	LOC102169699	Annotated_lncRNA	XM_018053115.1	102181213	PRDM1	-|sp|O75626|PRDM1_HUMAN PR domain zinc finger protein 1 OS=Homo sapiens GN=PRDM1 PE=1 SV=2//0	-0.983813	0.000390903
XR_001297172.2	102178778	LOC102178778	Annotated_lncRNA	XM_018038229.1	102170921	WNT5A	-|sp|Q27Q52|WNT5A_RABIT Protein Wnt-5a OS=Oryctolagus cuniculus GN=WNT5A PE=2 SV=1//0	-0.983885	0.000387469
LNC_001746	XLOC_076692	--	Novel_lncRNA	XM_005681627.3	102174007	PDGFRA	-|sp|P16234|PGFRA_HUMAN Platelet-derived growth factor receptor alpha OS=Homo sapiens GN=PDGFRA PE=1 SV=1//0	-0.984157	0.000374518
XR_001296921.2	102187162	LOC102187162	Annotated_lncRNA	XM_013963334.2	100860960	INHBA	inhibin beta A subunit|sp|P43032|INHBA_SHEEP Inhibin beta A chain OS=Ovis aries GN=INHBA PE=1 SV=1//0	-0.984343	0.000365815
XR_001917508.1	102189583	JAM3	Annotated_lncRNA	XM_018047345.1	102182849	TWIST1	-|sp|P26687|TWST1_MOUSE Twist-related protein 1 OS=Mus musculus GN=Twist1 PE=1 SV=1//4.50496e-67	-0.984371	0.000364486
XR_310887.3	102172201	LOC102172201	Annotated_lncRNA	XM_018064140.1	102177089	TMEM100	-|sp|Q2KIC8|TM100_BOVIN Transmembrane protein 100 OS=Bos taurus GN=TMEM100 PE=2 SV=1//1.01263e-63	-0.984419	0.000362283
XR_001296921.2	102187162	LOC102187162	Annotated_lncRNA	XM_018039333.1	100860770	RSPO1	R-spondin 1|sp|Q2MKA7|RSPO1_HUMAN R-spondin-1 OS=Homo sapiens GN=RSPO1 PE=1 SV=1//4.95805e-136	-0.984452	0.000360747
XR_001917793.1	108635385	LOC108635385	Annotated_lncRNA	XM_013964633.2	102174007	PDGFRA	-|sp|P16234|PGFRA_HUMAN Platelet-derived growth factor receptor alpha OS=Homo sapiens GN=PDGFRA PE=1 SV=1//0	-0.98457	0.000355307
XR_001919499.1	108637986	LOC108637986	Annotated_lncRNA	NM_001285645.1	100860788	MAGED2	MAGE family member D2|sp|Q9UNF1|MAGD2_HUMAN Melanoma-associated antigen D2 OS=Homo sapiens GN=MAGED2 PE=1 SV=2//0	-0.984696	0.000349531
LNC_000834	XLOC_037289	--	Novel_lncRNA	XM_013976557.2	100860788	MAGED2	MAGE family member D2|sp|Q9UNF1|MAGD2_HUMAN Melanoma-associated antigen D2 OS=Homo sapiens GN=MAGED2 PE=1 SV=2//0	-0.984787	0.000345377
XR_001295819.2	102173454	LOC102173454	Annotated_lncRNA	XM_013964633.2	102174007	PDGFRA	-|sp|P16234|PGFRA_HUMAN Platelet-derived growth factor receptor alpha OS=Homo sapiens GN=PDGFRA PE=1 SV=1//0	-0.984825	0.000343691
XR_001296921.2	102187162	LOC102187162	Annotated_lncRNA	XM_005678194.3	102173625	PTGFR	-|sp|Q28905|PF2R_SHEEP Prostaglandin F2-alpha receptor OS=Ovis aries GN=PTGFR PE=2 SV=1//0	-0.984965	0.000337391
XR_310091.3	102177511	LOC102177511	Annotated_lncRNA	XM_018064140.1	102177089	TMEM100	-|sp|Q2KIC8|TM100_BOVIN Transmembrane protein 100 OS=Bos taurus GN=TMEM100 PE=2 SV=1//1.01263e-63	-0.985032	0.000334382
XR_001919568.1	108638047	LOC108638047	Annotated_lncRNA	XM_013963334.2	100860960	INHBA	inhibin beta A subunit|sp|P43032|INHBA_SHEEP Inhibin beta A chain OS=Ovis aries GN=INHBA PE=1 SV=1//0	-0.985354	0.00032019
XR_310091.3	102177511	LOC102177511	Annotated_lncRNA	NM_001285645.1	100860788	MAGED2	MAGE family member D2|sp|Q9UNF1|MAGD2_HUMAN Melanoma-associated antigen D2 OS=Homo sapiens GN=MAGED2 PE=1 SV=2//0	-0.985477	0.000314828
XR_001917508.1	102189583	JAM3	Annotated_lncRNA	XM_018038231.1	102170921	WNT5A	-|sp|Q27Q52|WNT5A_RABIT Protein Wnt-5a OS=Oryctolagus cuniculus GN=WNT5A PE=2 SV=1//0	-0.985605	0.000309353
XR_001918790.1	108637143	LOC108637143	Annotated_lncRNA	XM_018064140.1	102177089	TMEM100	-|sp|Q2KIC8|TM100_BOVIN Transmembrane protein 100 OS=Bos taurus GN=TMEM100 PE=2 SV=1//1.01263e-63	-0.985658	0.000307052
XR_001919776.1	108638392	LOC108638392	Annotated_lncRNA	XM_005679304.3	102177954	STEAP1	-|sp|Q9GL50|STEA1_PIG Metalloreductase STEAP1 OS=Sus scrofa GN=STEAP1 PE=2 SV=1//0	-0.986159	0.000286025
XR_001296921.2	102187162	LOC102187162	Annotated_lncRNA	XM_013964504.2	100860805	SPP1	secreted phosphoprotein 1|sp|Q9XSY9|OSTP_SHEEP Osteopontin OS=Ovis aries GN=SPP1 PE=2 SV=1//1.5844e-162	-0.986339	0.000278647
XR_310506.3	102189880	LOC102189880	Annotated_lncRNA	NM_001285645.1	100860788	MAGED2	MAGE family member D2|sp|Q9UNF1|MAGD2_HUMAN Melanoma-associated antigen D2 OS=Homo sapiens GN=MAGED2 PE=1 SV=2//0	-0.986565	0.00026955
XR_001296495.2	102179299	LOC102179299	Annotated_lncRNA	XM_005681627.3	102174007	PDGFRA	-|sp|P16234|PGFRA_HUMAN Platelet-derived growth factor receptor alpha OS=Homo sapiens GN=PDGFRA PE=1 SV=1//0	-0.987374	0.000238126
XR_001919568.1	108638047	LOC108638047	Annotated_lncRNA	XM_005678194.3	102173625	PTGFR	-|sp|Q28905|PF2R_SHEEP Prostaglandin F2-alpha receptor OS=Ovis aries GN=PTGFR PE=2 SV=1//0	-0.987383	0.000237775
XR_001918790.1	108637143	LOC108637143	Annotated_lncRNA	NM_001285645.1	100860788	MAGED2	MAGE family member D2|sp|Q9UNF1|MAGD2_HUMAN Melanoma-associated antigen D2 OS=Homo sapiens GN=MAGED2 PE=1 SV=2//0	-0.987421	0.000236354
XR_001917508.1	102189583	JAM3	Annotated_lncRNA	XM_013964504.2	100860805	SPP1	secreted phosphoprotein 1|sp|Q9XSY9|OSTP_SHEEP Osteopontin OS=Ovis aries GN=SPP1 PE=2 SV=1//1.5844e-162	-0.987481	0.000234103
XR_001296907.2	102169699	LOC102169699	Annotated_lncRNA	XM_018064140.1	102177089	TMEM100	-|sp|Q2KIC8|TM100_BOVIN Transmembrane protein 100 OS=Bos taurus GN=TMEM100 PE=2 SV=1//1.01263e-63	-0.987547	0.000231667
XR_001919568.1	108638047	LOC108638047	Annotated_lncRNA	XM_018038229.1	102170921	WNT5A	-|sp|Q27Q52|WNT5A_RABIT Protein Wnt-5a OS=Oryctolagus cuniculus GN=WNT5A PE=2 SV=1//0	-0.987577	0.000230535
LNC_000726	XLOC_032789	--	Novel_lncRNA	XM_018038593.1	102173428	PTK7	-|sp|Q13308|PTK7_HUMAN Inactive tyrosine-protein kinase 7 OS=Homo sapiens GN=PTK7 PE=1 SV=2//0	-0.987781	0.000223052
XR_001919568.1	108638047	LOC108638047	Annotated_lncRNA	XM_018038231.1	102170921	WNT5A	-|sp|Q27Q52|WNT5A_RABIT Protein Wnt-5a OS=Oryctolagus cuniculus GN=WNT5A PE=2 SV=1//0	-0.988562	0.000195482
XR_001296921.2	102187162	LOC102187162	Annotated_lncRNA	XM_018038229.1	102170921	WNT5A	-|sp|Q27Q52|WNT5A_RABIT Protein Wnt-5a OS=Oryctolagus cuniculus GN=WNT5A PE=2 SV=1//0	-0.988656	0.000192293
XR_310056.3	102171315	LOC102171315	Annotated_lncRNA	XM_013964504.2	100860805	SPP1	secreted phosphoprotein 1|sp|Q9XSY9|OSTP_SHEEP Osteopontin OS=Ovis aries GN=SPP1 PE=2 SV=1//1.5844e-162	-0.988792	0.000187738
XR_001296907.2	102169699	LOC102169699	Annotated_lncRNA	XM_018038231.1	102170921	WNT5A	-|sp|Q27Q52|WNT5A_RABIT Protein Wnt-5a OS=Oryctolagus cuniculus GN=WNT5A PE=2 SV=1//0	-0.988969	0.000181865
LNC_000474	XLOC_019528	--	Novel_lncRNA	NM_001285645.1	100860788	MAGED2	MAGE family member D2|sp|Q9UNF1|MAGD2_HUMAN Melanoma-associated antigen D2 OS=Homo sapiens GN=MAGED2 PE=1 SV=2//0	-0.989031	0.000179811
LNC_000726	XLOC_032789	--	Novel_lncRNA	XM_013964504.2	100860805	SPP1	secreted phosphoprotein 1|sp|Q9XSY9|OSTP_SHEEP Osteopontin OS=Ovis aries GN=SPP1 PE=2 SV=1//1.5844e-162	-0.989063	0.000178767
XR_001919776.1	108638392	LOC108638392	Annotated_lncRNA	XM_018038231.1	102170921	WNT5A	-|sp|Q27Q52|WNT5A_RABIT Protein Wnt-5a OS=Oryctolagus cuniculus GN=WNT5A PE=2 SV=1//0	-0.989235	0.000173194
XR_309781.3	102171282	LOC102171282	Annotated_lncRNA	XM_018058157.1	102176626	ENPP2	-|sp|A1A4K5|ENPP2_BOVIN Ectonucleotide pyrophosphatase/phosphodiesterase family member 2 OS=Bos taurus GN=ENPP2 PE=1 SV=1//0	-0.989346	0.000169648
LNC_000726	XLOC_032789	--	Novel_lncRNA	XM_018038231.1	102170921	WNT5A	-|sp|Q27Q52|WNT5A_RABIT Protein Wnt-5a OS=Oryctolagus cuniculus GN=WNT5A PE=2 SV=1//0	-0.989355	0.000169374
XR_001296907.2	102169699	LOC102169699	Annotated_lncRNA	XM_018038229.1	102170921	WNT5A	-|sp|Q27Q52|WNT5A_RABIT Protein Wnt-5a OS=Oryctolagus cuniculus GN=WNT5A PE=2 SV=1//0	-0.98962	0.000161051
XR_001297172.2	102178778	LOC102178778	Annotated_lncRNA	XM_018051874.1	102181778	SCARA3	-|sp|Q6AZY7|SCAR3_HUMAN Scavenger receptor class A member 3 OS=Homo sapiens GN=SCARA3 PE=1 SV=1//0	-0.990501	0.000134912
XR_310056.3	102171315	LOC102171315	Annotated_lncRNA	XM_018038231.1	102170921	WNT5A	-|sp|Q27Q52|WNT5A_RABIT Protein Wnt-5a OS=Oryctolagus cuniculus GN=WNT5A PE=2 SV=1//0	-0.990649	0.000130743
XR_001919776.1	108638392	LOC108638392	Annotated_lncRNA	XM_013964504.2	100860805	SPP1	secreted phosphoprotein 1|sp|Q9XSY9|OSTP_SHEEP Osteopontin OS=Ovis aries GN=SPP1 PE=2 SV=1//1.5844e-162	-0.99071	0.000129043
XR_310056.3	102171315	LOC102171315	Annotated_lncRNA	XM_005678194.3	102173625	PTGFR	-|sp|Q28905|PF2R_SHEEP Prostaglandin F2-alpha receptor OS=Ovis aries GN=PTGFR PE=2 SV=1//0	-0.990723	0.000128689
XR_311269.3	102182682	LOC102182682	Annotated_lncRNA	NM_001285581.1	100860960	INHBA	inhibin beta A subunit|sp|P43032|INHBA_SHEEP Inhibin beta A chain OS=Ovis aries GN=INHBA PE=1 SV=1//0	-0.991409	0.0001104
XR_001296495.2	102179299	LOC102179299	Annotated_lncRNA	XM_018038231.1	102170921	WNT5A	-|sp|Q27Q52|WNT5A_RABIT Protein Wnt-5a OS=Oryctolagus cuniculus GN=WNT5A PE=2 SV=1//0	-0.991419	0.000110128
XR_001918202.1	102176775	LOC102176775	Annotated_lncRNA	XM_005695096.3	102182914	CRABP1	-|sp|P62966|RABP1_RAT Cellular retinoic acid-binding protein 1 OS=Rattus norvegicus GN=Crabp1 PE=1 SV=3//5.73783e-96	-0.991563	0.000106466
XR_001296921.2	102187162	LOC102187162	Annotated_lncRNA	XM_018038231.1	102170921	WNT5A	-|sp|Q27Q52|WNT5A_RABIT Protein Wnt-5a OS=Oryctolagus cuniculus GN=WNT5A PE=2 SV=1//0	-0.991741	0.000102043
XR_001296907.2	102169699	LOC102169699	Annotated_lncRNA	XM_005678194.3	102173625	PTGFR	-|sp|Q28905|PF2R_SHEEP Prostaglandin F2-alpha receptor OS=Ovis aries GN=PTGFR PE=2 SV=1//0	-0.99196	9.67039e-05
XR_001297172.2	102178778	LOC102178778	Annotated_lncRNA	XM_018064140.1	102177089	TMEM100	-|sp|Q2KIC8|TM100_BOVIN Transmembrane protein 100 OS=Bos taurus GN=TMEM100 PE=2 SV=1//1.01263e-63	-0.992232	9.02683e-05
XR_001296495.2	102179299	LOC102179299	Annotated_lncRNA	XM_005678194.3	102173625	PTGFR	-|sp|Q28905|PF2R_SHEEP Prostaglandin F2-alpha receptor OS=Ovis aries GN=PTGFR PE=2 SV=1//0	-0.992234	9.02214e-05
XR_001919776.1	108638392	LOC108638392	Annotated_lncRNA	NM_001285667.1	100860805	SPP1	secreted phosphoprotein 1|sp|Q9XSY9|OSTP_SHEEP Osteopontin OS=Ovis aries GN=SPP1 PE=2 SV=1//1.5844e-162	-0.992376	8.69646e-05
XR_001296495.2	102179299	LOC102179299	Annotated_lncRNA	XM_013964504.2	100860805	SPP1	secreted phosphoprotein 1|sp|Q9XSY9|OSTP_SHEEP Osteopontin OS=Ovis aries GN=SPP1 PE=2 SV=1//1.5844e-162	-0.992411	8.6182e-05
XR_001296605.2	106502936	LOC106502936	Annotated_lncRNA	NM_001285646.1	100860789	BMP4	bone morphogenetic protein 4|sp|Q2KJH1|BMP4_BOVIN Bone morphogenetic protein 4 OS=Bos taurus GN=BMP4 PE=2 SV=1//0	-0.993011	7.31074e-05
LNC_000474	XLOC_019528	--	Novel_lncRNA	XM_018039333.1	100860770	RSPO1	R-spondin 1|sp|Q2MKA7|RSPO1_HUMAN R-spondin-1 OS=Homo sapiens GN=RSPO1 PE=1 SV=1//4.95805e-136	-0.993234	6.85053e-05
XR_001918468.1	108636572	LOC108636572	Annotated_lncRNA	XM_018039333.1	100860770	RSPO1	R-spondin 1|sp|Q2MKA7|RSPO1_HUMAN R-spondin-1 OS=Homo sapiens GN=RSPO1 PE=1 SV=1//4.95805e-136	-0.993247	6.82546e-05
XR_001296495.2	102179299	LOC102179299	Annotated_lncRNA	XM_018038593.1	102173428	PTK7	-|sp|Q13308|PTK7_HUMAN Inactive tyrosine-protein kinase 7 OS=Homo sapiens GN=PTK7 PE=1 SV=2//0	-0.993327	6.6651e-05
XR_001919776.1	108638392	LOC108638392	Annotated_lncRNA	XM_005681627.3	102174007	PDGFRA	-|sp|P16234|PGFRA_HUMAN Platelet-derived growth factor receptor alpha OS=Homo sapiens GN=PDGFRA PE=1 SV=1//0	-0.993409	6.50106e-05
XR_001297172.2	102178778	LOC102178778	Annotated_lncRNA	XM_005679304.3	102177954	STEAP1	-|sp|Q9GL50|STEA1_PIG Metalloreductase STEAP1 OS=Sus scrofa GN=STEAP1 PE=2 SV=1//0	-0.994471	4.57762e-05
XR_001919776.1	108638392	LOC108638392	Annotated_lncRNA	XM_018038593.1	102173428	PTK7	-|sp|Q13308|PTK7_HUMAN Inactive tyrosine-protein kinase 7 OS=Homo sapiens GN=PTK7 PE=1 SV=2//0	-0.995092	3.60804e-05
LNC_000726	XLOC_032789	--	Novel_lncRNA	XM_005678194.3	102173625	PTGFR	-|sp|Q28905|PF2R_SHEEP Prostaglandin F2-alpha receptor OS=Ovis aries GN=PTGFR PE=2 SV=1//0	-0.995491	3.04572e-05
XR_001919240.1	102187174	RPL37A	Annotated_lncRNA	XM_018041435.1	102170938	FGFR2	-|sp|P21802|FGFR2_HUMAN Fibroblast growth factor receptor 2 OS=Homo sapiens GN=FGFR2 PE=1 SV=1//8.74471e-12	-0.996051	2.33563e-05
XR_001297172.2	102178778	LOC102178778	Annotated_lncRNA	XM_018053115.1	102181213	PRDM1	-|sp|O75626|PRDM1_HUMAN PR domain zinc finger protein 1 OS=Homo sapiens GN=PRDM1 PE=1 SV=2//0	-0.996402	1.93905e-05
XR_001918468.1	108636572	LOC108636572	Annotated_lncRNA	NM_001285645.1	100860788	MAGED2	MAGE family member D2|sp|Q9UNF1|MAGD2_HUMAN Melanoma-associated antigen D2 OS=Homo sapiens GN=MAGED2 PE=1 SV=2//0	-0.996598	1.73394e-05
XR_001917652.1	102180659	LOC102180659	Annotated_lncRNA	XM_018041435.1	102170938	FGFR2	-|sp|P21802|FGFR2_HUMAN Fibroblast growth factor receptor 2 OS=Homo sapiens GN=FGFR2 PE=1 SV=1//8.74471e-12	-0.998126	5.26337e-06

## Sheet: lncRNAs colocation
lncRNA_ID	lncRNA_Gene_ID	lncRNA_Gene_Symbol	Status	mRNA_ID	mRNA_Gene_ID	mRNA_Gene_Symbol	mRNA_Gene_Description	Pearson_correlation	Pvalue
NC_030812.1	LNC_000353	XLOC_013947	--	Novel_lncRNA	25692482	25695061	+	XM_005680080.3	102177136	HOXC8	-|sp|P09025|HXC8_MOUSE Homeobox protein Hox-C8 OS=Mus musculus GN=Hoxc8 PE=2 SV=2//1.02297e-155	25758145	25761790	-	63083	downstream
