# Supplementary material for: Synchronous profiling and analysis of mRNAs and ncRNAs in the dermal papilla cells from cashmere goats
Source: BMC Genomics. 2019 Jun 20;20:512. doi: 10.1186/s12864-019-5861-4 (PMC6587304; doi:10.1186/s12864-019-5861-4)
Supplement: Supplementary file 9 — Table S5. Interactive lines of ncRNAs with core signatures. (XLSX 38 kb) [file 12864_2019_5861_MOESM9_ESM.xlsx]

## Sheet: Sheet1
transcript_id	gene_id	gene_name	feature_id	DPCs_FPKM	DFs_FPKM	log2(foldchange)	pvalue	qvalue	sRNA	DPCs_readcount	DFs_readcount	log2FoldChange	pval	padj	transcript_id	gene_id	gene_name	feature_id	DPCs_FPKM	DFs_FPKM	log2(foldchange)	pvalue	qvalue
XR_310320.3	102181394	LOC102181394	1.13136	36.1154	32.2795	0.161994	0.0168727	0.0991754	novel_181	2.5345	10.1612	-1.4107	0.0066207	0.048552	XM_018038231.1	102170921	WNT5A	4.66497	76.8117	15.4883	2.31015	0.0042118	0.0540108
XR_001917951.1	108635834	LOC108635834	1.20571	10.5503	8.96452	0.234984	0.0141162	0.0904401	novel_181	2.5345	10.1612	-1.4107	0.0066207	0.048552	XM_018038231.1	102170921	WNT5A	4.66497	76.8117	15.4883	2.31015	0.0042118	0.0540108
XR_310320.3	102181394	LOC102181394	1.13136	36.1154	32.2795	0.161994	0.0168727	0.0991754	chi-miR-34b-3p	18.3141	36.3738	-0.92664	0.0027157	0.023084	XM_018038231.1	102170921	WNT5A	4.66497	76.8117	15.4883	2.31015	0.0042118	0.0540108
XR_001917582.1	108634358	LOC108634358	1.58515	9.72575	6.76232	0.52429	0.00163533	0.0404562	chi-miR-34b-3p	18.3141	36.3738	-0.92664	0.0027157	0.023084	XM_018038231.1	102170921	WNT5A	4.66497	76.8117	15.4883	2.31015	0.0042118	0.0540108
XR_310320.3	102181394	LOC102181394	1.13136	36.1154	32.2795	0.161994	0.0168727	0.0991754	chi-miR-495-3p	13.1704	24.7892	-0.78616	0.040359	0.19352	XM_018045220.1	102180987	LEPR	10.8105	35.2382	2.35208	3.90513	0.00788697	0.0685389
XR_310320.3	102181394	LOC102181394	1.13136	36.1154	32.2795	0.161994	0.0168727	0.0991754	chi-miR-495-3p	13.1704	24.7892	-0.78616	0.040359	0.19352	XM_018064140.1	102177089	TMEM100	1.81808	6.60799	3.26282	1.01809	0.0361579	0.150997
XR_310320.3	102181394	LOC102181394	1.13136	36.1154	32.2795	0.161994	0.0168727	0.0991754	chi-miR-495-3p	13.1704	24.7892	-0.78616	0.040359	0.19352	XM_018038593.1	102173428	PTK7	2.10142	61.502	28.9105	1.08904	0.000716986	0.0332411
XR_001917951.1	108635834	LOC108635834	1.20571	10.5503	8.96452	0.234984	0.0141162	0.0904401	chi-miR-495-3p	13.1704	24.7892	-0.78616	0.040359	0.19352	XM_018045220.1	102180987	LEPR	10.8105	35.2382	2.35208	3.90513	0.00788697	0.0685389
XR_001917951.1	108635834	LOC108635834	1.20571	10.5503	8.96452	0.234984	0.0141162	0.0904401	chi-miR-495-3p	13.1704	24.7892	-0.78616	0.040359	0.19352	XM_018064140.1	102177089	TMEM100	1.81808	6.60799	3.26282	1.01809	0.0361579	0.150997
XR_001917951.1	108635834	LOC108635834	1.20571	10.5503	8.96452	0.234984	0.0141162	0.0904401	chi-miR-495-3p	13.1704	24.7892	-0.78616	0.040359	0.19352	XM_018038593.1	102173428	PTK7	2.10142	61.502	28.9105	1.08904	0.000716986	0.0332411
XR_001919852.1	106503385	KLC1	1.15559	47.3577	41.2193	0.200278	0.0091481	0.0730885	chi-miR-9-5p	788.421	5396.7	-2.7232	1.11e-70	2.08e-68	NM_001285645.1	100860788	MAGED2	1.23409	112.363	90.5854	0.310819	0.014187	0.0905991
XR_001919852.1	106503385	KLC1	1.15559	47.3577	41.2193	0.200278	0.0091481	0.0730885	chi-miR-9-5p	788.421	5396.7	-2.7232	1.11e-70	2.08e-68	XM_018052232.1	100860925	COL15A1	12.1499	11.0457	0	inf	0.00371809	0.0515662
XR_001919852.1	106503385	KLC1	1.15559	47.3577	41.2193	0.200278	0.0091481	0.0730885	chi-miR-9-5p	788.421	5396.7	-2.7232	1.11e-70	2.08e-68	XM_018045220.1	102180987	LEPR	10.8105	35.2382	2.35208	3.90513	0.00788697	0.0685389
XR_001919852.1	106503385	KLC1	1.15559	47.3577	41.2193	0.200278	0.0091481	0.0730885	chi-miR-9-5p	788.421	5396.7	-2.7232	1.11e-70	2.08e-68	XM_005675677.3	102169524	S100B	2.08365	71.5722	32.0499	1.15908	0.0131836	0.0874994
XR_001919852.1	106503385	KLC1	1.15559	47.3577	41.2193	0.200278	0.0091481	0.0730885	chi-miR-9-5p	788.421	5396.7	-2.7232	1.11e-70	2.08e-68	XM_013964504.2	100860805	SPP1	12.0724	63.6873	4.23417	3.91086	0.00143927	0.0388884
XR_001919852.1	106503385	KLC1	1.15559	47.3577	41.2193	0.200278	0.0091481	0.0730885	chi-miR-9-5p	788.421	5396.7	-2.7232	1.11e-70	2.08e-68	XM_018053115.1	102181213	PRDM1	2.10181	2.45442	0.624763	1.974	0.0126631	0.0851477
XR_001297370.2	106503672	LOC106503672	1.82656	23.9755	13.8658	0.790034	0.0140741	0.0903625	chi-miR-9-5p	788.421	5396.7	-2.7232	1.11e-70	2.08e-68	NM_001285645.1	100860788	MAGED2	1.23409	112.363	90.5854	0.310819	0.014187	0.0905991
XR_001297370.2	106503672	LOC106503672	1.82656	23.9755	13.8658	0.790034	0.0140741	0.0903625	chi-miR-9-5p	788.421	5396.7	-2.7232	1.11e-70	2.08e-68	XM_018052232.1	100860925	COL15A1	12.1499	11.0457	0	inf	0.00371809	0.0515662
XR_001297370.2	106503672	LOC106503672	1.82656	23.9755	13.8658	0.790034	0.0140741	0.0903625	chi-miR-9-5p	788.421	5396.7	-2.7232	1.11e-70	2.08e-68	XM_018045220.1	102180987	LEPR	10.8105	35.2382	2.35208	3.90513	0.00788697	0.0685389
XR_001297370.2	106503672	LOC106503672	1.82656	23.9755	13.8658	0.790034	0.0140741	0.0903625	chi-miR-9-5p	788.421	5396.7	-2.7232	1.11e-70	2.08e-68	XM_005675677.3	102169524	S100B	2.08365	71.5722	32.0499	1.15908	0.0131836	0.0874994
XR_001297370.2	106503672	LOC106503672	1.82656	23.9755	13.8658	0.790034	0.0140741	0.0903625	chi-miR-9-5p	788.421	5396.7	-2.7232	1.11e-70	2.08e-68	XM_013964504.2	100860805	SPP1	12.0724	63.6873	4.23417	3.91086	0.00143927	0.0388884
XR_001297370.2	106503672	LOC106503672	1.82656	23.9755	13.8658	0.790034	0.0140741	0.0903625	chi-miR-9-5p	788.421	5396.7	-2.7232	1.11e-70	2.08e-68	XM_018053115.1	102181213	PRDM1	2.10181	2.45442	0.624763	1.974	0.0126631	0.0851477
XR_310358.3	102171344	LOC102171344	1.40892	5.53273	3.83928	0.527157	0.0443034	0.168849	chi-miR-9-5p	788.421	5396.7	-2.7232	1.11e-70	2.08e-68	NM_001285645.1	100860788	MAGED2	1.23409	112.363	90.5854	0.310819	0.014187	0.0905991
XR_310358.3	102171344	LOC102171344	1.40892	5.53273	3.83928	0.527157	0.0443034	0.168849	chi-miR-9-5p	788.421	5396.7	-2.7232	1.11e-70	2.08e-68	XM_018052232.1	100860925	COL15A1	12.1499	11.0457	0	inf	0.00371809	0.0515662
XR_310358.3	102171344	LOC102171344	1.40892	5.53273	3.83928	0.527157	0.0443034	0.168849	chi-miR-9-5p	788.421	5396.7	-2.7232	1.11e-70	2.08e-68	XM_018045220.1	102180987	LEPR	10.8105	35.2382	2.35208	3.90513	0.00788697	0.0685389
XR_310358.3	102171344	LOC102171344	1.40892	5.53273	3.83928	0.527157	0.0443034	0.168849	chi-miR-9-5p	788.421	5396.7	-2.7232	1.11e-70	2.08e-68	XM_005675677.3	102169524	S100B	2.08365	71.5722	32.0499	1.15908	0.0131836	0.0874994
XR_310358.3	102171344	LOC102171344	1.40892	5.53273	3.83928	0.527157	0.0443034	0.168849	chi-miR-9-5p	788.421	5396.7	-2.7232	1.11e-70	2.08e-68	XM_013964504.2	100860805	SPP1	12.0724	63.6873	4.23417	3.91086	0.00143927	0.0388884
XR_310358.3	102171344	LOC102171344	1.40892	5.53273	3.83928	0.527157	0.0443034	0.168849	chi-miR-9-5p	788.421	5396.7	-2.7232	1.11e-70	2.08e-68	XM_018053115.1	102181213	PRDM1	2.10181	2.45442	0.624763	1.974	0.0126631	0.0851477
XR_001917951.1	108635834	LOC108635834	1.20571	10.5503	8.96452	0.234984	0.0141162	0.0904401	novel_624	51.8803	122.291	-1.0283	0.01625	0.098026	XM_005681627.3	102174007	PDGFRA	2.3413	326.954	142.433	1.19881	0.000684642	0.0330582
XR_001917951.1	108635834	LOC108635834	1.20571	10.5503	8.96452	0.234984	0.0141162	0.0904401	novel_624	51.8803	122.291	-1.0283	0.01625	0.098026	XM_018039333.1	100860770	RSPO1	1.67975	18.4871	10.3395	0.838357	0.0222575	0.11657
XR_001917951.1	108635834	LOC108635834	1.20571	10.5503	8.96452	0.234984	0.0141162	0.0904401	novel_624	51.8803	122.291	-1.0283	0.01625	0.098026	XM_018047345.1	102182849	TWIST1	1.64096	25.4052	15.1166	0.748996	0.00142505	0.0388884
XR_001917951.1	108635834	LOC108635834	1.20571	10.5503	8.96452	0.234984	0.0141162	0.0904401	novel_624	51.8803	122.291	-1.0283	0.01625	0.098026	NM_001285645.1	100860788	MAGED2	1.23409	112.363	90.5854	0.310819	0.014187	0.0905991
XR_001917801.1	108635434	LOC108635434	1.51988	7.39471	4.53743	0.704617	0.0140552	0.0903625	novel_624	51.8803	122.291	-1.0283	0.01625	0.098026	XM_005681627.3	102174007	PDGFRA	2.3413	326.954	142.433	1.19881	0.000684642	0.0330582
XR_001917801.1	108635434	LOC108635434	1.51988	7.39471	4.53743	0.704617	0.0140552	0.0903625	novel_624	51.8803	122.291	-1.0283	0.01625	0.098026	XM_018039333.1	100860770	RSPO1	1.67975	18.4871	10.3395	0.838357	0.0222575	0.11657
XR_001917801.1	108635434	LOC108635434	1.51988	7.39471	4.53743	0.704617	0.0140552	0.0903625	novel_624	51.8803	122.291	-1.0283	0.01625	0.098026	XM_018047345.1	102182849	TWIST1	1.64096	25.4052	15.1166	0.748996	0.00142505	0.0388884
XR_001917801.1	108635434	LOC108635434	1.51988	7.39471	4.53743	0.704617	0.0140552	0.0903625	novel_624	51.8803	122.291	-1.0283	0.01625	0.098026	NM_001285645.1	100860788	MAGED2	1.23409	112.363	90.5854	0.310819	0.014187	0.0905991
XR_001295493.2	102188008	LOC102188008	2.69201	7.6328	1.79148	2.09106	0.00545457	0.0600823	novel_624	51.8803	122.291	-1.0283	0.01625	0.098026	XM_005681627.3	102174007	PDGFRA	2.3413	326.954	142.433	1.19881	0.000684642	0.0330582
XR_001295493.2	102188008	LOC102188008	2.69201	7.6328	1.79148	2.09106	0.00545457	0.0600823	novel_624	51.8803	122.291	-1.0283	0.01625	0.098026	XM_018039333.1	100860770	RSPO1	1.67975	18.4871	10.3395	0.838357	0.0222575	0.11657
XR_001295493.2	102188008	LOC102188008	2.69201	7.6328	1.79148	2.09106	0.00545457	0.0600823	novel_624	51.8803	122.291	-1.0283	0.01625	0.098026	XM_018047345.1	102182849	TWIST1	1.64096	25.4052	15.1166	0.748996	0.00142505	0.0388884
XR_001295493.2	102188008	LOC102188008	2.69201	7.6328	1.79148	2.09106	0.00545457	0.0600823	novel_624	51.8803	122.291	-1.0283	0.01625	0.098026	NM_001285645.1	100860788	MAGED2	1.23409	112.363	90.5854	0.310819	0.014187	0.0905991
XR_311077.2	102191295	DEXI	1.40955	14.1173	9.95762	0.50359	0.00364954	0.0515332	novel_624	51.8803	122.291	-1.0283	0.01625	0.098026	XM_005681627.3	102174007	PDGFRA	2.3413	326.954	142.433	1.19881	0.000684642	0.0330582
XR_311077.2	102191295	DEXI	1.40955	14.1173	9.95762	0.50359	0.00364954	0.0515332	novel_624	51.8803	122.291	-1.0283	0.01625	0.098026	XM_018039333.1	100860770	RSPO1	1.67975	18.4871	10.3395	0.838357	0.0222575	0.11657
XR_311077.2	102191295	DEXI	1.40955	14.1173	9.95762	0.50359	0.00364954	0.0515332	novel_624	51.8803	122.291	-1.0283	0.01625	0.098026	XM_018047345.1	102182849	TWIST1	1.64096	25.4052	15.1166	0.748996	0.00142505	0.0388884
XR_311077.2	102191295	DEXI	1.40955	14.1173	9.95762	0.50359	0.00364954	0.0515332	novel_624	51.8803	122.291	-1.0283	0.01625	0.098026	NM_001285645.1	100860788	MAGED2	1.23409	112.363	90.5854	0.310819	0.014187	0.0905991
XR_001917771.1	102179377	LOC102179377	2.24754	1.77218	0.137917	3.68365	0.0320473	0.142154	novel_624	51.8803	122.291	-1.0283	0.01625	0.098026	XM_005681627.3	102174007	PDGFRA	2.3413	326.954	142.433	1.19881	0.000684642	0.0330582
XR_001917771.1	102179377	LOC102179377	2.24754	1.77218	0.137917	3.68365	0.0320473	0.142154	novel_624	51.8803	122.291	-1.0283	0.01625	0.098026	XM_018039333.1	100860770	RSPO1	1.67975	18.4871	10.3395	0.838357	0.0222575	0.11657
XR_001917771.1	102179377	LOC102179377	2.24754	1.77218	0.137917	3.68365	0.0320473	0.142154	novel_624	51.8803	122.291	-1.0283	0.01625	0.098026	XM_018047345.1	102182849	TWIST1	1.64096	25.4052	15.1166	0.748996	0.00142505	0.0388884
XR_001917771.1	102179377	LOC102179377	2.24754	1.77218	0.137917	3.68365	0.0320473	0.142154	novel_624	51.8803	122.291	-1.0283	0.01625	0.098026	NM_001285645.1	100860788	MAGED2	1.23409	112.363	90.5854	0.310819	0.014187	0.0905991
XR_001917951.1	108635834	LOC108635834	1.20571	10.5503	8.96452	0.234984	0.0141162	0.0904401	chi-miR-125b-3p	47.3433	760.822	-3.7448	9.08e-41	6.79e-39	XM_018052232.1	100860925	COL15A1	12.1499	11.0457	0	inf	0.00371809	0.0515662
XR_310320.3	102181394	LOC102181394	1.13136	36.1154	32.2795	0.161994	0.0168727	0.0991754	chi-miR-125b-3p	47.3433	760.822	-3.7448	9.08e-41	6.79e-39	XM_018052232.1	100860925	COL15A1	12.1499	11.0457	0	inf	0.00371809	0.0515662
XR_310320.3	102181394	LOC102181394	1.13136	36.1154	32.2795	0.161994	0.0168727	0.0991754	chi-miR-338-5p	6.45052	18.0282	-1.2225	0.0035316	0.028713	XM_018045220.1	102180987	LEPR	10.8105	35.2382	2.35208	3.90513	0.00788697	0.0685389
XR_001917951.1	108635834	LOC108635834	1.20571	10.5503	8.96452	0.234984	0.0141162	0.0904401	chi-miR-338-5p	6.45052	18.0282	-1.2225	0.0035316	0.028713	XM_018045220.1	102180987	LEPR	10.8105	35.2382	2.35208	3.90513	0.00788697	0.0685389
XR_001917582.1	108634358	LOC108634358	1.58515	9.72575	6.76232	0.52429	0.00163533	0.0404562	chi-miR-338-5p	6.45052	18.0282	-1.2225	0.0035316	0.028713	XM_018045220.1	102180987	LEPR	10.8105	35.2382	2.35208	3.90513	0.00788697	0.0685389
XR_001295577.2	102172689	LOC102172689	2.19853	12.3587	5.63618	1.13274	0.00314142	0.0496782	chi-miR-338-5p	6.45052	18.0282	-1.2225	0.0035316	0.028713	XM_018045220.1	102180987	LEPR	10.8105	35.2382	2.35208	3.90513	0.00788697	0.0685389
XR_001917946.1	102184972	LOC102184972	1.93692	3.05905	1.6205	0.916644	0.0404545	0.160805	chi-miR-326-3p	1.57891	6.36971	-1.2133	0.026675	0.14671	XM_013963334.2	100860960	INHBA	2.28931	6.39577	2.09336	1.61129	0.031367	0.140456
XR_001917946.1	102184972	LOC102184972	1.93692	3.05905	1.6205	0.916644	0.0404545	0.160805	chi-miR-326-3p	1.57891	6.36971	-1.2133	0.026675	0.14671	XM_005679304.3	102177954	STEAP1	1.84638	90.9299	48.4515	0.908214	0.00838712	0.0700223
XR_001917946.1	102184972	LOC102184972	1.93692	3.05905	1.6205	0.916644	0.0404545	0.160805	chi-miR-326-3p	1.57891	6.36971	-1.2133	0.026675	0.14671	NM_001285646.1	100860789	BMP4	1.60429	42.1244	27.8258	0.59823	0.00408542	0.0534696
XR_001917771.1	102179377	LOC102179377	2.24754	1.77218	0.137917	3.68365	0.0320473	0.142154	chi-miR-326-3p	1.57891	6.36971	-1.2133	0.026675	0.14671	XM_013963334.2	100860960	INHBA	2.28931	6.39577	2.09336	1.61129	0.031367	0.140456
XR_001917771.1	102179377	LOC102179377	2.24754	1.77218	0.137917	3.68365	0.0320473	0.142154	chi-miR-326-3p	1.57891	6.36971	-1.2133	0.026675	0.14671	XM_005679304.3	102177954	STEAP1	1.84638	90.9299	48.4515	0.908214	0.00838712	0.0700223
XR_001917771.1	102179377	LOC102179377	2.24754	1.77218	0.137917	3.68365	0.0320473	0.142154	chi-miR-326-3p	1.57891	6.36971	-1.2133	0.026675	0.14671	NM_001285646.1	100860789	BMP4	1.60429	42.1244	27.8258	0.59823	0.00408542	0.0534696
XR_310358.3	102171344	LOC102171344	1.40892	5.53273	3.83928	0.527157	0.0443034	0.168849	chi-miR-326-3p	1.57891	6.36971	-1.2133	0.026675	0.14671	XM_013963334.2	100860960	INHBA	2.28931	6.39577	2.09336	1.61129	0.031367	0.140456
XR_310358.3	102171344	LOC102171344	1.40892	5.53273	3.83928	0.527157	0.0443034	0.168849	chi-miR-326-3p	1.57891	6.36971	-1.2133	0.026675	0.14671	XM_005679304.3	102177954	STEAP1	1.84638	90.9299	48.4515	0.908214	0.00838712	0.0700223
XR_310358.3	102171344	LOC102171344	1.40892	5.53273	3.83928	0.527157	0.0443034	0.168849	chi-miR-326-3p	1.57891	6.36971	-1.2133	0.026675	0.14671	NM_001285646.1	100860789	BMP4	1.60429	42.1244	27.8258	0.59823	0.00408542	0.0534696
XR_311077.2	102191295	DEXI	1.40955	14.1173	9.95762	0.50359	0.00364954	0.0515332	chi-miR-326-3p	1.57891	6.36971	-1.2133	0.026675	0.14671	XM_013963334.2	100860960	INHBA	2.28931	6.39577	2.09336	1.61129	0.031367	0.140456
XR_311077.2	102191295	DEXI	1.40955	14.1173	9.95762	0.50359	0.00364954	0.0515332	chi-miR-326-3p	1.57891	6.36971	-1.2133	0.026675	0.14671	XM_005679304.3	102177954	STEAP1	1.84638	90.9299	48.4515	0.908214	0.00838712	0.0700223
XR_311077.2	102191295	DEXI	1.40955	14.1173	9.95762	0.50359	0.00364954	0.0515332	chi-miR-326-3p	1.57891	6.36971	-1.2133	0.026675	0.14671	NM_001285646.1	100860789	BMP4	1.60429	42.1244	27.8258	0.59823	0.00408542	0.0534696
XR_001919852.1	106503385	KLC1	1.15559	47.3577	41.2193	0.200278	0.0091481	0.0730885	novel_549	1.1246	7.29519	-1.671	0.0021826	0.01991	XM_005679304.3	102177954	STEAP1	1.84638	90.9299	48.4515	0.908214	0.00838712	0.0700223
XR_001919852.1	106503385	KLC1	1.15559	47.3577	41.2193	0.200278	0.0091481	0.0730885	novel_549	1.1246	7.29519	-1.671	0.0021826	0.01991	XM_005681627.3	102174007	PDGFRA	2.3413	326.954	142.433	1.19881	0.000684642	0.0330582
XR_001919852.1	106503385	KLC1	1.15559	47.3577	41.2193	0.200278	0.0091481	0.0730885	novel_549	1.1246	7.29519	-1.671	0.0021826	0.01991	XM_005680638.3	102187197	DRAM1	1.36391	84.5729	58.4634	0.532662	0.000441957	0.0301554
XR_001919852.1	106503385	KLC1	1.15559	47.3577	41.2193	0.200278	0.0091481	0.0730885	novel_549	1.1246	7.29519	-1.671	0.0021826	0.01991	NM_001285645.1	100860788	MAGED2	1.23409	112.363	90.5854	0.310819	0.014187	0.0905991
XR_001919852.1	106503385	KLC1	1.15559	47.3577	41.2193	0.200278	0.0091481	0.0730885	novel_549	1.1246	7.29519	-1.671	0.0021826	0.01991	XM_005678681.3	102174356	GNL2	1.24194	49.3315	39.511	0.320255	0.0077448	0.0678891
XR_310320.3	102181394	LOC102181394	1.13136	36.1154	32.2795	0.161994	0.0168727	0.0991754	novel_549	1.1246	7.29519	-1.671	0.0021826	0.01991	XM_005679304.3	102177954	STEAP1	1.84638	90.9299	48.4515	0.908214	0.00838712	0.0700223
XR_310320.3	102181394	LOC102181394	1.13136	36.1154	32.2795	0.161994	0.0168727	0.0991754	novel_549	1.1246	7.29519	-1.671	0.0021826	0.01991	XM_005681627.3	102174007	PDGFRA	2.3413	326.954	142.433	1.19881	0.000684642	0.0330582
XR_310320.3	102181394	LOC102181394	1.13136	36.1154	32.2795	0.161994	0.0168727	0.0991754	novel_549	1.1246	7.29519	-1.671	0.0021826	0.01991	XM_005680638.3	102187197	DRAM1	1.36391	84.5729	58.4634	0.532662	0.000441957	0.0301554
XR_310320.3	102181394	LOC102181394	1.13136	36.1154	32.2795	0.161994	0.0168727	0.0991754	novel_549	1.1246	7.29519	-1.671	0.0021826	0.01991	NM_001285645.1	100860788	MAGED2	1.23409	112.363	90.5854	0.310819	0.014187	0.0905991
XR_310320.3	102181394	LOC102181394	1.13136	36.1154	32.2795	0.161994	0.0168727	0.0991754	novel_549	1.1246	7.29519	-1.671	0.0021826	0.01991	XM_005678681.3	102174356	GNL2	1.24194	49.3315	39.511	0.320255	0.0077448	0.0678891
XR_310320.3	102181394	LOC102181394	1.13136	36.1154	32.2795	0.161994	0.0168727	0.0991754	chi-let-7c-5p	3676.69	12106	-1.6336	4.34e-11	1.62e-09	XM_018055104.1	102190794	LTBP1	4.73703	5.14503	0.967109	2.41143	0.0322292	0.142671
XR_310320.3	102181394	LOC102181394	1.13136	36.1154	32.2795	0.161994	0.0168727	0.0991754	chi-let-7c-5p	3676.69	12106	-1.6336	4.34e-11	1.62e-09	XM_018051874.1	102181778	SCARA3	1.35764	11.8053	8.39727	0.491447	0.0232854	0.119601
XR_001295577.2	102172689	LOC102172689	2.19853	12.3587	5.63618	1.13274	0.00314142	0.0496782	chi-let-7c-5p	3676.69	12106	-1.6336	4.34e-11	1.62e-09	XM_018055104.1	102190794	LTBP1	4.73703	5.14503	0.967109	2.41143	0.0322292	0.142671
XR_001295577.2	102172689	LOC102172689	2.19853	12.3587	5.63618	1.13274	0.00314142	0.0496782	chi-let-7c-5p	3676.69	12106	-1.6336	4.34e-11	1.62e-09	XM_018051874.1	102181778	SCARA3	1.35764	11.8053	8.39727	0.491447	0.0232854	0.119601
XR_001917946.1	102184972	LOC102184972	1.93692	3.05905	1.6205	0.916644	0.0404545	0.160805	novel_553	0.812001	4.25016	-1.2375	0.028944	0.15464	XM_013963334.2	100860960	INHBA	2.28931	6.39577	2.09336	1.61129	0.031367	0.140456
XR_001918397.1	108636451	LOC108636451	1.74086	13.9249	7.03008	0.986053	0.0138082	0.0897786	novel_553	0.812001	4.25016	-1.2375	0.028944	0.15464	XM_013963334.2	100860960	INHBA	2.28931	6.39577	2.09336	1.61129	0.031367	0.140456
XR_310320.3	102181394	LOC102181394	1.13136	36.1154	32.2795	0.161994	0.0168727	0.0991754	novel_553	0.812001	4.25016	-1.2375	0.028944	0.15464	XM_013963334.2	100860960	INHBA	2.28931	6.39577	2.09336	1.61129	0.031367	0.140456
XR_001917951.1	108635834	LOC108635834	1.20571	10.5503	8.96452	0.234984	0.0141162	0.0904401	chi-miR-708-3p	24.3796	83.0135	-1.5761	6.11e-06	9.52e-05	XM_013964504.2	100860805	SPP1	12.0724	63.6873	4.23417	3.91086	0.00143927	0.0388884
XR_310320.3	102181394	LOC102181394	1.13136	36.1154	32.2795	0.161994	0.0168727	0.0991754	chi-miR-708-3p	24.3796	83.0135	-1.5761	6.11e-06	9.52e-05	XM_013964504.2	100860805	SPP1	12.0724	63.6873	4.23417	3.91086	0.00143927	0.0388884
XR_001917951.1	108635834	LOC108635834	1.20571	10.5503	8.96452	0.234984	0.0141162	0.0904401	chi-miR-206	0.526303	9.17283	-2.0183	0.00035154	0.0042411	XM_013964504.2	100860805	SPP1	12.0724	63.6873	4.23417	3.91086	0.00143927	0.0388884
XR_001917951.1	108635834	LOC108635834	1.20571	10.5503	8.96452	0.234984	0.0141162	0.0904401	chi-miR-206	0.526303	9.17283	-2.0183	0.00035154	0.0042411	XM_005680638.3	102187197	DRAM1	1.36391	84.5729	58.4634	0.532662	0.000441957	0.0301554
XR_310358.3	102171344	LOC102171344	1.40892	5.53273	3.83928	0.527157	0.0443034	0.168849	chi-miR-206	0.526303	9.17283	-2.0183	0.00035154	0.0042411	XM_013964504.2	100860805	SPP1	12.0724	63.6873	4.23417	3.91086	0.00143927	0.0388884
XR_310358.3	102171344	LOC102171344	1.40892	5.53273	3.83928	0.527157	0.0443034	0.168849	chi-miR-206	0.526303	9.17283	-2.0183	0.00035154	0.0042411	XM_005680638.3	102187197	DRAM1	1.36391	84.5729	58.4634	0.532662	0.000441957	0.0301554
XR_001917951.1	108635834	LOC108635834	1.20571	10.5503	8.96452	0.234984	0.0141162	0.0904401	chi-miR-146b-5p	189.705	292.702	-0.60761	0.0024351	0.021447	XM_018051874.1	102181778	SCARA3	1.35764	11.8053	8.39727	0.491447	0.0232854	0.119601
XR_001917951.1	108635834	LOC108635834	1.20571	10.5503	8.96452	0.234984	0.0141162	0.0904401	chi-miR-146b-5p	189.705	292.702	-0.60761	0.0024351	0.021447	XM_018045220.1	102180987	LEPR	10.8105	35.2382	2.35208	3.90513	0.00788697	0.0685389
XR_310320.3	102181394	LOC102181394	1.13136	36.1154	32.2795	0.161994	0.0168727	0.0991754	chi-miR-874-3p	12.3588	36.9945	-1.4409	5.25e-06	8.8e-05	XM_005675677.3	102169524	S100B	2.08365	71.5722	32.0499	1.15908	0.0131836	0.0874994
XR_310320.3	102181394	LOC102181394	1.13136	36.1154	32.2795	0.161994	0.0168727	0.0991754	chi-miR-874-3p	12.3588	36.9945	-1.4409	5.25e-06	8.8e-05	XM_013963334.2	100860960	INHBA	2.28931	6.39577	2.09336	1.61129	0.031367	0.140456
XR_310320.3	102181394	LOC102181394	1.13136	36.1154	32.2795	0.161994	0.0168727	0.0991754	chi-miR-874-3p	12.3588	36.9945	-1.4409	5.25e-06	8.8e-05	NM_001285646.1	100860789	BMP4	1.60429	42.1244	27.8258	0.59823	0.00408542	0.0534696
XR_310320.3	102181394	LOC102181394	1.13136	36.1154	32.2795	0.161994	0.0168727	0.0991754	chi-miR-874-3p	12.3588	36.9945	-1.4409	5.25e-06	8.8e-05	XM_018039333.1	100860770	RSPO1	1.67975	18.4871	10.3395	0.838357	0.0222575	0.11657
XR_001919852.1	106503385	KLC1	1.15559	47.3577	41.2193	0.200278	0.0091481	0.0730885	chi-miR-874-3p	12.3588	36.9945	-1.4409	5.25e-06	8.8e-05	XM_005675677.3	102169524	S100B	2.08365	71.5722	32.0499	1.15908	0.0131836	0.0874994
XR_001919852.1	106503385	KLC1	1.15559	47.3577	41.2193	0.200278	0.0091481	0.0730885	chi-miR-874-3p	12.3588	36.9945	-1.4409	5.25e-06	8.8e-05	XM_013963334.2	100860960	INHBA	2.28931	6.39577	2.09336	1.61129	0.031367	0.140456
XR_001919852.1	106503385	KLC1	1.15559	47.3577	41.2193	0.200278	0.0091481	0.0730885	chi-miR-874-3p	12.3588	36.9945	-1.4409	5.25e-06	8.8e-05	NM_001285646.1	100860789	BMP4	1.60429	42.1244	27.8258	0.59823	0.00408542	0.0534696
XR_001919852.1	106503385	KLC1	1.15559	47.3577	41.2193	0.200278	0.0091481	0.0730885	chi-miR-874-3p	12.3588	36.9945	-1.4409	5.25e-06	8.8e-05	XM_018039333.1	100860770	RSPO1	1.67975	18.4871	10.3395	0.838357	0.0222575	0.11657
XR_001295577.2	102172689	LOC102172689	2.19853	12.3587	5.63618	1.13274	0.00314142	0.0496782	chi-miR-874-3p	12.3588	36.9945	-1.4409	5.25e-06	8.8e-05	XM_005675677.3	102169524	S100B	2.08365	71.5722	32.0499	1.15908	0.0131836	0.0874994
XR_001295577.2	102172689	LOC102172689	2.19853	12.3587	5.63618	1.13274	0.00314142	0.0496782	chi-miR-874-3p	12.3588	36.9945	-1.4409	5.25e-06	8.8e-05	XM_013963334.2	100860960	INHBA	2.28931	6.39577	2.09336	1.61129	0.031367	0.140456
XR_001295577.2	102172689	LOC102172689	2.19853	12.3587	5.63618	1.13274	0.00314142	0.0496782	chi-miR-874-3p	12.3588	36.9945	-1.4409	5.25e-06	8.8e-05	NM_001285646.1	100860789	BMP4	1.60429	42.1244	27.8258	0.59823	0.00408542	0.0534696
XR_001295577.2	102172689	LOC102172689	2.19853	12.3587	5.63618	1.13274	0.00314142	0.0496782	chi-miR-874-3p	12.3588	36.9945	-1.4409	5.25e-06	8.8e-05	XM_018039333.1	100860770	RSPO1	1.67975	18.4871	10.3395	0.838357	0.0222575	0.11657
XR_001917946.1	102184972	LOC102184972	1.93692	3.05905	1.6205	0.916644	0.0404545	0.160805	chi-miR-874-3p	12.3588	36.9945	-1.4409	5.25e-06	8.8e-05	XM_005675677.3	102169524	S100B	2.08365	71.5722	32.0499	1.15908	0.0131836	0.0874994
XR_001917946.1	102184972	LOC102184972	1.93692	3.05905	1.6205	0.916644	0.0404545	0.160805	chi-miR-874-3p	12.3588	36.9945	-1.4409	5.25e-06	8.8e-05	XM_013963334.2	100860960	INHBA	2.28931	6.39577	2.09336	1.61129	0.031367	0.140456
XR_001917946.1	102184972	LOC102184972	1.93692	3.05905	1.6205	0.916644	0.0404545	0.160805	chi-miR-874-3p	12.3588	36.9945	-1.4409	5.25e-06	8.8e-05	NM_001285646.1	100860789	BMP4	1.60429	42.1244	27.8258	0.59823	0.00408542	0.0534696
XR_001917946.1	102184972	LOC102184972	1.93692	3.05905	1.6205	0.916644	0.0404545	0.160805	chi-miR-874-3p	12.3588	36.9945	-1.4409	5.25e-06	8.8e-05	XM_018039333.1	100860770	RSPO1	1.67975	18.4871	10.3395	0.838357	0.0222575	0.11657
XR_310320.3	102181394	LOC102181394	1.13136	36.1154	32.2795	0.161994	0.0168727	0.0991754	chi-miR-99a-5p	1572.61	46948.9	-4.5546	2.87e-55	2.68e-53	XM_018055104.1	102190794	LTBP1	4.73703	5.14503	0.967109	2.41143	0.0322292	0.142671
XR_001917951.1	108635834	LOC108635834	1.20571	10.5503	8.96452	0.234984	0.0141162	0.0904401	novel_37	1673.74	3763.27	-1.1297	3.19e-08	7.02e-07	XM_018052683.1	102179947	PAPPA	1.62949	6.92166	3.83099	0.853399	0.0202933	0.111103
XR_001917951.1	108635834	LOC108635834	1.20571	10.5503	8.96452	0.234984	0.0141162	0.0904401	novel_37	1673.74	3763.27	-1.1297	3.19e-08	7.02e-07	XM_005678194.3	102173625	PTGFR	3.63119	14.9007	3.50365	2.08845	0.0131317	0.0873735
XR_001917951.1	108635834	LOC108635834	1.20571	10.5503	8.96452	0.234984	0.0141162	0.0904401	novel_37	1673.74	3763.27	-1.1297	3.19e-08	7.02e-07	XM_005679304.3	102177954	STEAP1	1.84638	90.9299	48.4515	0.908214	0.00838712	0.0700223
XR_001917951.1	108635834	LOC108635834	1.20571	10.5503	8.96452	0.234984	0.0141162	0.0904401	novel_37	1673.74	3763.27	-1.1297	3.19e-08	7.02e-07	XM_018047345.1	102182849	TWIST1	1.64096	25.4052	15.1166	0.748996	0.00142505	0.0388884
XR_310320.3	102181394	LOC102181394	1.13136	36.1154	32.2795	0.161994	0.0168727	0.0991754	novel_37	1673.74	3763.27	-1.1297	3.19e-08	7.02e-07	XM_018052683.1	102179947	PAPPA	1.62949	6.92166	3.83099	0.853399	0.0202933	0.111103
XR_310320.3	102181394	LOC102181394	1.13136	36.1154	32.2795	0.161994	0.0168727	0.0991754	novel_37	1673.74	3763.27	-1.1297	3.19e-08	7.02e-07	XM_005678194.3	102173625	PTGFR	3.63119	14.9007	3.50365	2.08845	0.0131317	0.0873735
XR_310320.3	102181394	LOC102181394	1.13136	36.1154	32.2795	0.161994	0.0168727	0.0991754	novel_37	1673.74	3763.27	-1.1297	3.19e-08	7.02e-07	XM_005679304.3	102177954	STEAP1	1.84638	90.9299	48.4515	0.908214	0.00838712	0.0700223
XR_310320.3	102181394	LOC102181394	1.13136	36.1154	32.2795	0.161994	0.0168727	0.0991754	novel_37	1673.74	3763.27	-1.1297	3.19e-08	7.02e-07	XM_018047345.1	102182849	TWIST1	1.64096	25.4052	15.1166	0.748996	0.00142505	0.0388884
XR_310320.3	102181394	LOC102181394	1.13136	36.1154	32.2795	0.161994	0.0168727	0.0991754	chi-miR-144-5p	26.1817	53.5535	-0.9618	0.00027555	0.0034351	XM_005680080.3	102177136	HOXC8	1.527	10.1205	6.15263	0.718	0.00658659	0.0642979
XR_310320.3	102181394	LOC102181394	1.13136	36.1154	32.2795	0.161994	0.0168727	0.0991754	chi-miR-144-5p	26.1817	53.5535	-0.9618	0.00027555	0.0034351	XM_018052232.1	100860925	COL15A1	12.1499	11.0457	0	inf	0.00371809	0.0515662
XR_001295577.2	102172689	LOC102172689	2.19853	12.3587	5.63618	1.13274	0.00314142	0.0496782	chi-miR-500-3p	356.872	496.374	-0.4664	0.0012579	0.01238	XM_018039333.1	100860770	RSPO1	1.67975	18.4871	10.3395	0.838357	0.0222575	0.11657
LNC_000335	XLOC_013190	-	2.32725	2.36326	0.441866	2.4191	0.00340657	0.0506362	chi-miR-500-3p	356.872	496.374	-0.4664	0.0012579	0.01238	XM_018039333.1	100860770	RSPO1	1.67975	18.4871	10.3395	0.838357	0.0222575	0.11657
XR_310320.3	102181394	LOC102181394	1.13136	36.1154	32.2795	0.161994	0.0168727	0.0991754	chi-miR-23b-5p	84.8925	146.49	-0.74252	0.0058062	0.045198	XM_018052683.1	102179947	PAPPA	1.62949	6.92166	3.83099	0.853399	0.0202933	0.111103
XR_310320.3	102181394	LOC102181394	1.13136	36.1154	32.2795	0.161994	0.0168727	0.0991754	chi-miR-23b-5p	84.8925	146.49	-0.74252	0.0058062	0.045198	XM_018039333.1	100860770	RSPO1	1.67975	18.4871	10.3395	0.838357	0.0222575	0.11657
XR_001295493.2	102188008	LOC102188008	2.69201	7.6328	1.79148	2.09106	0.00545457	0.0600823	chi-miR-23b-5p	84.8925	146.49	-0.74252	0.0058062	0.045198	XM_018052683.1	102179947	PAPPA	1.62949	6.92166	3.83099	0.853399	0.0202933	0.111103
XR_001295493.2	102188008	LOC102188008	2.69201	7.6328	1.79148	2.09106	0.00545457	0.0600823	chi-miR-23b-5p	84.8925	146.49	-0.74252	0.0058062	0.045198	XM_018039333.1	100860770	RSPO1	1.67975	18.4871	10.3395	0.838357	0.0222575	0.11657
XR_001919852.1	106503385	KLC1	1.15559	47.3577	41.2193	0.200278	0.0091481	0.0730885	chi-miR-136-3p	4.1047	11.6459	-1.1646	0.012837	0.081372	XM_005678681.3	102174356	GNL2	1.24194	49.3315	39.511	0.320255	0.0077448	0.0678891
XR_001295577.2	102172689	LOC102172689	2.19853	12.3587	5.63618	1.13274	0.00314142	0.0496782	chi-miR-136-3p	4.1047	11.6459	-1.1646	0.012837	0.081372	XM_005678681.3	102174356	GNL2	1.24194	49.3315	39.511	0.320255	0.0077448	0.0678891
XR_001297370.2	106503672	LOC106503672	1.82656	23.9755	13.8658	0.790034	0.0140741	0.0903625	novel_153	7.75322	25.4804	-1.2348	0.014786	0.092164	XM_005695096.3	102182914	CRABP1	2.17749	2.24442	0.489605	2.19665	0.0468643	0.174763
XR_001297370.2	106503672	LOC106503672	1.82656	23.9755	13.8658	0.790034	0.0140741	0.0903625	novel_153	7.75322	25.4804	-1.2348	0.014786	0.092164	XM_018055104.1	102190794	LTBP1	4.73703	5.14503	0.967109	2.41143	0.0322292	0.142671
XR_310358.3	102171344	LOC102171344	1.40892	5.53273	3.83928	0.527157	0.0443034	0.168849	novel_153	7.75322	25.4804	-1.2348	0.014786	0.092164	XM_005695096.3	102182914	CRABP1	2.17749	2.24442	0.489605	2.19665	0.0468643	0.174763
XR_310358.3	102171344	LOC102171344	1.40892	5.53273	3.83928	0.527157	0.0443034	0.168849	novel_153	7.75322	25.4804	-1.2348	0.014786	0.092164	XM_018055104.1	102190794	LTBP1	4.73703	5.14503	0.967109	2.41143	0.0322292	0.142671
XR_001917946.1	102184972	LOC102184972	1.93692	3.05905	1.6205	0.916644	0.0404545	0.160805	novel_153	7.75322	25.4804	-1.2348	0.014786	0.092164	XM_005695096.3	102182914	CRABP1	2.17749	2.24442	0.489605	2.19665	0.0468643	0.174763
XR_001917946.1	102184972	LOC102184972	1.93692	3.05905	1.6205	0.916644	0.0404545	0.160805	novel_153	7.75322	25.4804	-1.2348	0.014786	0.092164	XM_018055104.1	102190794	LTBP1	4.73703	5.14503	0.967109	2.41143	0.0322292	0.142671
XR_310320.3	102181394	LOC102181394	1.13136	36.1154	32.2795	0.161994	0.0168727	0.0991754	chi-miR-29b-5p	7.07571	17.4689	-1.0748	0.010661	0.070038	XM_018051874.1	102181778	SCARA3	1.35764	11.8053	8.39727	0.491447	0.0232854	0.119601
XR_310320.3	102181394	LOC102181394	1.13136	36.1154	32.2795	0.161994	0.0168727	0.0991754	chi-miR-29b-5p	7.07571	17.4689	-1.0748	0.010661	0.070038	XM_005680638.3	102187197	DRAM1	1.36391	84.5729	58.4634	0.532662	0.000441957	0.0301554
XR_310320.3	102181394	LOC102181394	1.13136	36.1154	32.2795	0.161994	0.0168727	0.0991754	chi-miR-29b-5p	7.07571	17.4689	-1.0748	0.010661	0.070038	XM_013964504.2	100860805	SPP1	12.0724	63.6873	4.23417	3.91086	0.00143927	0.0388884
XR_310320.3	102181394	LOC102181394	1.13136	36.1154	32.2795	0.161994	0.0168727	0.0991754	chi-miR-29b-5p	7.07571	17.4689	-1.0748	0.010661	0.070038	XM_018045220.1	102180987	LEPR	10.8105	35.2382	2.35208	3.90513	0.00788697	0.0685389
XR_310320.3	102181394	LOC102181394	1.13136	36.1154	32.2795	0.161994	0.0168727	0.0991754	chi-miR-29b-5p	7.07571	17.4689	-1.0748	0.010661	0.070038	XM_018058157.1	102176626	ENPP2	1.66219	14.3436	7.9856	0.844935	0.0335299	0.145215
XR_310320.3	102181394	LOC102181394	1.13136	36.1154	32.2795	0.161994	0.0168727	0.0991754	chi-miR-29b-5p	7.07571	17.4689	-1.0748	0.010661	0.070038	NM_001285645.1	100860788	MAGED2	1.23409	112.363	90.5854	0.310819	0.014187	0.0905991
XR_310358.3	102171344	LOC102171344	1.40892	5.53273	3.83928	0.527157	0.0443034	0.168849	chi-miR-380-3p	4.92541	12.8762	-1.0453	0.030489	0.15837	XM_018038231.1	102170921	WNT5A	4.66497	76.8117	15.4883	2.31015	0.0042118	0.0540108
XR_310358.3	102171344	LOC102171344	1.40892	5.53273	3.83928	0.527157	0.0443034	0.168849	chi-miR-380-3p	4.92541	12.8762	-1.0453	0.030489	0.15837	XM_018045220.1	102180987	LEPR	10.8105	35.2382	2.35208	3.90513	0.00788697	0.0685389
XR_310358.3	102171344	LOC102171344	1.40892	5.53273	3.83928	0.527157	0.0443034	0.168849	chi-miR-380-3p	4.92541	12.8762	-1.0453	0.030489	0.15837	NM_001285646.1	100860789	BMP4	1.60429	42.1244	27.8258	0.59823	0.00408542	0.0534696
XR_001919588.1	108638112	LOC108638112	1.18211	33.8676	28.7467	0.236511	0.0283527	0.132422	chi-miR-34c-5p	150.904	445.1	-1.4616	8.96e-08	1.68e-06	XM_018038231.1	102170921	WNT5A	4.66497	76.8117	15.4883	2.31015	0.0042118	0.0540108
XR_001919588.1	108638112	LOC108638112	1.18211	33.8676	28.7467	0.236511	0.0283527	0.132422	chi-miR-34c-5p	150.904	445.1	-1.4616	8.96e-08	1.68e-06	XM_005681627.3	102174007	PDGFRA	2.3413	326.954	142.433	1.19881	0.000684642	0.0330582
XR_001919588.1	108638112	LOC108638112	1.18211	33.8676	28.7467	0.236511	0.0283527	0.132422	chi-miR-34c-5p	150.904	445.1	-1.4616	8.96e-08	1.68e-06	XM_018051874.1	102181778	SCARA3	1.35764	11.8053	8.39727	0.491447	0.0232854	0.119601
XR_001917946.1	102184972	LOC102184972	1.93692	3.05905	1.6205	0.916644	0.0404545	0.160805	chi-miR-34c-5p	150.904	445.1	-1.4616	8.96e-08	1.68e-06	XM_018038231.1	102170921	WNT5A	4.66497	76.8117	15.4883	2.31015	0.0042118	0.0540108
XR_001917946.1	102184972	LOC102184972	1.93692	3.05905	1.6205	0.916644	0.0404545	0.160805	chi-miR-34c-5p	150.904	445.1	-1.4616	8.96e-08	1.68e-06	XM_005681627.3	102174007	PDGFRA	2.3413	326.954	142.433	1.19881	0.000684642	0.0330582
XR_001917946.1	102184972	LOC102184972	1.93692	3.05905	1.6205	0.916644	0.0404545	0.160805	chi-miR-34c-5p	150.904	445.1	-1.4616	8.96e-08	1.68e-06	XM_018051874.1	102181778	SCARA3	1.35764	11.8053	8.39727	0.491447	0.0232854	0.119601
XR_311077.2	102191295	DEXI	1.40955	14.1173	9.95762	0.50359	0.00364954	0.0515332	chi-miR-376e-3p	0.276601	2.75279	-1.1019	0.047326	NA	XM_013963334.2	100860960	INHBA	2.28931	6.39577	2.09336	1.61129	0.031367	0.140456
XR_001297370.2	106503672	LOC106503672	1.82656	23.9755	13.8658	0.790034	0.0140741	0.0903625	chi-miR-376e-3p	0.276601	2.75279	-1.1019	0.047326	NA	XM_013963334.2	100860960	INHBA	2.28931	6.39577	2.09336	1.61129	0.031367	0.140456
XR_001295577.2	102172689	LOC102172689	2.19853	12.3587	5.63618	1.13274	0.00314142	0.0496782	chi-miR-376e-3p	0.276601	2.75279	-1.1019	0.047326	NA	XM_013963334.2	100860960	INHBA	2.28931	6.39577	2.09336	1.61129	0.031367	0.140456
XR_001295493.2	102188008	LOC102188008	2.69201	7.6328	1.79148	2.09106	0.00545457	0.0600823	chi-miR-376e-3p	0.276601	2.75279	-1.1019	0.047326	NA	XM_013963334.2	100860960	INHBA	2.28931	6.39577	2.09336	1.61129	0.031367	0.140456
XR_001917951.1	108635834	LOC108635834	1.20571	10.5503	8.96452	0.234984	0.0141162	0.0904401	chi-miR-376e-3p	0.276601	2.75279	-1.1019	0.047326	NA	XM_013963334.2	100860960	INHBA	2.28931	6.39577	2.09336	1.61129	0.031367	0.140456
XR_001295577.2	102172689	LOC102172689	2.19853	12.3587	5.63618	1.13274	0.00314142	0.0496782	chi-miR-497-3p	1.02571	8.63864	-1.8433	0.00071576	0.0076484	XM_018064140.1	102177089	TMEM100	1.81808	6.60799	3.26282	1.01809	0.0361579	0.150997
XR_311077.2	102191295	DEXI	1.40955	14.1173	9.95762	0.50359	0.00364954	0.0515332	chi-miR-497-3p	1.02571	8.63864	-1.8433	0.00071576	0.0076484	XM_018064140.1	102177089	TMEM100	1.81808	6.60799	3.26282	1.01809	0.0361579	0.150997
XR_001917582.1	108634358	LOC108634358	1.58515	9.72575	6.76232	0.52429	0.00163533	0.0404562	chi-miR-497-3p	1.02571	8.63864	-1.8433	0.00071576	0.0076484	XM_018064140.1	102177089	TMEM100	1.81808	6.60799	3.26282	1.01809	0.0361579	0.150997
XR_310358.3	102171344	LOC102171344	1.40892	5.53273	3.83928	0.527157	0.0443034	0.168849	chi-miR-147-5p	7.2553	15.5913	-0.94388	0.022519	0.13159	XM_005679304.3	102177954	STEAP1	1.84638	90.9299	48.4515	0.908214	0.00838712	0.0700223
XR_310358.3	102171344	LOC102171344	1.40892	5.53273	3.83928	0.527157	0.0443034	0.168849	chi-miR-147-5p	7.2553	15.5913	-0.94388	0.022519	0.13159	XM_005681627.3	102174007	PDGFRA	2.3413	326.954	142.433	1.19881	0.000684642	0.0330582
XR_310358.3	102171344	LOC102171344	1.40892	5.53273	3.83928	0.527157	0.0443034	0.168849	chi-miR-147-5p	7.2553	15.5913	-0.94388	0.022519	0.13159	XM_018051874.1	102181778	SCARA3	1.35764	11.8053	8.39727	0.491447	0.0232854	0.119601
XR_310358.3	102171344	LOC102171344	1.40892	5.53273	3.83928	0.527157	0.0443034	0.168849	chi-miR-147-5p	7.2553	15.5913	-0.94388	0.022519	0.13159	XM_018047345.1	102182849	TWIST1	1.64096	25.4052	15.1166	0.748996	0.00142505	0.0388884
XR_310320.3	102181394	LOC102181394	1.13136	36.1154	32.2795	0.161994	0.0168727	0.0991754	chi-miR-147-5p	7.2553	15.5913	-0.94388	0.022519	0.13159	XM_005679304.3	102177954	STEAP1	1.84638	90.9299	48.4515	0.908214	0.00838712	0.0700223
XR_310320.3	102181394	LOC102181394	1.13136	36.1154	32.2795	0.161994	0.0168727	0.0991754	chi-miR-147-5p	7.2553	15.5913	-0.94388	0.022519	0.13159	XM_005681627.3	102174007	PDGFRA	2.3413	326.954	142.433	1.19881	0.000684642	0.0330582
XR_310320.3	102181394	LOC102181394	1.13136	36.1154	32.2795	0.161994	0.0168727	0.0991754	chi-miR-147-5p	7.2553	15.5913	-0.94388	0.022519	0.13159	XM_018051874.1	102181778	SCARA3	1.35764	11.8053	8.39727	0.491447	0.0232854	0.119601
XR_310320.3	102181394	LOC102181394	1.13136	36.1154	32.2795	0.161994	0.0168727	0.0991754	chi-miR-147-5p	7.2553	15.5913	-0.94388	0.022519	0.13159	XM_018047345.1	102182849	TWIST1	1.64096	25.4052	15.1166	0.748996	0.00142505	0.0388884
XR_001917951.1	108635834	LOC108635834	1.20571	10.5503	8.96452	0.234984	0.0141162	0.0904401	chi-miR-147-5p	7.2553	15.5913	-0.94388	0.022519	0.13159	XM_005679304.3	102177954	STEAP1	1.84638	90.9299	48.4515	0.908214	0.00838712	0.0700223
XR_001917951.1	108635834	LOC108635834	1.20571	10.5503	8.96452	0.234984	0.0141162	0.0904401	chi-miR-147-5p	7.2553	15.5913	-0.94388	0.022519	0.13159	XM_005681627.3	102174007	PDGFRA	2.3413	326.954	142.433	1.19881	0.000684642	0.0330582
XR_001917951.1	108635834	LOC108635834	1.20571	10.5503	8.96452	0.234984	0.0141162	0.0904401	chi-miR-147-5p	7.2553	15.5913	-0.94388	0.022519	0.13159	XM_018051874.1	102181778	SCARA3	1.35764	11.8053	8.39727	0.491447	0.0232854	0.119601
XR_001917951.1	108635834	LOC108635834	1.20571	10.5503	8.96452	0.234984	0.0141162	0.0904401	chi-miR-147-5p	7.2553	15.5913	-0.94388	0.022519	0.13159	XM_018047345.1	102182849	TWIST1	1.64096	25.4052	15.1166	0.748996	0.00142505	0.0388884
XR_001295493.2	102188008	LOC102188008	2.69201	7.6328	1.79148	2.09106	0.00545457	0.0600823	chi-miR-147-5p	7.2553	15.5913	-0.94388	0.022519	0.13159	XM_005679304.3	102177954	STEAP1	1.84638	90.9299	48.4515	0.908214	0.00838712	0.0700223
XR_001295493.2	102188008	LOC102188008	2.69201	7.6328	1.79148	2.09106	0.00545457	0.0600823	chi-miR-147-5p	7.2553	15.5913	-0.94388	0.022519	0.13159	XM_005681627.3	102174007	PDGFRA	2.3413	326.954	142.433	1.19881	0.000684642	0.0330582
XR_001295493.2	102188008	LOC102188008	2.69201	7.6328	1.79148	2.09106	0.00545457	0.0600823	chi-miR-147-5p	7.2553	15.5913	-0.94388	0.022519	0.13159	XM_018051874.1	102181778	SCARA3	1.35764	11.8053	8.39727	0.491447	0.0232854	0.119601
XR_001295493.2	102188008	LOC102188008	2.69201	7.6328	1.79148	2.09106	0.00545457	0.0600823	chi-miR-147-5p	7.2553	15.5913	-0.94388	0.022519	0.13159	XM_018047345.1	102182849	TWIST1	1.64096	25.4052	15.1166	0.748996	0.00142505	0.0388884
XR_001295577.2	102172689	LOC102172689	2.19853	12.3587	5.63618	1.13274	0.00314142	0.0496782	chi-miR-147-5p	7.2553	15.5913	-0.94388	0.022519	0.13159	XM_005679304.3	102177954	STEAP1	1.84638	90.9299	48.4515	0.908214	0.00838712	0.0700223
XR_001295577.2	102172689	LOC102172689	2.19853	12.3587	5.63618	1.13274	0.00314142	0.0496782	chi-miR-147-5p	7.2553	15.5913	-0.94388	0.022519	0.13159	XM_005681627.3	102174007	PDGFRA	2.3413	326.954	142.433	1.19881	0.000684642	0.0330582
XR_001295577.2	102172689	LOC102172689	2.19853	12.3587	5.63618	1.13274	0.00314142	0.0496782	chi-miR-147-5p	7.2553	15.5913	-0.94388	0.022519	0.13159	XM_018051874.1	102181778	SCARA3	1.35764	11.8053	8.39727	0.491447	0.0232854	0.119601
XR_001295577.2	102172689	LOC102172689	2.19853	12.3587	5.63618	1.13274	0.00314142	0.0496782	chi-miR-147-5p	7.2553	15.5913	-0.94388	0.022519	0.13159	XM_018047345.1	102182849	TWIST1	1.64096	25.4052	15.1166	0.748996	0.00142505	0.0388884
XR_001917946.1	102184972	LOC102184972	1.93692	3.05905	1.6205	0.916644	0.0404545	0.160805	chi-miR-497-5p	20.1927	108.098	-2.1601	3.5e-10	1.09e-08	XM_018039333.1	100860770	RSPO1	1.67975	18.4871	10.3395	0.838357	0.0222575	0.11657
XR_001917946.1	102184972	LOC102184972	1.93692	3.05905	1.6205	0.916644	0.0404545	0.160805	chi-miR-497-5p	20.1927	108.098	-2.1601	3.5e-10	1.09e-08	XM_018058157.1	102176626	ENPP2	1.66219	14.3436	7.9856	0.844935	0.0335299	0.145215
XR_001917946.1	102184972	LOC102184972	1.93692	3.05905	1.6205	0.916644	0.0404545	0.160805	chi-miR-497-5p	20.1927	108.098	-2.1601	3.5e-10	1.09e-08	NM_001285645.1	100860788	MAGED2	1.23409	112.363	90.5854	0.310819	0.014187	0.0905991
XR_001917946.1	102184972	LOC102184972	1.93692	3.05905	1.6205	0.916644	0.0404545	0.160805	chi-miR-497-5p	20.1927	108.098	-2.1601	3.5e-10	1.09e-08	XM_018055104.1	102190794	LTBP1	4.73703	5.14503	0.967109	2.41143	0.0322292	0.142671
XR_001295493.2	102188008	LOC102188008	2.69201	7.6328	1.79148	2.09106	0.00545457	0.0600823	chi-miR-497-5p	20.1927	108.098	-2.1601	3.5e-10	1.09e-08	XM_018039333.1	100860770	RSPO1	1.67975	18.4871	10.3395	0.838357	0.0222575	0.11657
XR_001295493.2	102188008	LOC102188008	2.69201	7.6328	1.79148	2.09106	0.00545457	0.0600823	chi-miR-497-5p	20.1927	108.098	-2.1601	3.5e-10	1.09e-08	XM_018058157.1	102176626	ENPP2	1.66219	14.3436	7.9856	0.844935	0.0335299	0.145215
XR_001295493.2	102188008	LOC102188008	2.69201	7.6328	1.79148	2.09106	0.00545457	0.0600823	chi-miR-497-5p	20.1927	108.098	-2.1601	3.5e-10	1.09e-08	NM_001285645.1	100860788	MAGED2	1.23409	112.363	90.5854	0.310819	0.014187	0.0905991
XR_001295493.2	102188008	LOC102188008	2.69201	7.6328	1.79148	2.09106	0.00545457	0.0600823	chi-miR-497-5p	20.1927	108.098	-2.1601	3.5e-10	1.09e-08	XM_018055104.1	102190794	LTBP1	4.73703	5.14503	0.967109	2.41143	0.0322292	0.142671
XR_310320.3	102181394	LOC102181394	1.13136	36.1154	32.2795	0.161994	0.0168727	0.0991754	chi-miR-497-5p	20.1927	108.098	-2.1601	3.5e-10	1.09e-08	XM_018039333.1	100860770	RSPO1	1.67975	18.4871	10.3395	0.838357	0.0222575	0.11657
XR_310320.3	102181394	LOC102181394	1.13136	36.1154	32.2795	0.161994	0.0168727	0.0991754	chi-miR-497-5p	20.1927	108.098	-2.1601	3.5e-10	1.09e-08	XM_018058157.1	102176626	ENPP2	1.66219	14.3436	7.9856	0.844935	0.0335299	0.145215
XR_310320.3	102181394	LOC102181394	1.13136	36.1154	32.2795	0.161994	0.0168727	0.0991754	chi-miR-497-5p	20.1927	108.098	-2.1601	3.5e-10	1.09e-08	NM_001285645.1	100860788	MAGED2	1.23409	112.363	90.5854	0.310819	0.014187	0.0905991
XR_310320.3	102181394	LOC102181394	1.13136	36.1154	32.2795	0.161994	0.0168727	0.0991754	chi-miR-497-5p	20.1927	108.098	-2.1601	3.5e-10	1.09e-08	XM_018055104.1	102190794	LTBP1	4.73703	5.14503	0.967109	2.41143	0.0322292	0.142671
XR_001919852.1	106503385	KLC1	1.15559	47.3577	41.2193	0.200278	0.0091481	0.0730885	chi-miR-93-3p	14.2003	25.2339	-0.75026	0.046283	0.20642	NM_001285646.1	100860789	BMP4	1.60429	42.1244	27.8258	0.59823	0.00408542	0.0534696
XR_001917582.1	108634358	LOC108634358	1.58515	9.72575	6.76232	0.52429	0.00163533	0.0404562	chi-miR-93-3p	14.2003	25.2339	-0.75026	0.046283	0.20642	NM_001285646.1	100860789	BMP4	1.60429	42.1244	27.8258	0.59823	0.00408542	0.0534696
XR_001919126.1	106502849	LOC106502849	1.36813	17.858	13.2785	0.427476	0.00423696	0.0540425	chi-miR-93-3p	14.2003	25.2339	-0.75026	0.046283	0.20642	NM_001285646.1	100860789	BMP4	1.60429	42.1244	27.8258	0.59823	0.00408542	0.0534696
XR_001917801.1	108635434	LOC108635434	1.51988	7.39471	4.53743	0.704617	0.0140552	0.0903625	chi-miR-93-3p	14.2003	25.2339	-0.75026	0.046283	0.20642	NM_001285646.1	100860789	BMP4	1.60429	42.1244	27.8258	0.59823	0.00408542	0.0534696
XR_001917801.1	108635434	LOC108635434	1.51988	7.39471	4.53743	0.704617	0.0140552	0.0903625	chi-miR-708-5p	18.8987	68.0729	-1.6176	1.05e-05	0.00015087	XM_018052683.1	102179947	PAPPA	1.62949	6.92166	3.83099	0.853399	0.0202933	0.111103
XR_001917801.1	108635434	LOC108635434	1.51988	7.39471	4.53743	0.704617	0.0140552	0.0903625	chi-miR-708-5p	18.8987	68.0729	-1.6176	1.05e-05	0.00015087	XM_005680638.3	102187197	DRAM1	1.36391	84.5729	58.4634	0.532662	0.000441957	0.0301554
XR_001917946.1	102184972	LOC102184972	1.93692	3.05905	1.6205	0.916644	0.0404545	0.160805	chi-miR-708-5p	18.8987	68.0729	-1.6176	1.05e-05	0.00015087	XM_018052683.1	102179947	PAPPA	1.62949	6.92166	3.83099	0.853399	0.0202933	0.111103
XR_001917946.1	102184972	LOC102184972	1.93692	3.05905	1.6205	0.916644	0.0404545	0.160805	chi-miR-708-5p	18.8987	68.0729	-1.6176	1.05e-05	0.00015087	XM_005680638.3	102187197	DRAM1	1.36391	84.5729	58.4634	0.532662	0.000441957	0.0301554
XR_310320.3	102181394	LOC102181394	1.13136	36.1154	32.2795	0.161994	0.0168727	0.0991754	chi-miR-708-5p	18.8987	68.0729	-1.6176	1.05e-05	0.00015087	XM_018052683.1	102179947	PAPPA	1.62949	6.92166	3.83099	0.853399	0.0202933	0.111103
XR_310320.3	102181394	LOC102181394	1.13136	36.1154	32.2795	0.161994	0.0168727	0.0991754	chi-miR-708-5p	18.8987	68.0729	-1.6176	1.05e-05	0.00015087	XM_005680638.3	102187197	DRAM1	1.36391	84.5729	58.4634	0.532662	0.000441957	0.0301554
