# Supplementary material for: Synchronous profiling and analysis of mRNAs and ncRNAs in the dermal papilla cells from cashmere goats
Source: BMC Genomics. 2019 Jun 20;20:512. doi: 10.1186/s12864-019-5861-4 (PMC6587304; doi:10.1186/s12864-019-5861-4)
Supplement: Supplementary file 10 — Table S6. Primer information used in present study. (XLSX 9 kb) [file 12864_2019_5861_MOESM10_ESM.xlsx]

## Sheet: Sheet1
Gene	Forward primer	Rerverse primer	Product length
ESR1	5' ATGGGTCAGTGGGTTCTTT 3'	5' TCCGCTGGATTATTGTTTG 3'	126
INHBA	5' TACGGATTGCCTGTGAGC 3'	5' GGAAAGGTCTGTGCGACTG 3'	156
IGFBP2	5' GGGCAAGGGTGGCAAACATCA 3'	5' GGAAGGCGCACGGTGGAGAT 3'	126
INHBB	5' CCGAGATCATCAGCTTCGC 3'	5' TCTGGTTGCCTTCGTTGGA 3'	87
LEPR	5' TACGGAAGGAGTAGGGA 3'	5' AATAAGATTGAGGAGGAGAT 3'	120
BMP4	5' CAGGCTACCAGGCGTTCTAC 3'	5' GCAACCACATCCCTCTACTACC 3'	233
WNT5A	5' TTCCGCAAGGTGGGTGA 3'	5' TGGGTGGTGGGCGAGTT 3'	116
WNT2	5' CTTCGGCTGGAGTTGTATTTG 3'	5' CGGTTCCCTTCTTCTTTGG 3'	90
THBS1	5' GGAGGACGCATACCCAA 3'	5' GGAAGTCCAGAAGCCAGTC 3'	199
LOC106503672	5' GCGGGAGAATCAGAACG 3'	5' GGTGGAAGGCACTGGAAT 3'	159
JAM3	5' TGGCCTTCTTGGACCCTAA 3'	5' CCAGACCCACATTCATACCC 3'	84
LOC102171315	5' CTGTTGTGGTGGTTCTGTGA 3'	5' AAAGCTAACGCCGATCTACT 3'	107
LOC102172689	5' GTTGATCCGCTCTTGGC 3'	5' GATGCAGGAGACGAACTAAA 3'	169
FGF7	5' ATGCGCAAATGGATACTGAC 3'	5' GGACTCATGTCATTGCAAGC 3'	110
IGF-1	5' GCATCCAGATGGAGGTCTCT 3'	5' ATAAAAGCCCCTGTCTCCAC 3'	146
GAPDH	5' TGAACCACGAGAAGTATAACAACA 3'	5' GGTCATAAGTCCCTCCACGAT 3'	125
